# Supplementary material for: Homology to peptide pattern for annotation of carbohydrate-active enzymes and prediction of function
Source: BMC Bioinformatics. 2017 Apr 12;18:214. doi: 10.1186/s12859-017-1625-9 (PMC5389127; doi:10.1186/s12859-017-1625-9)
Supplement: Supplementary file 1 — Conserved Peptide Patterns for all Carbohydrate-Active Enzyme Families and CBMs. This file includes all conserved peptide patterns for all PPR groups and functional data for the enzymes in each group. (XLSX 2251 kb) [file 12859_2017_1625_MOESM1_ESM.xlsx]

## Sheet: additional_file1
Additional file 1: Conserved Peptide Patterns for all Carbohydrate-Active Enzyme Families
Family	Group	Function(s)	Conserved peptides
AA0	1	nd	FHDCFV,0.98;VSCADI,0.96;SCADIL,0.88;CPGVVS,0.85;PGVVSC,0.85;VVSCAD,0.83;CADILA,0.83;GVVSCA,0.81;DILALA,0.81;ADILAL,0.77;HDCFVN,0.75;DCFVNG,0.75;CFVNGC,0.75;FVNGCD,0.75;GGHTIG,0.75;RGFEVI,0.73;ALAARD,0.73;FFHDCF,0.71;GCDASV,0.71;ILALAA,0.71;LALAAR,0.71;RLFFHD,0.69;LFFHDC,0.69;CDASVL,0.69;TGRRDG,0.69;APGILR,0.67;DASVLL,0.67;LRGFEV,0.67;AARDSV,0.67;ARDSVV,0.67;VPTGRR,0.67;PTGRRD,0.67;GHTIGT,0.67;RVD…
AA0	2	nd	SCADIL,0.41;GRRDST,0.41;VALSGS,0.41;ALSGSH,0.41;RMAASL,0.36;VVSCAD,0.36;GSHTIG,0.36;HDCFVN,0.32;DCFVNG,0.32;CFVNGC,0.32;FVNGCD,0.32;VNGCDG,0.32;NGCDGS,0.32;GCDGSL,0.32;GCDASI,0.32;CDGSLL,0.32;DGSLLL,0.32;GSLLLD,0.32;CPGVVS,0.32;PGVVSC,0.32;GVVSCA,0.32;RRDSTT,0.32;RDSTTA,0.32;MVALSG,0.32;TDLVAL,0.32;LSGSHT,0.32;ASLIRL,0.27;SLIRLH,0.27;LIRLHF,0.27;IRLHFH,0.27;VPLGRR,0.27;PLGRRD,0.27;DMVALS,0.27;SGS…
AA0	3	nd	FGMRNF,0.86;SENNPL,0.86;ENNPLT,0.86;NNPLTG,0.86;SCDASL,0.71;CDASLL,0.71;DASLLL,0.71;VALLGA,0.71;ALLGAH,0.71;LLGAHS,0.71;LGAHSV,0.71;GAHSVG,0.71;LSENNP,0.71;NTAVSW,0.57;GMRNFK,0.57;MRNFKY,0.57;RSFGMR,0.57;SFGMRN,0.57;VSCADI,0.57;ECPGVV,0.57;CPGVVS,0.57;PGVVSC,0.57;KTGRRD,0.57;VHRLYP,0.57;RLYPEV,0.57;LYPEVD,0.57;YPEVDP,0.57;PDPKAV,0.57;ILSENN,0.57;HGNTAV,0.43;VKLLYK,0.43;LLYKRH,0.43;RHKNTA,0.43;FSW…
AA0	4	nd	FHDCFV,1.0;TVSCAD,0.83;HDCFVE,0.67;DCFVEG,0.67;CFVEGC,0.67;FVEGCD,0.67;LSGAHT,0.67;DNQYYR,0.67;NQYYRN,0.67;RLFFHD,0.5;LFFHDC,0.5;FFHDCF,0.5;VEGCDA,0.5;EGCDAS,0.5;GCDASV,0.5;CDASVL,0.5;DASVLL,0.5;CPGTVS,0.5;PGTVSC,0.5;VSCADV,0.5;GTVSCA,0.5;VSCADI,0.5;PTGRRD,0.5;TGRRDG,0.5;GRRDGR,0.5;LEDLVV,0.5;EDLVVL,0.5;DLVVLS,0.5;LVVLSG,0.5;VVLSGA,0.5;VLSGAH,0.5;SGAHTI,0.5;GAHTIG,0.5;FDNQYY,0.5;QYYRNL,0.5;GLFQSD…
AA1	1	1.10.3.2:2715,	QYCDGL,0.89;YCDGLR,0.89;CDGLRG,0.89;NSAILR,0.82;SAILRY,0.81;GTFWYH,0.81;TFWYHS,0.79;PVLLQI,0.78;FWYHSH,0.77;AGTFWY,0.76;HPFHLH,0.76;PFHLHG,0.76;TQYCDG,0.75;LHCHID,0.74;WYHSHL,0.74;FHLHGH,0.73;QAGTFW,0.72;PHPFHL,0.7;WFLHCH,0.7;FLHCHI,0.68;DGLRGP,0.68;GPWFLH,0.68;PWFLHC,0.68;RYRFRL,0.67;LLQILS,0.67;LQILSG,0.66;VPVLLQ,0.65;NYWIRA,0.65;VLLQIL,0.65;STQYCD,0.64;NVTIRF,0.64;KRYRFR,0.64;QRYSFV,0.64;RYSFV…
AA1	2	1.10.3.2:26,	YAFFNN,0.73;AFFNNI,0.73;PKVPTL,0.73;GAEPIP,0.72;FNNITY,0.71;TGAEPI,0.7;FFNNIT,0.69;HFHGLF,0.68;YNPTGA,0.63;AEPIPQ,0.63;EPIPQN,0.61;LYNFTV,0.6;GTYWYH,0.59;YWYHSH,0.59;HCHIEW,0.59;CHIEWH,0.59;FHGLFQ,0.58;FHCHIE,0.57;TYWYHS,0.53;NYAFFN,0.53;RFKADN,0.51;HGLFQN,0.5;FKADNP,0.5;KADNPG,0.5;WYHSHT,0.5;SLHFHG,0.49;LHFHGL,0.49;WFFHCH,0.49;NPGVWF,0.48;GVWFFH,0.47;VWFFHC,0.47;PGVWFF,0.46;TSLHFH,0.45;IVEVDG,0.…
AA1	3	nd	GTLWWH,0.49;FNLVDP,0.48;HLHGFN,0.45;LHGFNF,0.44;TLWWHA,0.43;LWWHAH,0.43;GWADGP,0.41;HGFNFF,0.41;TIHWHG,0.39;ITQCPI,0.39;HPIHLH,0.38;FNYTGT,0.37;PIHLHG,0.37;FTVGLG,0.36;NYTGTP,0.36;YTGTPP,0.36;EGTLWW,0.36;INAALN,0.36;DNPGVW,0.36;ENHPIH,0.35;KFNLVD,0.35;ADNPGV,0.35;FFTVGL,0.34;NLVDPV,0.34;DPVERN,0.34;PVERNT,0.34;SWLRAT,0.33;NHPIHL,0.33;NPGVWF,0.33;QEGTLW,0.33;RATVYG,0.33;ALLQAH,0.32;YITQCP,0.32;ATV…
AA1	4	1.10.3.2:103, 1.10.3.-:20,	HLHGHD,0.63;LHGHDF,0.58;GQRYDV,0.57;HCHIAW,0.5;CHIAWH,0.5;SWYHSH,0.48;QRYDVI,0.47;HPIHLH,0.46;PIHLHG,0.46;GTSWYH,0.43;TSWYHS,0.43;WYHSHF,0.42;NPPRRD,0.42;IHLHGH,0.41;INGPAT,0.4;YGTSWY,0.39;NGPATA,0.36;LINGTN,0.35;DNPGAW,0.35;YHSHFS,0.34;NPGAWL,0.34;QYGTSW,0.32;YDVDLG,0.31;NGLING,0.3;GLINGT,0.3;WYHSHY,0.3;WLMHCH,0.3;LMHCHI,0.3;NGTSIH,0.3;MGQRYD,0.29;RYDVIV,0.29;YHSHYS,0.29;CPIAPG,0.28;NYDVDL,0.27;…
AA1	5	nd	RPNPQG,0.95;PNPQGS,0.95;ARPNPQ,0.65;KDQIGS,0.63;NPQGSY,0.6;TPLKLA,0.58;QVKDQI,0.55;VKDQIG,0.55;AARPNP,0.55;PQGSYH,0.53;QGSYHY,0.53;GSYHYG,0.53;INGQFP,0.48;NGQFPG,0.48;GQFPGP,0.48;NSWQDG,0.48;GTNCPI,0.48;AAGGFG,0.48;RWNLTA,0.48;GILING,0.45;LNFRIQ,0.45;GMWNLR,0.45;ILINGQ,0.43;LINGQF,0.43;SWQDGV,0.43;CPIPPG,0.43;NFRIQG,0.43;FRIQGH,0.43;MWNLRS,0.43;TNCPIP,0.4;SLNFRI,0.4;LDVHVG,0.4;DVHVGQ,0.4;FQVKDQ,0…
AA1	6	nd	PGITQC,1.0;WWHSHY,1.0;WHSHYS,1.0;HSHYSN,1.0;QRGRDY,1.0;RGRDYD,0.97;GRDYDE,0.97;RDYDED,0.97;DYDEDR,0.97;YDEDRI,0.97;DEDRIV,0.97;EDRIVF,0.97;GITQCP,0.91;ITQCPI,0.91;TQCPIP,0.91;QCPIPP,0.91;MDGVPG,0.86;DGVPGI,0.86;GVPGIT,0.86;VPGITQ,0.86;CPIPPG,0.83;WGPLIV,0.77;GPLIVH,0.77;PLIVHS,0.77;IPPGGS,0.69;QSGTYW,0.6;SGTYWW,0.6;GTYWWH,0.6;TYWWHS,0.6;YWWHSH,0.6;PIPPGG,0.6;WHGMRQ,0.54;HGMRQK,0.54;ISDQSG,0.54;SD…
AA1	7	nd	NKMMGY,0.97;CGTFWY,0.94;GTFWYH,0.94;TFWYHS,0.94;FWYHSH,0.94;WYHSHS,0.94;TLSDWY,0.94;GCNKMM,0.94;CNKMMG,0.94;KMMGYI,0.94;MMGYIT,0.94;MGYITK,0.94;HGHHFQ,0.94;RDSINI,0.94;TCGTFW,0.91;LAVGQR,0.91;AVGQRY,0.91;VGQRYT,0.91;DHMRHP,0.91;HMRHPW,0.91;MRHPWH,0.91;WLLHCH,0.91;LLHCHV,0.91;LHCHVE,0.91;HCHVEW,0.91;CHVEWH,0.91;YHSHSS,0.88;HSHSSV,0.88;SHSSVQ,0.88;HSSVQY,0.88;SSVQYG,0.88;VQYGDG,0.88;IITLSD,0.88;ITL…
AA1	8	nd	MAARAY,1.0;AARAYQ,1.0;ARAYQT,1.0;RAYQTG,1.0;AYQTGN,1.0;YQTGNI,1.0;IGILSY,1.0;SFSGYY,1.0;FSGYYP,1.0;SGYYPT,1.0;YYPTLP,1.0;GFFTKI,1.0;FFTKIK,1.0;FTKIKS,1.0;TKIKSL,1.0;GQVPVQ,1.0;VPVQIS,1.0;PVQISR,1.0;QISRRI,1.0;SRRIIT,1.0;RRIITT,1.0;IITTIS,1.0;TTISIN,1.0;TISINL,1.0;ISINLR,1.0;SINLRM,1.0;INLRMC,1.0;LRMCPQ,1.0;RMCPQN,1.0;MCPQNS,1.0;PQNSCE,1.0;QNSCEG,1.0;NSCEGP,1.0;CEGPNG,1.0;NNISFV,1.0;NISFVT,1.0;ISF…
AA1	9	nd	GVNGTW,0.32;VNGTWP,0.32;NGTWPP,0.32;GTWPPP,0.32;CGIPPG,0.32;DGLRAP,0.32;AEPVPD,0.32;QWGTYW,0.32;YSVLVT,0.32;GKHPFH,0.32;DNPGVW,0.32;ANPDGL,0.29;VIGVNG,0.29;HGMFFN,0.29;NPTGAE,0.29;PTGAEP,0.29;TGAEPV,0.29;VLVTAR,0.29;SVAQRY,0.29;DAGKHP,0.29;AGKHPF,0.29;KHPFHL,0.29;NPMRRD,0.29;PMRRDT,0.29;RADNPG,0.29;IGVNGT,0.25;YVDGLR,0.25;LGDWYH,0.25;PGKTYR,0.25;GPLVIH,0.25;PLVIHS,0.25;NATLPF,0.25;TYRLRI,0.25;FWI…
AA1	10	nd	HPWHLH,1.0;PWHLHG,1.0;WHLHGH,1.0;HLHGHD,1.0;LHGHDF,1.0;HGHDFW,1.0;HWHGIR,0.95;WHGIRQ,0.95;GHDFWV,0.95;IHWHGI,0.9;PWADGT,0.9;HYGMQR,0.9;VVEADG,0.9;HDFWVL,0.85;DFWVLG,0.85;WAFHCH,0.85;FHCHIE,0.85;GWTALR,0.8;WTALRF,0.8;AFHCHI,0.8;GTPWAD,0.75;TPWADG,0.75;LLNTQN,0.75;FWVLGY,0.7;WVLGYG,0.7;NPGVWA,0.65;DNPGVW,0.65;PGVWAF,0.65;GVWAFH,0.65;VWAFHC,0.65;PGPTIR,0.6;GPTIRA,0.6;HGIRQI,0.6;GIRQIG,0.6;VDRPGT,0.6…
AA1	11	1.10.3.2:36,	ANNEGT,0.39;KVVIDV,0.39;HWHGIW,0.39;WQRGSQ,0.39;TPGRRY,0.39;NTIISF,0.39;IISFSG,0.39;RGPYQP,0.39;GTHFWH,0.96;GLQKLD,0.83;LQKLDG,0.83;SGERYD,0.83;HPFHLH,0.7;PFHLHG,0.7;TVIATD,0.65;VIATDG,0.65;LYDFDL,0.61;ISDWLH,0.61;YMDGVP,0.52;DGVPFV,0.52;GVPFVT,0.52;VPFVTQ,0.52;PFVTQC,0.52;FVTQCP,0.52;VTQCPI,0.52;NAGTHF,0.52;AGTHFW,0.52;SIHWHG,0.48;THFWHS,0.48;HFWHSH,0.48;GNTFRY,0.48;NTFRYQ,0.48;TFRYQW,0.48;GNAGT…
AA1	12	nd	FVTQCP,0.53;HGFFQK,0.47;GFFQKT,0.4;FFQKTT,0.4;VPDQAG,0.4;PDQAGT,0.4;DGPVGV,0.33;GPVGVT,0.33;PVGVTQ,0.33;VGVTQC,0.33;GVTQCP,0.33;TQCPIV,0.33;TQCPIA,0.33;QCPIVP,0.33;FQKTTN,0.27;QKTTNY,0.27;KTTNYA,0.27;TTNYAD,0.27;TNYADG,0.27;NYADGP,0.27;DGPSFV,0.27;GPSFVT,0.27;PSFVTQ,0.27;AFVTQC,0.27;SFVTQC,0.27;GNSFLY,0.27;SFLYDF,0.27;FKVPDQ,0.27;KVPDQA,0.27;NTWADG,0.2;YADGPS,0.2;WADGVA,0.2;ADGPVG,0.2;ADGPSF,0.2;…
AA1	13	nd	RSPRKV,1.0;VPTDID,1.0;PTDIDE,1.0;TDIDEN,1.0;DIDENL,1.0;IDENLF,1.0;ENLFFT,1.0;NLFFTI,1.0;LFFTIG,1.0;FTIGLG,1.0;TIGLGL,1.0;IGLGLN,1.0;LGLNNC,1.0;GLNNCP,1.0;LNNCPK,1.0;NNCPKN,1.0;NCPKNF,1.0;CPKNFR,1.0;PKNFRA,1.0;KNFRAR,1.0;FRARRC,1.0;RARRCQ,1.0;GTRFTA,1.0;TRFTAS,1.0;FTASMN,1.0;TASMNN,1.0;ASMNNV,1.0;NVSFVF,1.0;VSFVFP,1.0;VFPSKA,1.0;PSKASL,1.0;SKASLL,1.0;ASLLQA,1.0;SLLQAY,1.0;LLQAYK,1.0;IPGVFT,1.0;PGV…
AA1	14	nd	NGHPGA,0.75;GHPGAV,0.75;HPGAVS,0.75;PVQSGK,0.75;VQSGKT,0.75;QSGKTY,0.75;SGKTYM,0.75;GKTYML,0.75;KTYMLR,0.75;NEELFF,0.75;APHKEV,0.67;KEVVVV,0.67;STCSSQ,0.67;EWWKSD,1.0;WWKSDT,1.0;WKSDTE,1.0;VINEAL,1.0;INEALK,1.0;NEALKS,1.0;EALKSG,1.0;ALKSGL,1.0;LKSGLA,1.0;KSGLAP,1.0;HTINGH,1.0;TINGHP,1.0;PAPHKE,0.92;AEWWKS,0.92;KSDTEA,0.92;SDTEAV,0.92;DTEAVI,0.92;TEAVIN,0.92;EAVINE,0.92;AVINEA,0.92;SDAHTI,0.92;DAH…
AA1	15	1.10.3.2:31,	TPWSDG,0.69;PWSDGV,0.69;WSDGVP,0.69;SDGVPG,0.69;DGLYGA,0.69;GLYGAI,0.69;DGVPGV,0.54;DGVDAW,0.54;GVDAWP,0.54;DGVPGL,0.46;GVPGVT,0.46;VPGVTQ,0.46;DEHPMY,0.46;RYSVLV,0.46;PPHPIH,0.46;PHPIHK,0.46;GTPWSD,0.38;TVHFHG,0.38;VHFHGI,0.38;DDGLYG,0.38;LYGAIY,0.38;EDGLYG,0.38;LFNGKG,0.38;SIDEHP,0.38;IDEHPM,0.38;EHPMYV,0.38;YSVLVK,0.38;NGDRYS,0.38;HKHSNK,0.38;QPPHPI,0.38;PIHKHG,0.38;WLLHCH,0.38;LLHCHI,0.38;IQD…
AA1	16	nd	HCHIEW,0.75;GQYPDG,0.67;QYPDGL,0.67;YPDGLR,0.67;PDGLRG,0.67;DGLRGP,0.67;HPFHLH,0.67;PFHLHG,0.67;FHLHGH,0.67;CHIEWH,0.67;HIEWHV,0.67;HLHGHH,0.58;LHGHHF,0.58;LFHCHI,0.58;FHCHIE,0.58;WLFHCH,0.58;GVTQCP,0.5;GTFWYH,0.5;NPGVWL,0.5;IEWHVE,0.5;TFWYHS,0.42;FWYHSH,0.42;MGQYPD,0.42;DPNDPY,0.42;VLRFRA,0.42;EWHVEM,0.42;WHVEMG,0.42;HVEMGL,0.42;VEMGLT,0.42;EMGLTA,0.42;GNAAGN,0.42;PDGFGR,0.33;DGFGRP,0.33;TGIHWH,…
AA1	17	1.10.3.2:46,	HYSAQY,0.89;IEANWG,0.78;EANWGD,0.78;SDNNLI,0.78;DNNLIN,0.78;NNLING,0.78;NLINGK,0.78;QRFSID,0.78;HPMHLH,0.78;PMHLHG,0.78;IAPDGY,0.67;PGPLIE,0.67;GPLIEA,0.67;PLIEAN,0.67;LIEANW,0.67;GKTHRL,0.67;KTHRLR,0.67;THRLRL,0.67;DQIDSG,0.67;VLLVNG,0.56;LLVNGA,0.56;FPGPLI,0.56;HWHGFL,0.56;WHGFLQ,0.56;YSAQYA,0.56;SAQYAG,0.56;AQYAGG,0.56;HRLRLI,0.56;RLRLIN,0.56;TVIAND,0.56;LGVGQR,0.56;GQRTDV,0.56;LVNGAF,0.44;VNG…
AA1	18	nd	LSVQYV,1.0;SVQYVD,1.0;RYRFRI,1.0;YRFRII,1.0;RFRIIN,1.0;SARNVF,1.0;ARNVFT,1.0;NQNATL,1.0;SQLSVQ,0.88;QLSVQY,0.88;VQYVDG,0.88;GDWWHN,0.88;GIVPVS,0.88;IVPVSD,0.88;VPVSDS,0.88;PVSDSG,0.88;VSDSGT,0.88;GGPEVP,0.88;EANQPV,0.88;NYWINA,0.88;YWINAP,0.88;RAILRY,0.88;NNVSYL,0.88;VPTLVK,0.88;DFNVTE,0.88;FNVTEN,0.88;NVTENT,0.88;VTENTF,0.88;FHCHIF,0.88;HCHIFW,0.88;CHIFWH,0.88;TANGTY,0.75;NGTYPG,0.75;TYPGPL,0.75…
AA1	19	1.10.3.2:31,	HWHGFF,1.0;WHGFFQ,1.0;AGTFWY,1.0;GTFWYH,1.0;TFWYHS,1.0;GTNWAD,0.83;TNWADG,0.83;NWADGA,0.83;VNQCPI,0.83;HAGTFW,0.83;WADGAE,0.67;GVNQCP,0.67;PAGHAG,0.67;AGHAGT,0.67;GHAGTF,0.67;HGFFQK,0.5;HGFFQR,0.5;GFFQRG,0.5;GFFQKG,0.5;FFQRGT,0.5;FFQKGT,0.5;FQRGTN,0.5;QRGTNW,0.5;RGTNWA,0.5;ADGAEG,0.5;DGAEGV,0.5;GAEGVN,0.5;AEGVNQ,0.5;EGVNQC,0.5;NQCPIS,0.5;NQCPIA,0.5;QCPISP,0.5;FTPAGH,0.5;TPAGHA,0.5;FQKGTN,0.33;QKG…
AA1	20	1.10.3.2:2,	TIHWHG,0.83;IHWHGV,0.67;LFFKIA,0.67;FFKIAN,0.67;FKIANH,0.67;PMHLHG,0.67;KFNLVN,0.67;FNLVNP,0.67;EGDTVI,0.5;GDTVIV,0.5;DTVIVH,0.5;ITIHWH,0.5;WADGPE,0.5;ADGPEY,0.5;DGPEYV,0.5;GPEYVT,0.5;PEYVTQ,0.5;EYVTQC,0.5;YTYKFN,0.5;TYKFNV,0.5;QEGTLW,0.5;EGTLWW,0.5;WWHAHA,0.5;WHAHAS,0.5;GTLWWH,0.5;LRATVH,0.5;RATVHG,0.5;ATVHGA,0.5;TVHGAF,0.5;VHGAFI,0.5;HGAFII,0.5;GAFIIH,0.5;AFIIHP,0.5;FIIHPR,0.5;IIHPRS,0.5;IHPRSG…
AA1	21	nd	VVEVDA,1.0;VEVDAA,1.0;DAAYTK,1.0;AYTKPF,1.0;PFSTDT,1.0;DTIFIG,1.0;IFIGPG,1.0;GPGQTT,1.0;PGQTTN,1.0;TTNALL,1.0;TNALLT,1.0;NALLTA,1.0;ALLTAD,1.0;LTADKS,1.0;TADKSV,1.0;ADKSVG,1.0;KSVGKY,1.0;SVGKYL,1.0;LMAVSP,1.0;AVSPFM,1.0;SPFMDT,1.0;DTVVAV,1.0;VAVDNV,1.0;VDNVTA,1.0;DNVTAI,1.0;NVTAIA,1.0;AFLRYK,1.0;KGTIAF,1.0;TIAFSP,1.0;VLTTTP,1.0;TTTPAI,1.0;TTPAIN,1.0;INATPV,1.0;ATPVTS,1.0;VTSTFM,1.0;TFMDNL,1.0;FMD…
AA2	1	1.11.1.16:298, 1.11.1.13:206, 1.11.1.14:92, 1.11.1.-:9,	LLASHS,0.31;EVVALL,0.31;PGAPQL,0.3;TIPGTP,0.3;FAGAVG,0.3;VSNCPG,0.29;ARDSRT,0.29;GADGSM,0.29;RDSRTA,0.29;LRLTFH,0.28;GVSNCP,0.27;PGAPRL,0.27;VVALLA,0.27;RFADAG,0.27;LLASHT,0.27;FHDAIG,0.27;FAGAVA,0.26;ACEWQS,0.26;ADHVDP,0.26;GLIPEP,0.25;SHTIAA,0.25;TACEWQ,0.25;SLRLTF,0.24;DAIAIS,0.24;GLVPEP,0.24;HTIAAA,0.24;TIAAAD,0.24;LARDSR,0.24;LIPEPQ,0.23;AAADHV,0.23;AADHVD,0.23;AGAVGV,0.23;DPTIPG,0.23;CEWQSF…
AA2	2	nd	AAITPG,0.26;VQFSIG,0.26;QFSIGR,0.26;GRPPPI,0.26;RPPPIA,0.26;PPPIAP,0.26;PPIAPA,0.26;PIAPAP,0.26;APAPDF,0.26;APDFII,0.26;PDFIIP,0.26;DFIIPQ,0.26;EELIAL,0.26;ELVALL,0.26;EFIALL,0.26;IALLAS,0.26;IALLSS,0.26;LIALLS,0.23;LLASHS,0.23;AITPGD,0.91;ITPGDF,0.91;TPGDFI,0.91;PGDFIQ,0.91;GDFIQF,0.89;DFIQFA,0.89;PAPDFI,0.8;PQPVNT,0.8;QPVNTT,0.8;FIQFAG,0.74;IQFAGA,0.74;AGALSL,0.71;PVNTTD,0.71;QFAGAL,0.69;FAGALS…
AA2	3	1.11.1.13:70,	GKCPFH,1.0;CPFHQG,1.0;WPNQLR,1.0;NQLRVD,1.0;QLRVDL,1.0;NQHSNR,1.0;LGEDFD,1.0;GEDFDY,1.0;DYRKEF,1.0;KEFSKL,1.0;EFSKLD,1.0;FSKLDY,1.0;FIRMAW,1.0;IRMAWH,1.0;DGRGGA,1.0;RGQQRF,1.0;PLNSWP,1.0;KARRLL,1.0;ARRLLW,1.0;PIKQKY,1.0;ILAGNV,1.0;LENSGF,1.0;SGFRTF,1.0;TFGFGA,1.0;FGFGAG,1.0;EDVWEP,1.0;DLDVNW,1.0;KAWLTH,1.0;AWLTHR,1.0;WLTHRH,1.0;HPEALA,1.0;PEALAK,1.0;KAPLGA,1.0;MGLIYV,1.0;YVNPEG,1.0;SGEPLS,1.0;EPL…
AA2	4	1.11.1.14:20,	GGGADG,1.0;GGADGS,1.0;GSPFDS,1.0;SPFDST,1.0;PFDSTP,1.0;ASPPNL,0.83;NCAGAP,0.67;AASPPN,0.67;LLASHS,0.67;LASHSV,0.67;ASHSVA,0.67;GADGSI,0.5;GADGSL,0.5;ADGSIA,0.5;ADGSLI,0.5;FPANAG,0.5;ELKKFA,0.5;LKKFAD,0.5;KKFADN,0.5;KFADNH,0.5;FADNHN,0.5;ADNHNV,0.5;DNHNVS,0.5;NHNVSY,0.5;HNVSYG,0.5;NVSYGD,0.5;VSYGDI,0.5;SYGDII,0.5;YGDIIQ,0.5;GDIIQF,0.5;IQFAGA,0.5;SNCAGA,0.5;CAGAPQ,0.5;AGAPQL,0.5;VAASPP,0.5;SPPNLL,0…
AA2	5	nd	GGADGS,1.0;GFHDAG,0.83;MADLIQ,0.83;CPLGPR,0.83;GAHTTS,0.83;GADGSI,0.67;RLSLLG,0.67;LSLLGV,0.67;LAYPGM,0.5;RLGFHD,0.5;LGFHDA,0.5;ADLIQM,0.5;DLIQMG,0.5;ATVVCP,0.5;TVVCPL,0.5;VVCPLG,0.5;VCPLGP,0.5;PLGPRV,0.5;LGPRVR,0.5;ALLGAH,0.5;AHTTSQ,0.5;HTTSQQ,0.5;GDPQDS,0.5;PQDSTP,0.5;QDSTPG,0.5;DSTPGV,0.5;SLLGVN,0.5;LLGVNN,0.5;LGVNNI,0.5;GVNNIN,0.5;LTECTK,0.5;LLTAAL,0.33;LTAALA,0.33;AYPGMG,0.33;DTCCIW,0.33;IRL…
AA2	6	1.11.1.13:47,	GGGADG,0.83;GGADGS,0.83;CPGAPQ,0.83;PGAPQL,0.83;FLAGRP,0.83;PFDSTP,0.83;TLCPGA,0.67;LCPGAP,0.67;LAGRPN,0.67;GADGSP,0.5;ADGSPL,0.5;FPDVEP,0.5;GIIDSV,0.5;IIDSVD,0.5;IDSVDF,0.5;DSVDFL,0.5;SVDFLL,0.5;VDFLLP,0.5;NVSAGD,0.5;VSAGDL,0.5;SAGDLV,0.5;TAGDLI,0.5;AGDLIQ,0.5;AGDLVQ,0.5;GDLVQF,0.5;DLVQFA,0.5;LVQFAG,0.5;VQFAGA,0.5;QFAGAV,0.5;FAGAVG,0.5;GAPQLE,0.5;APQLEF,0.5;LEFLAG,0.5;EFLAGR,0.5;PDGLVP,0.5;LERFN…
AA3	1	1.1.99.18:50,	LLLEAG,0.55;VLLLEA,0.54;LLEAGG,0.52;RVVDAS,0.51;LRVVDA,0.5;DASIMP,0.46;GLRVVD,0.46;AGCVLA,0.39;AGSAGC,0.38;HPVGTC,0.38;GENLQD,0.38;ENLQDH,0.38;VGENLQ,0.37;GVGENL,0.36;VGAGSA,0.36;SSINGM,0.35;LANRLS,0.35;LGGSSS,0.33;PGVGEN,0.33;GSAGCV,0.33;DLPGVG,0.33;GGSSSI,0.32;GSSSIN,0.32;VLANRL,0.32;VDASIM,0.31;LPGVGE,0.31;GTCRMG,0.31;VVDASI,0.31;SAGCVL,0.31;GCVLAN,0.3;CVLANR,0.3;GKVLGG,0.29;LQDHLE,0.29;QEGFGP…
AA3	2	1.1.99.18:11,	LGGCSS,0.42;VLGGCS,0.42;VYHPAG,0.41;GGGTAG,0.4;YHPAGT,0.39;DASVMP,0.39;SGIGPA,0.37;GLRVAD,0.32;GGGSAG,0.31;GVGENL,0.31;HPAGTC,0.3;PGVGEN,0.29;AARLSE,0.29;RGTVRL,0.29;SRGTVR,0.28;GTVRLR,0.28;RVADAS,0.28;PDLMFH,0.28;LLLEAG,0.27;VADASV,0.27;RLSEDP,0.27;DLPGVG,0.27;LRVADA,0.27;LGGGSS,0.26;VLLLEA,0.26;RSSASV,0.26;GNTNAP,0.26;VGGGTA,0.25;SPKLLM,0.25;ARLSED,0.25;LLEAGP,0.25;DASVFP,0.24;ADASVM,0.24;GGGSS…
AA3	3	nd	LLMLSG,0.55;QLLMLS,0.45;DASIMP,0.44;PQLLML,0.41;LMLSGI,0.41;MLSGIG,0.41;DASVMP,0.4;LLLEAG,0.36;GNTNAP,0.36;VLLLEA,0.35;RVVDAS,0.34;LRVVDA,0.33;SPQLLM,0.32;IVVGAG,0.31;GGSSAI,0.31;GSSAIN,0.31;VILSAG,0.31;GTCRMG,0.31;LMLSGV,0.29;MLSGVG,0.29;ADASIM,0.29;VDASVM,0.29;LLEAGG,0.28;RVADAS,0.28;VVDASV,0.28;DVLPYF,0.27;VADASI,0.27;LRVADA,0.27;DYIVVG,0.26;VVGAGS,0.26;EVILSA,0.26;GLRVVD,0.26;SSAINA,0.25;NSPQ…
AA3	4	nd	LGGGSS,0.93;GGGSSI,0.88;GGSSIN,0.88;HLPGVG,0.86;NTMAPC,0.83;TMAPCV,0.83;CVVIGE,0.83;GSSINV,0.81;TAKMGR,0.81;GNTMAP,0.81;APCVVI,0.81;PCVVIG,0.81;MAPCVV,0.79;VVIGER,0.79;VIGERA,0.79;SSINVM,0.76;AKMGRD,0.76;TPKVLM,0.74;NTPKVL,0.67;DFIVCG,0.62;SIMPRI,0.6;IMPRIT,0.6;VLLLEA,0.57;LLLEAG,0.57;WPLNLG,0.57;TTGNTM,0.57;TGNTMA,0.57;IGERAA,0.57;VWARGH,0.55;GAINTP,0.55;AINTPK,0.55;GSSGSV,0.52;SGSVVA,0.52;SINVM…
AA3	5	1.1.99.18:40,	GAGSAG,0.23;AGSAGC,0.23;GGSSSI,0.23;AVGQNL,0.23;VGQNLQ,0.23;QNLQDH,0.23;RSGPLS,0.23;PYSGFL,0.23;RPTSRG,0.23;HLCGSC,0.23;LAVVDP,0.23;QLRVHG,0.23;ASIFPN,0.23;MVAEKG,0.23;VAEKGA,0.23;KGADLI,0.23;GADLIL,0.23;LLQLSG,0.59;DVLPYF,0.51;LRVIDA,0.44;AGCILA,0.41;LQLSGV,0.41;GLRVID,0.41;RVIDAS,0.41;VLPYFK,0.38;KLLQLS,0.38;DASIFP,0.38;MIYVRG,0.36;IYVRGQ,0.36;PKLLQL,0.36;VLVLEA,0.33;LVLEAG,0.33;NPDYNG,0.33;QLS…
AA3	6	nd	PLAARL,0.24;LAARLA,0.24;GTLGGC,0.24;LPGVGR,0.24;ASREVI,0.24;LPGVGA,0.24;LLKLSG,0.24;QDRYEV,0.24;GYFPGY,0.24;WAILKA,0.24;AILKAH,0.24;HASCTC,0.24;PMAVLD,0.24;GPLAAR,0.22;GVLYPR,0.22;TAHNAM,0.22;QLLKLS,0.22;LSGIGP,0.7;LRVVDA,0.54;GSGAGG,0.51;SGAGGG,0.51;RVVDAS,0.51;VGSGAG,0.49;VVGSGA,0.46;DLPGVG,0.46;AWGHHA,0.46;LKLSGI,0.43;KLSGIG,0.43;GAGGGP,0.41;GGGPLA,0.38;WGHHAS,0.38;MAVLDS,0.38;VVDASV,0.38;YIVV…
AA3	7	nd	GPLGVS,0.72;DSSVMP,0.63;AGCVLA,0.59;PAGFAK,0.56;GFAKMT,0.56;GGGSSI,0.56;GGSSIN,0.56;GSSINA,0.56;VLLLEA,0.53;LLLEAG,0.53;SGIGPA,0.5;GIGPAD,0.5;GPADHL,0.5;PLIDPN,0.5;KVIGGG,0.47;QELGIP,0.47;ELGIPY,0.47;LGIPYN,0.47;IGPADH,0.47;PDLQFH,0.47;DLQFHF,0.47;LQFHFL,0.47;HPVGTC,0.47;SSVMPR,0.47;LLEAGG,0.44;PYNPDF,0.44;YNPDFN,0.44;NPDFNG,0.44;RRCSAA,0.44;RCSAAV,0.44;GVTLNS,0.44;GRTSYH,0.44;CDSSVM,0.44;KLMMLS,…
AA3	8	nd	GAGSAG,0.96;AGSAGS,0.96;EIRPYT,0.89;RAIETD,0.85;FRAIET,0.83;TSQHLC,0.81;VGGSGA,0.75;SQHLCG,0.74;VGAGSA,0.72;GSAGSV,0.7;NGGYFC,0.7;GGYFCR,0.7;WSTSQH,0.7;STSQHL,0.7;SRGPHA,0.7;ADRIVL,0.68;RGPHAT,0.68;GPHATI,0.68;GAINGG,0.66;AINGGY,0.66;INGGYF,0.66;ETDLDF,0.66;GAVPLN,0.66;AVPLNI,0.66;GGSGAI,0.64;GSGAIN,0.64;SGAING,0.64;GYFCRG,0.64;AIETDL,0.64;IETDLD,0.64;IGVALM,0.64;CRVRGI,0.64;YFCRGL,0.6;DRIVLC,0.6…
AA3	9	1.1.99.29:31, 1.1.99.18:14,	RVVDAS,0.79;GGGTAG,0.71;GGTAGL,0.63;VVDASV,0.6;LRVVDA,0.58;VGGGTA,0.48;EVILSA,0.48;VILSAG,0.48;IVGGGT,0.46;VIVGGG,0.42;LELSGI,0.4;ELSGIG,0.4;GLRVVD,0.4;DYVIVG,0.38;LGGSSA,0.38;DASVIP,0.38;YVIVGG,0.35;KEVILS,0.35;VAVIEA,0.33;AVIEAG,0.33;GKVLGG,0.33;LLELSG,0.33;KVLGGS,0.31;VLGGSS,0.31;VDASVI,0.31;GTAGLV,0.29;GTAGLA,0.29;RGKVLG,0.29;ANRLSE,0.25;AGLVVA,0.25;VGENLQ,0.25;GLVVAN,0.23;LVVANR,0.23;VVANRL,…
AA3	10	nd	GLLPYF,0.3;SGIGPA,0.3;LSRGTV,0.3;TVYAVA,0.3;AVAEKA,0.3;EKAADL,0.3;KAADLI,0.3;IIVGGG,0.27;LPYFKK,0.27;LQVSGI,0.27;QVSGIG,0.27;LQLSGI,0.27;QLSGIG,0.27;PLSRGT,0.27;GLRVVD,0.27;LGGVVD,0.27;YIIVGG,0.23;IVGGGT,0.23;GGGTAG,0.23;YDYIIV,0.23;SGLTVA,0.23;GLTVAN,0.23;LTVANR,0.23;LGNPGW,0.23;HTPQIL,0.23;TPQILQ,0.23;ELGGVV,0.23;AADLIK,0.23;TVANRL,0.2;AGLTVA,0.2;GLTVAD,0.2;LTVADR,0.2;ANRLSE,0.2;TVADRL,0.2;TVLV…
AA3	11	nd	GAGSAG,0.33;AGAIGS,0.33;ILLRSG,0.33;GNTNAP,0.33;GLRVID,0.33;LRVIDA,0.33;RVIDAS,0.33;IVVGAG,0.3;GCVLAA,0.3;CVLAAR,0.3;AARLSE,0.3;GAIGSP,0.3;LLLRSG,0.3;VIDASI,0.3;IDASIM,0.3;VGAGSA,0.26;AGCVLA,0.26;LLEAGP,0.26;HLPRGK,0.26;LPRGKV,0.26;GGSHAL,0.26;GSHALN,0.26;VVLSAG,0.26;TYHHQV,0.26;YHHQVG,0.26;LRVADA,0.26;ADASIM,0.26;VIVVGA,0.22;ARLSED,0.22;GELWHS,0.22;SHALNA,0.22;VLSAGA,0.22;PALLLR,0.22;ALLLRS,0.22…
AA3	12	nd	VGGGSA,0.95;GGGSAG,0.95;IVGGGS,0.9;VLGGSS,0.9;GGSAGA,0.86;GSAGAV,0.86;SAGAVL,0.86;AGAVLA,0.86;VLLLEA,0.86;LLLEAG,0.86;GKVLGG,0.86;KVLGGS,0.86;LGGSSA,0.86;GGSSAI,0.86;GSSAIN,0.86;LFEGKR,0.86;FEGKRA,0.86;EGKRAV,0.86;GKRAVG,0.86;KRAVGV,0.86;RAVGVR,0.86;EVILSA,0.86;VILSAG,0.86;VLARRL,0.81;RVLLLE,0.81;RGKVLG,0.81;SSAING,0.81;VLFEGK,0.81;ILSAGA,0.81;SGVGPA,0.81;LRVIDA,0.81;RVIDAS,0.81;VIDASI,0.81;RIDVL…
AA3	13	1.1.99.18:602,	LTRFDV,0.79;TRFDVP,0.79;RFDVPG,0.79;FDVPGL,0.79;DVPGLC,0.79;VPGLCN,0.79;DQMAGC,0.79;AGCVLG,0.79;GCVLGG,0.79;CVLGGG,0.79;LLIEKG,0.77;LGGGTA,0.77;RSGIGP,0.77;VLLIEK,0.74;MAGCVL,0.74;VLGGGT,0.74;VYGTDN,0.74;APNIGP,0.72;QMAGCV,0.67;GGGTAV,0.67;GGTAVN,0.67;YGTDNL,0.67;GTAVNA,0.64;GPLATY,0.64;PLATYL,0.64;DASIFP,0.64;PGLCNQ,0.62;RGGPLA,0.62;GGPLAT,0.62;AQAAPN,0.62;QAAPNI,0.62;AAPNIG,0.62;TKVYGT,0.62;GTD…
AA3	14	1.1.3.13:383,	LGGGSS,0.95;GGGSSI,0.95;GGSSIN,0.95;GSSINF,0.95;WLKWIN,0.83;LKWINR,0.83;KWINRD,0.83;NFQDHY,0.83;AGVKIR,0.83;GVKIRP,0.83;LDSKTA,0.8;SASDYD,0.8;ASDYDD,0.8;GPIKVS,0.8;PIKVSF,0.8;IKVSFG,0.8;KVSFGN,0.8;VKIRPT,0.8;VSFGNY,0.78;YPFSRG,0.78;MFHFLE,0.76;FHFLEY,0.76;HFLEYP,0.76;FLEYPF,0.76;LEYPFS,0.76;EYPFSR,0.76;SRETAR,0.76;CPDNVG,0.76;PDNVGC,0.76;DNVGCN,0.76;NVGCNT,0.76;ILGGGS,0.73;MYTRAS,0.73;YTRASA,0.73…
AA3	15	nd	GAGSAG,0.47;VVGAGS,0.42;AGSAGC,0.42;SGIGPA,0.42;AIMIGE,0.42;GSAGCA,0.37;LSGIGP,0.37;GLRVAD,0.37;VGAGSA,0.32;RGRVLG,0.32;GRVLGG,0.32;DVLPYF,0.32;VLPYFR,0.32;VILSAG,0.32;MLSGIG,0.32;GTCRMG,0.32;VVDPQL,0.32;VDPQLR,0.32;DPQLRV,0.32;MIGERA,0.32;IMIGER,0.32;PAIMIG,0.32;IVVGAG,0.26;SAGCAV,0.26;AGCAVA,0.26;VAARLS,0.26;RVLGGS,0.26;LPYFRK,0.26;GRAVGV,0.26;LLLLSG,0.26;NAPAIM,0.26;GNTNAP,0.26;APAIMI,0.26;GCA…
AA3	16	nd	VSGIGP,0.5;AGAFQS,0.44;GAFQSP,0.44;QSPQLL,0.44;LPGVGQ,0.44;VVDASA,0.44;SAGAFQ,0.39;AFQSPQ,0.39;FQSPQL,0.39;PGVGQN,0.39;VDASAF,0.39;LPPGHP,0.39;LAEKIA,0.39;GGGTAG,0.33;DYVVVG,0.33;HYARGK,0.33;LMVSGV,0.33;MVSGVG,0.33;VSGVGP,0.33;DLPGVG,0.33;DASAFP,0.33;PGHPQS,0.33;GLRVVD,0.33;YDYVVV,0.28;VVGGGT,0.28;VGGGTS,0.28;GGGTSG,0.28;YARGKC,0.28;GGSSAR,0.28;GSSARN,0.28;SGIGPA,0.28;GVGQNL,0.28;DWPEVE,0.28;PSDW…
AA3	17	nd	DLPTGN,0.53;IVVGGG,0.47;YDYIVV,0.47;LFNSGI,0.47;FNSGIG,0.47;HPDLPT,0.47;PDLPTG,0.47;KDHPIF,0.47;YIVVGG,0.41;RAGPVR,0.41;TPRILF,0.41;SGIGPK,0.41;DFDDKW,0.41;FDDKWP,0.41;KVYLTH,0.41;VYLTHG,0.41;LKDHPI,0.41;PTGNTQ,0.41;TGNTQA,0.41;PSADGK,0.35;SADGKR,0.35;ADGKRY,0.35;DGKRYD,0.35;KKVLLL,0.35;KVLLLE,0.35;ERGGPS,0.35;STPRIL,0.35;GIGPKK,0.35;IGPKKQ,0.35;GPKKQI,0.35;AGCLLG,0.35;QWIDLP,0.35;GCLLGG,0.35;YLT…
AA3	18	1.1.3.7:14,	IVVGAG,0.75;DYIVVG,0.67;YIVVGA,0.67;HVQPLS,0.67;VQPLSL,0.67;TTIFHP,0.67;HPVGTA,0.67;ITSGNT,0.67;HIPVGY,0.58;IPVGYL,0.58;NLQDHL,0.58;LQDHLQ,0.58;MAPSQL,0.58;APSQLG,0.58;MPTITS,0.58;PTITSG,0.58;TITSGN,0.58;TSGNTN,0.58;VVGAGT,0.5;VGAGTA,0.5;GAGTAG,0.5;AGTAGC,0.5;ANRLSA,0.5;NRLSAD,0.5;FDYIVV,0.5;EPGLNG,0.5;PGLNGR,0.5;RRRGPL,0.5;GIFTRS,0.5;QPLSLD,0.5;IAPNYL,0.5;KAAGDI,0.5;AAGDIG,0.5;AGDIGT,0.5;GDIGTT,…
AA3	19	1.1.99.18:128,	VGAGPG,0.56;IAADRL,0.56;VLLLER,0.56;STDHPS,0.88;RLPSTD,0.81;LPSTDH,0.81;PSTDHP,0.81;ERGGPS,0.75;RGGPST,0.75;GPVATY,0.75;INLPVG,0.75;DNPSIN,0.75;NPSINL,0.75;PSINLV,0.75;SINLVF,0.75;INLVFT,0.75;NLVFTH,0.75;LVFTHP,0.75;NSTHWK,0.69;SEAGKK,0.69;EAGKKV,0.69;LLERGG,0.69;LERGGP,0.69;GALYWY,0.69;ALYWYP,0.69;TDHPST,0.69;DHPSTD,0.69;HPSTDG,0.69;GRVILS,0.69;RILFQS,0.69;ILFQSG,0.69;LFQSGI,0.69;GIGPTD,0.69;SGV…
AA3	20	nd	DFIIAG,0.9;FIIAGG,0.9;IIAGGG,0.9;IAGGGT,0.9;GGGTAG,0.9;PRGKGL,0.9;GLGGST,0.9;LGGSTL,0.9;GGSTLI,0.9;GSTLIN,0.9;STLING,0.9;GTAGCI,0.8;AGCILA,0.8;GCILAN,0.8;ADGRHR,0.8;DGRHRV,0.8;GRHRVL,0.8;PAGFSK,0.8;GFSKLL,0.8;FSKLLV,0.8;RFATEP,0.8;ATEPED,0.8;VPRGKG,0.8;TLINGM,0.8;LINGMI,0.8;INGMIY,0.8;MIYVRG,0.8;EGKRCV,0.8;AVQSPQ,0.8;GENYID,0.8;TRMNWR,0.8;RMNWRV,0.8;TLNEMS,0.8;NEMSRG,0.8;MSRGWR,0.8;GILTLG,0.8;LTL…
AA3	21	nd	IPDCRI,1.0;PDCRIQ,1.0;EKPNTR,0.89;KPNTRG,0.89;PNTRGK,0.89;GQPHFE,0.89;DCRIQN,0.89;RLAENP,0.78;HPCGTA,0.78;PCGTAR,0.78;GGGTAG,0.67;VAGRLA,0.67;AGRLAE,0.67;GRLAEN,0.67;PKLLML,0.67;KLLMLS,0.67;LLMLSG,0.67;INLNFF,0.67;CGTARL,0.67;DASVIP,0.67;ASVIPV,0.67;SVIPVI,0.67;VIPVIP,0.67;IPVIPD,0.67;PVIPDC,0.67;VIPDCR,0.67;VGGGTA,0.56;GGTAGN,0.56;YDWAYK,0.56;NTRGKV,0.56;TRGKVL,0.56;RGKVLG,0.56;GKVLGG,0.56;KVLGG…
AA3	22	nd	VLGGGS,0.75;VEGLRV,0.75;DYIIVG,0.63;YIIVGG,0.63;IIVGGG,0.63;IVGGGS,0.63;PQGNVL,0.63;QGNVLG,0.63;GNVLGG,0.63;NVLGGG,0.63;DLPGVG,0.63;VRGVEG,0.63;RGVEGL,0.63;GVEGLR,0.63;EGLRVC,0.63;GLRVCD,0.63;SGNTNA,0.63;GNTNAP,0.63;VGGGSS,0.5;NPDFNG,0.5;ADLPGV,0.5;FHPAGT,0.5;HPAGTA,0.5;LRVCDA,0.5;RVCDAS,0.5;VCDASV,0.5;CDASVM,0.5;DASVMP,0.5;VSGNTN,0.5;GGGSSG,0.38;KVLLIE,0.38;LIESGR,0.38;PATFFK,0.38;DIHPYA,0.38;GL…
AA3	23	1.1.3.10:251,	EYQKNI,0.56;QKNIDK,0.56;IQGQLM,0.56;VTRVVG,0.56;QIPLAA,0.56;IPLAAT,0.56;PLAATR,0.56;RFNLFP,0.56;NKHPDW,0.56;KHPDWW,0.56;HPDWWN,0.56;PDWWNE,0.56;WWNEKV,0.56;HQEDPL,0.56;EDPLPI,0.56;DWRFFG,0.56;FFGRTE,0.56;GRTEPK,0.56;RTEPKE,0.56;EPKEEN,0.56;KEENKL,0.56;EENKLW,0.56;NKLWFS,0.56;TFDFRF,0.56;FDFRFP,0.56;KIGGFL,0.56;IGGFLP,0.56;MEPGLV,0.56;EPGLVL,0.56;PGLVLH,0.56;LVLHLG,0.56;HLGGTH,0.56;THRMGF,0.56;HRM…
AA3	24	nd	GTGAGG,1.0;LEFERC,1.0;QNVGWG,1.0;NVGWGG,1.0;WGGDYD,1.0;GGDYDR,1.0;GDYDRW,1.0;YDRWAA,1.0;WAATGL,1.0;LEPFFE,1.0;EPFFEL,1.0;LAGKAL,1.0;GKALNL,1.0;YSPVSI,1.0;NTAFAY,1.0;TAFAYL,1.0;FAYLDD,1.0;AYLDDL,1.0;YLDDLR,1.0;GRLTVL,1.0;RAVGVY,1.0;EPALVY,1.0;PALVYA,1.0;ALVYAD,1.0;SAGAYG,1.0;AGAYGT,1.0;GAYGTP,1.0;TPELLL,1.0;PELLLR,1.0;LLLRSG,1.0;LLRSGI,1.0;VGVPVQ,1.0;DLPGVG,1.0;PGVGKG,1.0;GKGLQD,1.0;DHPSLQ,1.0;HPS…
AA3	25	nd	YPNLMF,1.0;PNLMFH,1.0;NLMFHF,1.0;LMFHFL,1.0;MFHFLP,1.0;FHFLPM,1.0;HFLPMA,1.0;QDRREW,1.0;DRREWV,1.0;RREWVE,1.0;REWVEA,1.0;VQTDEE,1.0;QTDEEI,1.0;TDEEIL,1.0;DEEILE,1.0;EEILEW,1.0;EILEWV,1.0;ILEWVR,1.0;LEWVRN,1.0;EWVRND,1.0;ETALHP,1.0;TALHPS,1.0;ALHPSC,1.0;LHPSCT,1.0;EKAADL,1.0;KAADLI,1.0;VGGGSA,0.88;GGGSAG,0.88;GSAGSV,0.88;AFSFPI,0.88;YESEPE,0.88;ESEPEP,0.88;SEPEPE,0.88;EPEPEM,0.88;PEPEMN,0.88;EPEMN…
AA3	26	1.1.3.4:174,	IIAGGG,0.69;WLLPNY,0.69;NLQVLT,0.69;LQVLTG,0.69;QVLTGQ,0.69;AKHEVL,0.69;KHEVLL,0.69;LAAGSA,0.69;ILEYSG,0.69;LEYSGI,0.69;EYSGIG,0.69;VDLPVG,0.69;VARGGF,0.69;QYENYR,0.69;VGTCSM,0.69;GTCSMM,0.69;LRVIDG,0.69;RVIDGS,0.69;VIDGSI,0.69;IDGSIP,0.69;SSHVMT,0.69;DYIIAG,0.62;YIIAGG,0.62;VLVIES,0.62;LVIESG,0.62;RSGNGL,0.62;SGNGLG,0.62;GNGLGG,0.62;NGLGGS,0.62;NGGTWT,0.62;GGTWTR,0.62;GTWTRP,0.62;TWTRPH,0.62;WTR…
AA3	27	nd	LGGSGA,1.0;GGSGAV,1.0;GSGAVN,1.0;SGAVNG,1.0;RGPHAT,1.0;GCVVAA,0.88;CVVAAR,0.88;VVAARL,0.88;VAARLS,0.88;AARLSE,0.88;EIRPYT,0.88;LGTSLH,0.88;GPHATA,0.88;PHATAV,0.88;HATAVM,0.88;VLGGSG,0.75;GAVNGA,0.75;AVNGAY,0.75;VNGAYF,0.75;DHPEVA,0.75;VVGGGS,0.63;RSVLLL,0.63;SVLLLE,0.63;AAALGA,0.63;AALGAG,0.63;FSDHPE,0.63;SDHPEV,0.63;LEIRPY,0.63;IRPYTA,0.63;GTSLHL,0.63;FPVVPS,0.63;PVVPSR,0.63;VVPSRG,0.63;VPSRGP,0…
AA3	28	nd	LGGGSS,0.86;GGGSSI,0.86;GGSSIN,0.86;PNLHVL,0.86;AGGGTA,0.71;NLHVLV,0.71;LHVLVE,0.71;TTWHSL,0.71;TWHSLG,0.71;WHSLGT,0.71;HSLGTC,0.71;SLGTCK,0.71;IIAGGG,0.57;IAGGGT,0.57;GGVLGG,0.57;GVLGGG,0.57;VLGGGS,0.57;HPNLHV,0.57;GALGTP,0.57;YPYSRG,0.57;IGEKAA,0.57;GGGTAA,0.43;GGTAAC,0.43;GGGTAG,0.43;GGTAGC,0.43;IVPAGG,0.43;GSSINF,0.43;GSSINL,0.43;SSINLM,0.43;SINLMM,0.43;INLMMY,0.43;GTPLLL,0.43;TPLLLE,0.43;PLL…
AA3	29	nd	LLLEAG,0.86;NWGYKT,0.86;ILMHSG,0.86;VLLLEA,0.71;LRVDGQ,0.71;RVDGQR,0.71;VDGQRW,0.71;WGYKTT,0.71;GYKTTP,0.71;YKTTPQ,0.71;DYSRGK,0.71;SAINFG,0.71;AINFGV,0.71;ASKEVI,0.71;LMHSGI,0.71;MHSGIG,0.71;HSGIGP,0.71;GQGLRD,0.71;QGLRDH,0.71;TVPHYE,0.71;SSWHMT,0.71;SWHMTG,0.71;WHMTGT,0.71;NLRVDG,0.57;KTTPQE,0.57;RGKGLG,0.57;GKGLGG,0.57;KGLGGS,0.57;LGGSSA,0.57;GGSSAI,0.57;GSSAIN,0.57;SSAINF,0.57;GARDDY,0.57;NPD…
AA3	30	nd	GSGPGG,0.83;LSGIGP,0.83;FRVRGV,0.83;SGPGGG,0.67;VGSGPG,0.67;EVIVSG,0.67;VIVSGG,0.67;PQILML,0.67;QILMLS,0.67;ILMLSG,0.67;LRVVDA,0.67;RVVDAS,0.67;VYDYVI,0.5;YDYVIV,0.5;DYVIVG,0.5;YVIVGS,0.5;VIVGSG,0.5;IVGSGP,0.5;NLAKAG,0.5;TLGGSS,0.5;GTPGHG,0.5;PGHGFD,0.5;TPGHGF,0.5;GHGFDG,0.5;HGFDGY,0.5;IVSGGA,0.5;VSGGAF,0.5;SGGAFN,0.5;TPQILM,0.5;LMLSGI,0.5;MLSGIG,0.5;DNYEVP,0.5;AGTVRL,0.5;RVRGVD,0.5;STCAIG,0.5;VV…
AA3	31	nd	PHGCGH,1.0;GRDPMG,1.0;RDPMGL,1.0;DPMGLT,1.0;PMGLTP,1.0;VKGSWP,1.0;ATTCYH,1.0;GLRVAD,1.0;LRVADC,1.0;RVADCS,1.0;GHTQMP,1.0;HTQMPA,1.0;TQMPAY,1.0;GGTSGC,0.83;GTSGCV,0.83;TSGCVV,0.83;SGCVVA,0.83;LENVHM,0.83;VKLSRG,0.83;SGCNGT,0.83;QDYDDW,0.83;EPHDLA,0.83;PHDLAP,0.83;HDLAPI,0.83;RSGIGA,0.83;GVGKNL,0.83;DHLIVF,0.83;GTKDIV,0.83;TKDIVK,0.83;KDIVKG,0.83;DIVKGS,0.83;IVKGSW,0.83;TTCYHA,0.83;VADCSI,0.83;ADCS…
AA3	32	nd	GGGSAG,0.83;LAARLS,0.83;SPALLM,0.83;LLMRSG,0.83;PALLMR,0.83;GTCRMG,0.83;VIVGGG,0.67;IVGGGS,0.67;VGGGSA,0.67;AARLSE,0.67;ADAWLT,0.67;ESPALL,0.67;ALLMRS,0.67;LMRSGI,0.67;MRSGIG,0.67;RSGIGP,0.67;GRNLQD,0.67;RNLQDH,0.67;NLQDHL,0.67;LQDHLL,0.67;QDHLLG,0.67;DHLLGA,0.67;HLLGAG,0.67;LLGAGN,0.67;LGAGNL,0.67;GAGNLY,0.67;PEIVVG,0.67;EIVVGC,0.67;ITHHHP,0.67;CGTCRM,0.67;VVDASI,0.67;VDASIM,0.67;DASIMP,0.67;TAG…
AA3	33	nd	LGGSSS,1.0;GAAGCV,0.8;AGCVLA,0.8;GGSSSV,0.8;GSSSVN,0.8;SSSVNG,0.8;SSVNGM,0.8;SVNGMM,0.8;VNGMMY,0.8;NGMMYV,0.8;GMMYVR,0.8;MMYVRG,0.8;GKRQSA,0.8;KRQSAA,0.8;SPAILE,0.8;PAILER,0.8;AILERS,0.8;ILERSG,0.8;GAGAAG,0.6;AGAAGC,0.6;AAGCVL,0.6;RLSENP,0.6;LIEAGP,0.6;EAGPRD,0.6;ISMPKG,0.6;MPKGLA,0.6;KGLAKV,0.6;GLAKVM,0.6;RGRVLG,0.6;RVLGGS,0.6;VLGGSS,0.6;MYVRGQ,0.6;YVRGQP,0.6;VRGQPA,0.6;RGQPAD,0.6;RQSAAQ,0.6;AFL…
AA3	34	nd	TAPLNW,1.0;APLNWA,1.0;PLNWAT,1.0;LNWATA,1.0;NWATAM,1.0;WATAME,1.0;ATAMEY,1.0;TAMEYL,1.0;AMEYLL,1.0;MEYLLF,1.0;EYLLFR,1.0;YLLFRD,1.0;LLFRDG,1.0;LFRDGL,1.0;FRDGLM,1.0;RDGLMS,1.0;DGLMSG,1.0;GLMSGT,1.0;LMSGTG,1.0;IQIFPA,1.0;QIFPAV,1.0;IFPAVL,1.0;YWECAV,1.0;WECAVR,1.0;TGPENH,1.0;GPENHQ,1.0;PENHQA,1.0;ENHQAG,1.0;NHQAGS,1.0;HQAGSC,1.0;VGVPTG,0.8;TCGGSA,0.8;GSAFML,0.8;CDLEDP,0.8;DLEDPC,0.8;EDPCGR,0.8;RAS…
AA3	35	nd	LNRTFQ,1.0;EDVNGG,1.0;DVNGGK,1.0;VNGGKM,1.0;NGGKMR,1.0;GGKMRG,1.0;GKMRGF,1.0;KMRGFN,1.0;VREDAA,1.0;REDAAR,1.0;EDAARA,1.0;DAARAY,1.0;AARAYY,1.0;GVEITS,1.0;QIESNN,0.6;SNNLTT,0.6;NNLTTY,0.6;NLTTYL,0.6;LTTYLN,0.6;TTYLNR,0.6;TYLNRT,0.6;YLNRTF,0.6;NRTFQG,0.6;FQGMGL,0.6;QGMGLP,0.6;GMGLPW,0.6;GLPWTE,0.6;PWTEDV,0.6;WTEDVN,0.6;TEDVNG,0.6;MRGFNL,0.6;RGFNLY,0.6;GFNLYP,0.6;LYPSTV,0.6;YPSTVN,0.6;PSTVNL,0.6;EEY…
AA3	36	nd	LRVIDA,0.8;RVIDAS,0.8;GNTNAP,0.8;IAEKGA,0.8;AVVDPE,0.6;VVDPEL,0.6;GLRVID,0.6;AEKGAD,0.6;MIAEKG,0.6;ANRLSE,0.4;LGGSSV,0.4;LGNPGW,0.4;YFKKSE,0.4;GAFNSP,0.4;AFNSPQ,0.4;SGIGPK,0.4;DLPVGE,0.4;LPVGEN,0.4;YHPVGT,0.4;VDPELR,0.4;DPELRV,0.4;PELRVR,0.4;VIDASV,0.4;IDASVM,0.4;DASVMP,0.4;NTNAPT,0.4;TNAPTI,0.4;GTAKMG,0.4;TAKMGP,0.4;VVDPRL,0.4;VDPRLR,0.4;DPRLRV,0.4;PRLRVY,0.4;RLRVYG,0.4;LRVYGV,0.4;VIDASI,0.4;IDA…
AA4	1	1.1.3.38:42,	LVEPGV,0.7;GMEVVL,0.69;CGMEVV,0.67;GYTPYG,0.66;ALVEPG,0.58;MEVVLA,0.57;GVGYTP,0.55;VGYTPY,0.55;RGVGYT,0.51;QCGMEV,0.51;LDPNGI,0.48;DPNGIL,0.48;EVVLAN,0.45;VVLANG,0.45;RTGMGA,0.45;EPGVTY,0.43;TPYGDH,0.43;VEPGVT,0.42;STGRNF,0.4;YGGAAP,0.4;VEPGVS,0.4;YTPYGD,0.39;ALDPNG,0.39;GILAPG,0.39;GGAAPR,0.37;DRGVGY,0.37;ILAPGK,0.37;EPGVSY,0.36;LRTGMG,0.36;GYGEYR,0.36;RMNRIL,0.34;YALVEP,0.34;KDALDP,0.33;PGVSYF,…
AA4	2	nd	NWGYGS,0.69;PVTGAG,0.62;VTGAGP,0.62;ERGYGI,0.62;RGYGIT,0.62;GYGITP,0.62;PYLDGL,0.62;YLDGLF,0.54;LPLAYW,0.54;PLAYWR,0.54;PGVTQG,0.46;GGINLM,0.46;VALPLA,0.46;LAYWRN,0.46;AYWRNP,0.46;CGLLWY,0.46;GLLWYA,0.46;LLWYAP,0.46;STGNNW,0.38;TGNNWG,0.38;GNNWGY,0.38;NNWGYG,0.38;MVPVTG,0.38;TGAGPS,0.38;GAGPSC,0.38;AGPSCS,0.38;CSLLGN,0.38;SLLGNA,0.38;LLGNAL,0.38;LGNALE,0.38;GNALER,0.38;TPIADH,0.38;PIADHF,0.38;VGG…
AA4	3	nd	IVEPGV,0.8;VEPGVS,0.8;GKNLGY,0.6;KNLGYG,0.6;NLGYGG,0.6;GYAIVE,0.6;YAIVEP,0.6;EPGVSF,0.6;AIVEPG,0.6;PGVSFF,0.6;GVSFFD,0.6;VSFFDL,0.6;SFFDLY,0.6;FFDLYE,0.6;CGMEVV,0.6;GMEVVL,0.6;MEVVLP,0.6;PGKSGI,0.6;ASAAVA,0.4;SAAVAP,0.4;VQAIVK,0.4;VSRGKN,0.4;SRGKNL,0.4;RGKNLG,0.4;LGYGGS,0.4;VVLDLH,0.4;VLDLHR,0.4;LDLHRM,0.4;FDLYEE,0.4;LGNALD,0.4;NALDHG,0.4;AIGWGS,0.4;IGWGSV,0.4;GSVLGN,0.4;NTLEHG,0.4;GFGYTP,0.4;EVV…
AA5	1	1.1.3.9:95, 1.1.3.-:24,	DMFCPG,0.82;GGGLCG,0.79;HDMFCP,0.78;DQRRIP,0.73;QRRIPL,0.71;TPPYLL,0.68;NTDQRR,0.63;PPYLLN,0.61;VNTDQR,0.6;YMLFAL,0.6;ILTPPY,0.59;LTPPYL,0.59;PYLLNA,0.57;TDQRRI,0.57;GGSWSG,0.56;YLLNAD,0.56;LLNADG,0.56;GVPSVA,0.55;IARGYQ,0.54;LLPDGR,0.54;RGYQSS,0.51;GNAVMY,0.51;NAVMYD,0.51;LPDGRV,0.51;MLFALN,0.51;TLGGSW,0.5;GGGGLC,0.49;NSVVLP,0.49;ARGYQS,0.48;PRNYHS,0.48;LFALNA,0.48;LIQYPC,0.46;MNIARG,0.46;NIARGY…
AA5	2	nd	ASLLVT,1.0;ACGGDN,1.0;YSGAGN,1.0;LRRTND,1.0;SKNSVS,1.0;SAHKTI,1.0;GDAQGF,1.0;DAQGFP,1.0;YLQSNR,1.0;LQSNRN,1.0;GAQQLE,1.0;PDNNAN,1.0;NNANLE,1.0;LVAWVD,1.0;EGRAWR,1.0;GRAWRK,1.0;SNYGTK,1.0;TKGNFE,1.0;VPLATG,1.0;AGLLQS,1.0;RASGKA,1.0;FRRGDT,1.0;DTLVWE,1.0;SPFSEG,1.0;NSVLLK,1.0;KNGSVL,1.0;TNKTIP,1.0;TIPACI,1.0;PVNDQI,1.0;NDQITA,1.0;CAGQTA,1.0;GRWYPS,1.0;PSTATL,1.0;SGTETA,1.0;SVNDTW,1.0;WQTYAN,1.0;VIS…
AA5	3	1.1.3.-:31,	WLLPSG,0.35;LPLTPA,0.35;LTPANN,0.35;EGRSMG,0.35;SMGQFI,0.35;GTAGYG,0.35;VSGSNP,0.35;RLYHSS,0.35;LYHSSA,0.35;STHAMN,0.35;HAMNMG,0.35;AMNMGQ,0.35;SGVSAQ,0.31;INGHPA,0.31;GHPAWA,0.31;LEDGSV,0.31;AVRTYP,0.31;VRVYPA,0.31;YPASAA,0.31;LFCGGS,0.31;ATLLPD,0.31;RMYHST,0.31;MYHSTA,0.31;TEYRVE,0.31;AGSNPN,0.31;LLPDGS,0.31;FSTHAM,0.31;FQPGPA,0.31;VNGVPS,0.31;ILDKTE,0.27;VYILDK,0.27;DKAENN,0.27;FCAGGM,0.27;WYP…
AA5	4	1.1.3.-:1,	NNLYPF,0.58;PRMYHS,0.58;TDTWCS,0.5;DTWCSS,0.5;TWCSSG,0.5;LFIFAN,0.5;ENNLYP,0.5;LIINGA,0.5;RMYHST,0.5;DCTAHS,0.42;LLQTGG,0.42;RWYATN,0.42;GNLFIF,0.42;NLYPFV,0.42;PRNYPS,0.42;NLLPDG,0.42;AGSNPH,0.42;FATHSF,0.42;MNQRLL,0.42;PPGYYM,0.42;APPGYY,0.42;MHMQLL,0.33;DRTDFG,0.33;CYAHSV,0.33;GVSAMH,0.33;NQILPD,0.33;QILPDG,0.33;GGRRQF,0.33;DGNLFI,0.33;NLFIFA,0.33;RIKITD,0.33;VLIING,0.33;GTAGWE,0.33;MYHSTA,0.3…
AA5	5	nd	EARILD,0.82;GVAGFG,0.82;VAGFGL,0.82;ECYCGN,0.73;NEARIL,0.73;ALDNCV,0.73;PNNLYP,0.73;LPDGTY,0.73;RIGGDP,0.73;TGAYEL,0.64;GAYELD,0.64;IERMPS,0.64;NNLYPF,0.64;RMYHSE,0.64;AGVEYG,0.55;CGGPNR,0.55;GGPNRL,0.55;KTDVFC,0.55;GRTYPL,0.55;RTYPLE,0.55;TYPLEG,0.55;ARMYHS,0.55;MYHSEA,0.55;GGRTYP,0.55;TLLDGR,0.55;LLDGRV,0.55;LDGRVL,0.55;DVFCAA,0.55;LDNCVS,0.55;PLPDGT,0.55;STHGNS,0.55;THGNSM,0.55;HGNSMG,0.55;GNS…
AA5	6	1.1.3.-:140,	SGIVAL,0.9;ASGALL,0.9;SGALLS,0.9;GALLSN,0.9;ALLSNG,0.9;IRIFEP,0.9;RIFEPC,0.9;IFEPCA,0.9;FEPCAS,0.9;GCTLFE,0.9;RWYPSS,0.9;SFEFFP,0.9;LPANLF,0.9;PANLFP,0.9;ANLFPR,0.9;IIYDIE,0.9;ILPDIP,0.9;VRVTNP,0.9;RVTNPI,0.9;PIDGSA,0.9;IDGSAI,0.9;DGSAIL,0.9;GSAILL,0.9;SAILLP,0.9;AILLPL,0.9;ILLPLS,0.9;LLPLSP,0.9;LPLSPP,0.9;PEVLVC,0.9;EVLVCG,0.9;VLVCGG,0.9;EPCASP,0.8;CTLFED,0.8;TLFEDP,0.8;RPSAFL,0.8;RSLPAN,0.8;NQS…
AA5	7	nd	CCSMYG,1.0;GVPAMH,1.0;NNNPTY,1.0;NNPTYE,1.0;QPYYMY,1.0;PYYMYP,1.0;YYMYPF,1.0;YRTYPN,1.0;RTYPNT,1.0;TYPNTG,1.0;TTDGSC,0.83;TDGSCG,0.83;TVCGNW,0.83;VPAMHA,0.83;SGVPAM,0.83;PLAYKT,0.83;LAYKTN,0.83;AYKTNA,0.83;YKTNAF,0.83;KTNAFC,0.83;TNAFCS,0.83;NAFCSG,0.83;AFCSGG,0.83;FLADGR,0.83;SSEYDP,0.83;GGNAPL,0.83;EPGNKL,0.83;GSLNGL,0.83;NGLDPT,0.83;NPTYEI,0.83;YPNTGG,0.83;PNTGGS,0.83;NTGGSV,0.83;AGSNPV,0.83;V…
AA5	8	nd	NSFCAG,1.0;SFCAGG,1.0;LNSNLF,0.8;NSNLFP,0.8;AGYGNV,0.8;SNSFCA,0.6;NVGGNP,0.6;VGGNPV,0.6;GVSAMQ,0.6;LSNGTL,0.6;VRVTYP,0.6;RVTYPM,0.6;VTYPMT,0.6;LPLTPE,0.6;PLTPEN,0.6;LTPENN,0.6;TPENNY,0.6;PENNYT,0.6;ENNYTP,0.6;NNYTPE,0.6;IAGSNP,0.6;AGSNPN,0.6;IYPPGP,0.6;YPPGPG,0.6;APFRNK,0.4;PARLGD,0.4;IHTFCF,0.4;FCFEPA,0.4;RPHNRL,0.4;SPLDDF,0.4;PLDDFD,0.4;GPSVGL,0.4;SVGLRQ,0.4;LVLILP,0.4;FLVLIA,0.4;IARPVL,0.4;ALQ…
AA6	1	1.6.5.6:62,	LVLYYS,0.85;PTRFGN,0.74;TRFGNM,0.73;GGTPYG,0.64;DGSRQP,0.61;GTPYGA,0.56;GSRQPS,0.54;HGGQET,0.52;GGQETT,0.52;GTPTRF,0.5;TPTRFG,0.5;DQTGGL,0.48;QTGGLW,0.48;GDGSRQ,0.48;VLVLYY,0.47;PYGATT,0.45;FLDQTG,0.45;RFGNMA,0.45;FGTPTR,0.43;AVAEGA,0.42;KVLVLY,0.42;LDQTGG,0.42;TGGLWA,0.42;KRVPET,0.41;QHGGQE,0.4;IFGTPT,0.4;IIFGTP,0.37;GQETTL,0.36;GGDGSR,0.36;ILVLYY,0.34;YSMYGH,0.34;ELADYD,0.34;YGATTI,0.33;YGHIET,…
AA6	2	nd	KPACVF,0.43;TLLSMM,0.43;YYSRHG,0.42;LYYSRH,0.42;PACVFT,0.42;LHHGML,0.4;ACVFTS,0.39;NMAAPL,0.38;MAAPLK,0.37;MHGGQE,0.37;CAGLAL,0.36;AGLALG,0.36;YGASHV,0.36;ARLRTV,0.33;SMHGGQ,0.33;LKYFLD,0.33;KYFLDG,0.33;SMMLPL,0.33;MLPLLH,0.32;RLRTVP,0.32;MMLPLL,0.31;YFLDGT,0.31;SGGTPY,0.3;TGGTPY,0.29;LLSMML,0.28;LSMMLP,0.28;RTVPPV,0.26;CVFTSS,0.26;ARQIAR,0.25;RQIARG,0.25;FTSTGS,0.25;GSLHGG,0.25;AAPLKY,0.25;APLKY…
AA6	3	1.6.5.6:42,	GGSPWG,0.75;SPWGAG,0.74;GSPWGA,0.72;PWGAGT,0.69;HGGSPW,0.65;FGIPTR,0.62;DAFLFG,0.6;YDAFLF,0.59;LFGIPT,0.57;EVHGGS,0.57;FVSTGT,0.54;VHGGSP,0.53;FLFGIP,0.52;PTRFGN,0.52;TGGLWA,0.52;LAHHGI,0.52;AHHGII,0.51;EYDAFL,0.49;YVPLGY,0.49;GNFPAQ,0.46;VPLGYK,0.46;NFPAQW,0.44;FPAQWK,0.44;QWKAFW,0.44;WKAFWD,0.44;AFLFGI,0.42;PLGYKN,0.42;GAGTFA,0.4;GIPTRF,0.39;IPTRFG,0.39;PAQWKA,0.39;AQWKAF,0.38;WGAGTF,0.38;TLAHH…
AA6	4	nd	GNPYGT,0.55;GGNPYG,0.52;NPYGTS,0.49;AVIYYS,0.45;YYSATG,0.45;PTRFGN,0.44;AGAEVR,0.43;PGYTDP,0.43;AGGNPY,0.43;YYSSTG,0.4;DGNPYG,0.4;IYYSAT,0.39;YSSTGT,0.38;APGYTD,0.34;ADAIIF,0.33;SPTRFG,0.33;DAIIFS,0.32;DLEWAD,0.31;LEWADA,0.31;HGGQEA,0.31;GGQEAT,0.31;GSPTRF,0.3;GAEVRL,0.29;EWADAI,0.29;WADAII,0.29;NPHGGQ,0.29;PHGGQE,0.29;IYYSST,0.28;FGSPTR,0.28;AHGGQE,0.28;VIYYSA,0.27;VWADAV,0.26;LGGLWA,0.26;LADKVY…
AA6	5	nd	YSTYGH,0.28;YSMYGH,0.28;VEGVEA,0.28;VPETLP,0.28;PTRFGM,0.28;TRFGMM,0.28;ASQHGG,0.28;QETTAL,0.28;GYTFGA,0.28;GGSAYG,0.28;GSAYGA,0.28;SAYGAG,0.28;GAGTFA,0.28;SVEGVE,0.25;EGVEAK,0.25;LAEADG,0.25;RFGMMA,0.25;FGMMAA,0.25;GMMAAQ,0.25;TGGLWR,0.25;LWASGA,0.25;WASGAL,0.25;GKPAGI,0.25;KPAGIF,0.25;STASQH,0.25;TASQHG,0.25;SQHGGQ,0.25;QHGGQE,0.25;SQGGGQ,0.25;HGGQET,0.25;ITQLVH,0.25;TQLVHH,0.25;LVHHGM,0.25;VPI…
AA6	6	nd	VPETLP,0.56;FGTPTR,0.56;LLHLGM,0.56;GAREVE,0.5;AREVEG,0.5;YQVPET,0.5;QVPETL,0.5;EVLEKM,0.5;LEKMGA,0.5;EKMGAI,0.5;KMGAIE,0.5;MGAIET,0.5;GAIETK,0.5;IFGTPT,0.5;ESTILT,0.5;GMIIVG,0.5;MDEITG,0.5;GASTIA,0.5;ASTIAG,0.5;RQPSEN,0.5;QPSENE,0.5;MARYQG,0.5;REVEGA,0.44;VEGAEV,0.44;IYQVPE,0.44;VLEKMG,0.44;GADALI,0.44;ADALIF,0.44;ALIFGT,0.44;GTPTRY,0.44;PTRYGN,0.44;QMRTVF,0.44;MRTVFD,0.44;RTVFDG,0.44;FDGLGG,0.4…
AA6	7	nd	GGNPYG,1.0;FIDTLG,0.88;TYGTNH,0.75;RAAGAE,0.75;AAGAEV,0.75;AGAEVR,0.75;RAFIDT,0.75;AFIDTL,0.75;GGQETT,0.75;GQETTL,0.75;AARAAG,0.63;ARAAGA,0.63;GAEVRL,0.63;QDAWKA,0.63;IDTLGG,0.63;DTLGGL,0.63;TLGGLW,0.63;GKLANK,0.63;MTSAQN,0.63;NGGQET,0.63;PVKLAI,0.5;VKLAIV,0.5;YYSTYG,0.5;YSTYGT,0.5;STYGTN,0.5;YGTNHA,0.5;AAEAAR,0.5;AEAARA,0.5;EAARAA,0.5;DAWKAQ,0.5;WADAYL,0.5;ADAYLF,0.5;DAYLFS,0.5;FSAPTR,0.5;PTRFGG…
AA6	8	nd	VRVRTV,1.0;DLEWAD,1.0;LEWADG,1.0;GSPTRF,1.0;SPTRFG,1.0;PTRFGG,1.0;TRFGGP,1.0;RFGGPA,1.0;TGGLWA,1.0;KVATSF,1.0;VATSFT,1.0;ATSFTT,1.0;TSFTTA,1.0;SFTTAS,1.0;FTTAST,1.0;TTASTA,1.0;TASTAH,1.0;ASTAHG,1.0;STAHGG,1.0;TAHGGL,1.0;AHGGLE,1.0;FYHWGA,1.0;YHWGAI,1.0;HWGAIV,1.0;ESGNPY,1.0;SGNPYG,1.0;GNPYGG,1.0;NPYGGS,1.0;PYGGSF,1.0;YGGSFV,1.0;GGSFVS,1.0;GSFVSR,1.0;SFVSRK,1.0;MSTRIL,0.83;TRILVV,0.83;ILVVYY,0.83;…
AA6	9	nd	FGTPTR,1.0;GTPTRF,1.0;TPTRFG,1.0;GTPYGA,1.0;TPYGAT,1.0;PYGATH,1.0;YGATHV,0.83;HGGNEA,0.67;GGNEAT,0.67;GNEATL,0.67;NEATLL,0.67;LYHSSH,0.5;YHSSHG,0.5;HSSHGS,0.5;AMAHEI,0.5;MAHEIA,0.5;LRTFVA,0.5;RTFVAK,0.5;LAFGTP,0.5;AFGTPT,0.5;PTRFGM,0.5;TRFGMM,0.5;RFGMMA,0.5;FGMMAS,0.5;GMMASQ,0.5;MMASQA,0.5;MASQAK,0.5;DAEWAD,0.5;AEWADA,0.5;EWADAI,0.5;FWETTS,0.5;PTRFGS,0.5;WLKGQL,0.5;LKGQLI,0.5;KGQLID,0.5;GQLIDK,0.…
AA7	1	nd	GGNFGI,0.63;GGGGGN,0.61;GNFGIV,0.55;NFGIVT,0.53;LGGGIG,0.5;LFWALR,0.43;FWALRG,0.43;GRHSYE,0.4;DLFWAL,0.39;LTGRIV,0.39;FGIVTS,0.39;RHSYEN,0.36;TLGGGI,0.36;RGGGGG,0.36;YVNWPD,0.36;IIVFCQ,0.35;IVFCQN,0.35;YENFSL,0.35;HSYENF,0.34;SYENFS,0.34;GDYVNW,0.34;DYVNWP,0.34;AIIAQE,0.34;IIAQEY,0.34;RLTSSI,0.33;ENFSLL,0.32;NFSLLN,0.32;AGLTLG,0.32;LRGGGG,0.31;WALRGG,0.3;ALRGGG,0.3;IAQEYI,0.3;AQEYIT,0.3;GGHSYA,0.…
AA7	2	nd	WAIRGG,0.82;AIRGGG,0.82;FWAIRG,0.8;IRGGGG,0.8;RSGGHD,0.76;SGGHDY,0.67;GGHDYE,0.62;YEGLSY,0.62;GHDYEG,0.62;NYRDLD,0.6;RKYGLA,0.56;DLFWAI,0.56;LFWAIR,0.56;FRNEQS,0.56;NEQSIP,0.56;EDLFWA,0.53;HDYEGL,0.51;DYEGLS,0.51;GLAADN,0.51;MGEDLF,0.51;GEDLFW,0.51;RNEQSI,0.51;GATLGE,0.49;YGLAAD,0.47;FPELGL,0.47;KYGLAA,0.44;TPFPHR,0.44;FFRNEQ,0.44;RGGGGG,0.42;LGELYY,0.4;NFFRNE,0.4;SGGGYG,0.38;RDLDIG,0.38;TLGELY,0…
AA7	3	nd	RGGGGG,1.0;GGGGGN,0.98;GGGGNF,0.98;GGGNFG,0.98;TVGIGG,0.95;VGIGGI,0.95;KAKYDP,0.93;WASRGG,0.91;ASRGGG,0.91;SRGGGG,0.91;VFVFAQ,0.89;APFGDS,0.89;FGDSPT,0.89;GDSPTV,0.89;DSPTVG,0.89;SPTVGI,0.89;PTVGIG,0.89;GIGGIT,0.89;PFGDSP,0.86;PQSIPP,0.86;LTGRVI,0.84;GIVIDV,0.82;IVIDVS,0.82;GSYVNV,0.82;SYVNVP,0.82;KGDPGY,0.8;NAIKWA,0.8;RSGRHA,0.8;SGRHAL,0.8;MAPFGD,0.8;YVNVPD,0.8;KYDPEN,0.77;FPQSIP,0.77;VIDVSD,0.7…
AA7	4	nd	IRIRSG,0.33;HNYEGY,0.33;NYEGYS,0.33;EGYSTG,0.33;GGTCPT,0.33;GTCPTV,0.33;GWGYSS,0.33;WGYSSR,0.33;NSDLFW,0.33;SDLFWA,0.33;WALRGA,0.33;ALRGAG,0.33;FGVVTS,0.33;VVSMTF,0.33;YEKYKS,0.33;EYYGEN,0.33;VLVIDI,0.3;LVIDIS,0.3;TCPTVG,0.3;PTVGVS,0.3;TVGVSG,0.3;LRGAGG,0.3;GGNFGI,0.3;DLFWAL,0.3;STGRFV,0.3;TAFYYR,0.3;GSYVNF,0.3;SYVNFP,0.3;IRSGGH,0.26;FPGGTC,0.26;LFWACR,0.26;FWACRG,0.26;GNFGIV,0.26;VSMTFK,0.26;ATL…
AA7	5	nd	ELTGRI,0.39;GGGNFG,0.39;GGNFGI,0.39;GAYVNV,0.39;AYVNVP,0.39;YVNVPN,0.39;DVVNAL,0.35;HSLEGW,0.35;QLEAVT,0.35;GATLGG,0.35;ATLGGG,0.35;DLLWAL,0.35;WALRGA,0.35;LRGAGN,0.35;RGAGNG,0.35;GAGNGN,0.35;AGNGNF,0.35;GNGNFG,0.35;NGNFGI,0.35;GNFGIV,0.35;NFGIVT,0.35;GIVTSL,0.35;IVTSLT,0.35;VTSLTY,0.35;AFPHRD,0.35;PHRDAL,0.35;RDALFY,0.35;TQDVVN,0.87;QDVVNA,0.87;LTGRIV,0.83;NTQDVV,0.65;KAKYDP,0.65;FAQNTQ,0.61;AQN…
AA7	6	1.1.3.-:48,	HSYASF,0.43;CPGVGI,0.43;FWALRG,0.43;SYASFG,0.38;SFGLGG,0.38;FGLGGE,0.38;LGGEDG,0.38;RLGHVA,0.38;VGVGGH,0.38;GHALHG,0.38;HALHGG,0.38;GATVVL,0.38;DLFWAL,0.38;LFWALR,0.38;LRGAGS,0.38;AIAVPT,0.33;IAVPTT,0.33;YASFGL,0.33;ASFGLG,0.33;GLGGED,0.33;EDGHLV,0.33;PGARLG,0.33;PGVGVG,0.33;GVGVGG,0.33;ALHGGY,0.33;ATVVLA,0.33;NPDLFW,0.33;PDLFWA,0.33;RGAGSS,0.33;PVAIAV,0.29;VAIAVP,0.29;AKSGGH,0.29;QPGARL,0.29;ARL…
AA7	7	1.1.3.-:19,	AVRGGG,0.44;VRGGGH,0.44;AGLTLG,0.44;GFGWLS,0.44;FGWLSR,0.44;IRGGGG,0.44;VVTADG,0.39;LFWAIR,0.39;FWAIRG,0.39;WAIRGG,0.39;AIRGGG,0.39;RLAPPL,0.39;LAPPLP,0.39;RNYWKS,0.39;WNAMID,0.33;NAMIDR,0.33;IDRRPA,0.33;GHNIAG,0.33;GINSTT,0.33;INSTTG,0.33;TGVAGL,0.33;GVAGLT,0.33;VAGLTL,0.33;TLGGGF,0.33;GWLSRK,0.33;WLSRKY,0.33;LSRKYG,0.33;DLFWAI,0.33;PDLFWA,0.33;LRLAPP,0.33;APPLPF,0.33;HGKPVI,0.33;NYWKSH,0.33;NLF…
AA7	8	nd	RSGGHC,0.88;LWWAHT,0.88;WWAHTG,0.88;VRSGGH,0.75;WAHTGG,0.75;AHTGGG,0.75;HTGGGG,0.75;TGGGGG,0.75;GGGGGN,0.63;GGGGNF,0.63;GGGNFG,0.63;GGNFGI,0.63;GNFGIV,0.63;NFGIVT,0.63;FGIVTR,0.63;YINYPD,0.63;NYARLQ,0.63;AVRSGG,0.5;SGGHCL,0.5;AVEVVV,0.5;VEVVVV,0.5;GIVTRY,0.5;IVTRYW,0.5;DPRDVF,0.5;FHHALS,0.5;GGHCLE,0.38;AFAVGP,0.38;CPTVGV,0.38;PTVGVG,0.38;TVGVGG,0.38;VGVGGH,0.38;WGVTIP,0.38;DLWWAH,0.38;EVVVVG,0.38…
AA7	9	nd	SGGHSY,0.88;TIGGLG,0.75;GGHSYG,0.63;GHSYGN,0.63;IGGLGP,0.63;KVQAKS,0.5;VQAKSG,0.5;QAKSGG,0.5;AKSGGH,0.5;KSGGHS,0.5;GNYGLG,0.5;NYGLGG,0.5;HSYGNY,0.5;GGHATI,0.5;GHATIG,0.5;HATIGG,0.5;ATIGGL,0.5;EVVTAD,0.5;VVTADG,0.5;EVVLAN,0.5;FYSKSL,0.5;RSGGHS,0.38;SYGNYG,0.38;YGNYGL,0.38;RAIAHG,0.38;AIAHGT,0.38;RAMAHG,0.38;IAHGTC,0.38;AMAHGV,0.38;AHGTCP,0.38;MAHGVC,0.38;AHGVCP,0.38;WGSALD,0.38;GSALDH,0.38;SALDHI,…
AA7	10	nd	VGVAGL,1.0;VVLADG,1.0;PTVGVA,0.83;TVGVAG,0.83;TTVVLA,0.83;TVVLAD,0.83;ATAFVH,0.83;TAFVHR,0.83;AYYGAN,0.83;YYGANY,0.83;GHNYAG,0.67;HNYAGY,0.67;NYAGYS,0.67;GLTCDR,0.67;LTCDRL,0.67;TCDRLV,0.67;CRGGAG,0.67;PDATAF,0.67;DATAFV,0.67;LYRPGD,0.5;DSGYPP,0.5;YPPLAL,0.5;LPFNHR,0.5;PFNHRY,0.5;FNHRYA,0.5;AGIRPA,0.5;PAGIVA,0.5;AGIVAC,0.5;VGLPAV,0.5;GLLLNM,0.5;VTVGAG,0.5;TVGAGV,0.5;FVPTGR,0.5;GRCPTV,0.5;RCPTVG,0…
AA8	1	1.1.99.18:620,	FDVPGL,0.77;DQMAGC,0.72;LTRFDV,0.69;TRFDVP,0.69;RFDVPG,0.69;DVPGLC,0.69;VPGLCN,0.69;LGGGTA,0.69;RSGIGP,0.69;LLIEKG,0.67;MAGCVL,0.67;AGCVLG,0.67;GCVLGG,0.67;CVLGGG,0.67;INLPVG,0.67;VLLIEK,0.64;QMAGCV,0.64;VLGGGT,0.64;APNIGP,0.64;DYIVVG,0.62;GGGTAV,0.59;GGTAVN,0.59;VYGTDN,0.59;NLFVVD,0.59;LSEAGK,0.56;DTDQMA,0.56;TDQMAG,0.56;GTAVNA,0.56;WINLPV,0.56;SQYLGR,0.56;QYLGRG,0.56;YGTDNL,0.56;DASIFP,0.56;PGL…
AA8	2	nd	DFDDKW,0.86;FDDKWP,0.86;HPDLPT,0.86;PDLPTG,0.86;DLPTGN,0.86;TYDYIV,0.71;IVVGGG,0.71;AERLAE,0.71;NSGIGP,0.71;SIHPDL,0.71;IHPDLP,0.71;PTGNTQ,0.71;TDFIGQ,0.57;YHGAGF,0.57;HGAGFG,0.57;YDYIVV,0.57;DYIVVG,0.57;YIVVGG,0.57;IVAERL,0.57;KKSVLL,0.57;SVLLIE,0.57;VLLIER,0.57;LLIERG,0.57;TQYDVP,0.57;YCTDTA,0.57;CTDTAS,0.57;ADFDDK,0.57;DDKWPT,0.57;DKWPTG,0.57;KWPTGW,0.57;WPTGWK,0.57;PTGWKW,0.57;RAGPVR,0.57;IDL…
AA8	3	1.1.99.18:140,	EFIGEI,1.0;FIGEIV,1.0;IGEIVA,1.0;GEIVAP,1.0;STRYAT,1.0;VNSTHW,1.0;NSTHWK,1.0;RCQNCT,1.0;EHTDFG,1.0;HTDFGF,1.0;TDFGFF,1.0;TPYDYI,1.0;GIIAAD,1.0;IIAADR,1.0;ERGGPS,1.0;PGLFES,1.0;LFESMF,1.0;CLLGGG,1.0;LGGGTS,1.0;NGALYW,1.0;RLPSTD,1.0;LPSTDH,1.0;PSTDHP,1.0;STDHPS,1.0;GYSAFD,1.0;YSAFDF,1.0;PLNPNG,1.0;LNPNGR,1.0;NPNGRV,1.0;PNGRVI,1.0;NGRVIL,1.0;PRILFQ,1.0;RILFQS,1.0;ILFQSG,1.0;LFQSGI,1.0;QSGIGP,1.0;INL…
AA9	1	1.-.-.-:16,	YVLRHE,0.82;RHEIIA,0.75;GAQNYP,0.75;EIIALH,0.73;HEIIAL,0.72;QNYPQC,0.71;AQNYPQ,0.71;VLRHEI,0.69;LRHEII,0.67;GNYVLR,0.6;NYVLRH,0.59;IALHSA,0.48;IIALHS,0.47;LEFFKI,0.44;YPQCFN,0.44;NYPQCF,0.38;NGAQNY,0.38;SHHGPV,0.37;PGNYVL,0.35;APGNYV,0.34;ALHSAG,0.34;PDIICH,0.33;PQCFNL,0.33;GPVIDY,0.3;DIICHK,0.29;YPQCIN,0.28;DGAQNY,0.28;SHKGPV,0.28;TWPESH,0.27;HHGPVI,0.27;EFFKID,0.27;PVIDYL,0.27;VIDYLA,0.27;WPESH…
AA9	2	1.-.-.-:13,	GGAQFY,0.59;YLLRAE,0.59;VSFPGA,0.47;GDYLLR,0.47;SFPGAY,0.47;FPGAYK,0.44;VEMHQQ,0.44;TVEMHQ,0.43;SNSPVT,0.42;DYLLRA,0.41;GILINI,0.41;DPGILI,0.41;PGAYKA,0.4;PGILIN,0.4;GAQFYM,0.39;EAIGGA,0.37;AIGGAH,0.37;NEAIGG,0.37;VTVEMH,0.36;EMHQQP,0.35;AHATFQ,0.35;ILINIY,0.32;EVIALH,0.3;GGAHYG,0.29;ASDPGI,0.29;GAHYGP,0.29;IGGAHY,0.29;AHYGPV,0.28;PGAYSA,0.28;TDPGIL,0.28;AEVIAL,0.28;ATDPGI,0.28;FPGAYS,0.27;SDPGIL…
AA9	3	1.-.-.-:21,	YMECAQ,0.74;SFPGAY,0.72;VSFPGA,0.71;TVSFPG,0.62;GQYLLR,0.56;MECAQI,0.54;QFYMEC,0.48;FYMECA,0.48;AQFYME,0.47;GAQFYM,0.46;ECAQIN,0.46;SAHTIF,0.42;CAQINV,0.38;YLLRAE,0.38;ELIALH,0.36;FPGAYK,0.35;GPITDV,0.35;SYPGAQ,0.34;YTIPGP,0.34;QYLLRA,0.34;PITDVT,0.34;YPGAQF,0.34;ASAHTI,0.33;GAQLYM,0.31;PGAQFY,0.31;ITDVTS,0.31;ASHKGP,0.31;DVTSND,0.3;YDGPIT,0.3;AYLKKV,0.3;QLYMEC,0.29;AQLYME,0.29;IALHAA,0.28;DGPITD…
AA9	4	1.-.-.-:24,	GAQFYP,0.65;YPGAQF,0.63;PGAQFY,0.62;EIIALH,0.6;HEIIAL,0.57;RHEIIA,0.57;YLVRHE,0.54;NGPVED,0.51;IPGNGP,0.51;PGNGPV,0.5;GNGPVE,0.5;GPVITY,0.46;VRHEII,0.44;PGCHQL,0.44;IPGPAV,0.44;SFPGAY,0.43;PVITYM,0.43;VSFPGA,0.43;ITYMAR,0.43;YPGCHQ,0.43;YMARCP,0.42;VITYMA,0.42;TYMARC,0.42;FYPGCH,0.42;QFYPGC,0.39;AQFYPG,0.39;GYYLVR,0.39;MARCPD,0.39;AVWFKV,0.38;YYLVRH,0.38;WPDSHV,0.37;PDSHVG,0.37;YPIPGP,0.37;DSHVGP…
AA9	5	1.-.-.-:13,	GGAQFY,0.69;PGPAVW,0.68;GAQFYI,0.59;EPGILI,0.51;PGVYTG,0.46;PGILIN,0.44;IPGVYT,0.43;PVTDVT,0.43;GILINI,0.43;EHIALH,0.41;VTDVTS,0.41;YISCAQ,0.41;VSIPGV,0.4;SIPGVY,0.4;AQFYIS,0.38;QFYISC,0.38;PSGQYL,0.37;ILINIY,0.34;YGGAQF,0.32;LPSGQY,0.31;FYISCA,0.31;YMAKAP,0.31;IALHVA,0.31;YTGYEP,0.29;QPGPAV,0.29;YEPGIL,0.29;TGYEPG,0.29;IALHSA,0.29;GYEPGI,0.29;GPAVWS,0.28;GPVTDV,0.28;PAVWSG,0.28;LVSIPG,0.28;PLVSI…
AA9	6	1.-.-.-:1,	GPCAVY,0.65;HKGPCA,0.62;GDGWFK,0.6;KGPCAV,0.57;QGDGTC,0.55;AGDGWF,0.52;GDGTCV,0.48;DGTCVR,0.48;DGWFKI,0.45;VSIPGY,0.45;AAGDGW,0.45;GDPQFY,0.43;SIPGYV,0.43;TVSIPG,0.42;YVGCAQ,0.4;EILALH,0.38;GCAQIF,0.38;RPEILA,0.38;PEILAL,0.38;GWFKIW,0.38;NANWCG,0.37;YLVRPE,0.37;ELLALH,0.37;GHKGPC,0.35;GYYLVR,0.35;PCAVYL,0.33;LTFEFR,0.33;SHKGPC,0.33;YLARPE,0.33;GTCVRM,0.32;KNANWC,0.32;CAQIFL,0.32;FYVGCA,0.32;QFYVG…
AA9	7	1.-.-.-:1,	VYHQGP,0.88;TDPGYT,0.72;AVYHQG,0.68;PQFYIS,0.65;QFYISC,0.65;GEYLLR,0.63;YLLRIQ,0.63;GYTANI,0.63;YTANIY,0.63;YISCAQ,0.62;FYISCA,0.62;EYLLRI,0.58;LRCNVG,0.57;PGYTAN,0.55;DLRCNV,0.53;IPGAFK,0.53;SPVTDL,0.52;NYNSPV,0.52;NDLRCN,0.52;SNDLRC,0.52;NSPVTD,0.52;AHYIFQ,0.5;DPGYTA,0.5;YTVPGP,0.48;HYIFQQ,0.48;YNSPVT,0.45;SAHYIF,0.45;LGIHNP,0.4;GIPQFY,0.4;RCNVGG,0.38;IHNPWP,0.38;DTAVYH,0.38;ISCAQI,0.38;YMSKAP,…
AA9	8	1.-.-.-:0,	HGAVTS,0.76;GAVTSY,0.76;RHELLA,0.73;LLALHQ,0.69;ELLALH,0.69;HELLAL,0.69;LALHQA,0.67;ALHQAN,0.65;CNGGTS,0.61;NGGTSA,0.61;YLIRHE,0.59;LIRHEL,0.59;PQFYAE,0.57;NTPQFY,0.57;YAECAQ,0.57;AHGAVT,0.57;QFYAEC,0.55;FYAECA,0.55;HQANTP,0.53;QANTPQ,0.53;ANTPQF,0.53;GNYLIR,0.53;GWFKID,0.51;APGNYL,0.51;IRHELL,0.51;LHQANT,0.49;QWPDYN,0.49;WFKIDE,0.49;WPDYNP,0.49;NYLIRH,0.49;WKQWTH,0.47;VWMYKC,0.45;QGPVMV,0.45;LAP…
AA9	9	1.-.-.-:8,	GGAEFY,0.94;GAEFYP,0.76;HEIIAL,0.68;RHEIIA,0.68;EFYPSC,0.65;AEFYPS,0.65;IRHEII,0.62;EIIALH,0.62;YLIRHE,0.56;LIRHEI,0.56;TYMASC,0.5;YMASCG,0.5;YPSCTQ,0.47;SFPGAY,0.47;IIALHL,0.47;FYPSCT,0.47;VSFPGA,0.44;WFKIDE,0.38;PHNTGP,0.38;IALHLA,0.38;WPHNTG,0.38;GPLMTY,0.35;PLMTYM,0.35;PSCTQV,0.35;YVFPGP,0.35;VFPGPP,0.32;PGAYSD,0.32;LMTYMA,0.32;AKWFKI,0.32;KWFKID,0.29;FPGAYS,0.29;MTYMAS,0.29;NWPHNT,0.29;APGNY…
AA9	10	1.-.-.-:1,	YLVRVE,0.85;LVRVEH,0.85;VRVEHI,0.79;KIPGLY,0.58;VKIPGL,0.58;GEYLVR,0.55;DGSGDW,0.48;YDGSGD,0.48;EHPGPG,0.45;EHIGLH,0.45;EYLVRV,0.45;RVEHIG,0.45;HPGPGF,0.45;QFYMEC,0.42;GSGDWF,0.42;MSKAPG,0.42;IEHPGP,0.42;SGDWFK,0.42;GPGFVY,0.39;PGPGFV,0.39;PGPLVK,0.39;CAQIEV,0.39;VEHIGL,0.39;TVKAGD,0.39;LVKIPG,0.36;SKAPGD,0.36;IPGLYS,0.36;AQFYME,0.36;GDWFKV,0.36;GPLVKI,0.36;PLVKIP,0.36;VKAGDK,0.36;GKAQFY,0.36;FTC…
AA9	11	1.-.-.-:1,	YISCAQ,0.73;ISCAQI,0.69;KVSIPG,0.69;KIAEWG,0.65;VSIPGY,0.65;FKIAEW,0.65;WFKIAE,0.65;IAEWGA,0.62;AAIYLG,0.62;GLHVAG,0.62;PAAIYL,0.62;GPAAIY,0.62;EQIGLH,0.58;SIPGYV,0.58;DPGLTV,0.58;QIGLHV,0.58;RIEQIG,0.54;AEWGAT,0.54;IEQIGL,0.54;IGLHVA,0.54;HVAGAP,0.5;LHVAGA,0.5;VAGAPQ,0.5;GSGANW,0.46;GANWFK,0.46;SGANWF,0.46;WDGSGA,0.46;YTVPGP,0.46;EWGATF,0.46;GLTVNI,0.42;SAHYIW,0.42;SWDGSG,0.42;ANWFKI,0.42;PGLTVN…
AA9	12	1.-.-.-:6,	EIIALH,1.0;IIALHE,1.0;IALHEG,0.92;RPEIIA,0.85;GAQFYM,0.85;PEIIAL,0.85;ALHEGN,0.81;LHEGNR,0.81;MTCNVN,0.69;GVSIPG,0.65;YMECVQ,0.65;AQFYME,0.65;QFYMEC,0.65;DMTCNV,0.58;GYIRSP,0.58;YIRSPP,0.58;TFEWHH,0.58;FYMECV,0.54;WVKIAE,0.54;LALAAA,0.54;PPNNSP,0.54;VYMAPT,0.54;SDDIIA,0.54;YPIPGP,0.54;SYPIPG,0.54;IIASSH,0.5;DDIIAS,0.5;PGPAVW,0.5;DIIASS,0.5;LFDIYN,0.46;DIYNSF,0.46;PAVWDG,0.46;LLALAA,0.46;FDIYNS,0.…
AA9	13	1.-.-.-:0,	YNPTKW,0.95;SAHYFF,0.95;KYNPTK,0.91;FRCNKG,0.86;DFRCNK,0.86;GQAEFY,0.82;YPMPGP,0.73;GDGDWF,0.73;AHYFFD,0.73;YMSKAP,0.68;VKAGSK,0.64;EVKAGS,0.64;AKYNPT,0.64;QAEFYY,0.64;GVHGAH,0.64;VYMSKA,0.64;GEYLIR,0.64;LVYMSK,0.59;RCNKGA,0.59;AWCTWD,0.59;PDGEYL,0.59;VRSNTR,0.59;WCTWDK,0.59;DDMTPD,0.59;CNKGAF,0.59;DGEYLI,0.59;YEGDGD,0.55;PGGYKK,0.55;EGDGDW,0.55;FPGGYK,0.55;KLAMKL,0.55;DPSFNF,0.55;RDDMTP,0.55;DAW…
AA9	14	1.-.-.-:6,	YLLRSE,1.0;LLRSEM,0.95;RSEMLA,0.86;EYLLRS,0.86;EMLALH,0.86;LRSEML,0.86;GEYLLR,0.86;SEMLAL,0.86;IRMPPS,0.82;RMPPSN,0.82;WFKIDE,0.73;PSNSPV,0.73;MPPSNS,0.73;PPSNSP,0.73;QFYIGC,0.68;GAQFYI,0.64;AQFYIG,0.64;GPVDDA,0.59;SGEYLL,0.59;GIRMPP,0.59;VSAHQN,0.55;PGPITH,0.55;HPGPIT,0.55;ASGEYL,0.55;AVSAHQ,0.55;GWFKID,0.55;GAGWFK,0.5;PVDDAS,0.5;AGWFKI,0.5;HQFWVN,0.5;VGIRMP,0.5;PVTDVT,0.45;LPGAYK,0.45;VTDVTS,0.…
AA9	15	1.-.-.-:1,	HEILGL,0.95;LRHEIL,0.95;RHEILG,0.95;ALPGAY,0.62;NVWVKI,0.57;GNVWVK,0.57;ILGLHV,0.52;SDHPGP,0.52;EILGLH,0.52;LGLHVA,0.52;GIALPG,0.52;WASKRL,0.48;LLRHEI,0.48;GAQFYP,0.48;VWVKID,0.48;YLLRHE,0.48;PWASKR,0.48;IALPGA,0.43;EILGLQ,0.43;PGGPVW,0.43;WNPYKD,0.43;ILGLQR,0.43;WVKIDQ,0.43;GEYILR,0.43;DHPGPI,0.38;DNGPVT,0.38;ILRHEI,0.38;ASKRLP,0.38;YILRHE,0.38;IMTYLA,0.38;HPGPIM,0.38;GPIMTY,0.38;EYILRH,0.38;PGP…
AA9	16	1.-.-.-:2,	AHGGVL,0.73;YPECAQ,0.73;QFYPEC,0.7;FYPECA,0.7;WTTTIP,0.6;WFKIDE,0.57;SWTTTI,0.57;TAYWNQ,0.57;ITAYWN,0.53;ATVAAG,0.5;TIALHS,0.5;ETIALH,0.5;PPLYGS,0.47;NSSWTT,0.47;RFETIA,0.47;PGPPLY,0.47;HGGVLS,0.47;GPPLYG,0.47;FETIAL,0.47;GGVLSY,0.47;IRFETI,0.47;IDEAGL,0.43;CNDDGT,0.43;FKIDEA,0.43;KIDEAG,0.43;IQREWD,0.43;YTIPGP,0.43;FPGAYS,0.43;LHSLPA,0.4;ELLAIH,0.4;YNPITD,0.4;YLAQCP,0.4;SSWTTT,0.4;YWNQVW,0.4;WNQ…
AA9	17	1.-.-.-:3,	YLLRVE,0.67;GAVWFK,0.62;GPTQYY,0.62;PGPTQY,0.62;NHPGPT,0.62;HPGPTQ,0.62;EYLLRV,0.62;GEYLLR,0.62;SGAVWF,0.62;DGSGAV,0.62;GSGAVW,0.62;AVWFKI,0.57;WDGSGA,0.52;TKNAQS,0.52;TWDGSG,0.52;KNAQSK,0.52;TFPRLV,0.48;TQYYLA,0.48;PTQYYL,0.48;LLRVEH,0.43;DPGILV,0.43;YTFPRL,0.43;YMAKVP,0.43;HYTFPR,0.43;NAQSKQ,0.43;FPGAYK,0.43;AHYTFP,0.43;MTKNAQ,0.43;IALHMA,0.43;RMTKNA,0.43;AKVPAG,0.43;AQSKQG,0.43;TRMTKN,0.43;LRV…
AA9	18	1.-.-.-:8,	DGDWFK,0.75;GDGDWF,0.75;GHPGPL,0.75;SDGDCT,0.75;GAQFYI,0.75;NFTFTL,0.7;FTFTLP,0.7;FYIGCA,0.65;GLHGAG,0.65;QFYIGC,0.65;GDEVGF,0.65;DWFKVY,0.65;GDWFKV,0.65;AQFYIG,0.65;YIGCAQ,0.65;AHYNFE,0.6;YLSKAP,0.6;VYLSKA,0.6;LMRAEH,0.55;YLMRAE,0.55;AEHVGL,0.5;RAEHVG,0.5;MGHPGP,0.5;KGDGDW,0.5;EHVGLH,0.5;GGAQFY,0.5;YKGDGD,0.5;WFKVYE,0.5;ASDGDC,0.5;PGDEVG,0.5;GPLAVY,0.45;LIVNGE,0.45;PGPLAV,0.45;HPGPLA,0.45;TFTLPK…
AA9	19	1.-.-.-:9,	GAQNYP,1.0;YVFRHE,0.89;QNYPQC,0.89;AQNYPQ,0.89;NGAQNY,0.79;FRHEII,0.68;RHEIIA,0.68;VTGSGT,0.68;NLDNGF,0.58;ENLDNG,0.58;AENLDN,0.58;VFRHEI,0.58;LDNGFV,0.58;EIIALH,0.53;HEIIAL,0.53;WSAENL,0.47;NNNTWT,0.47;DIICHK,0.47;AAWSAE,0.47;AWSAEN,0.47;IEVTGS,0.47;NIEVTG,0.47;EVTGSG,0.47;SAENLD,0.47;WTTTVP,0.47;GPVLTY,0.47;NNTWTT,0.42;TWTTTV,0.42;ANNNTW,0.42;ARRHAR,0.42;PQCFNI,0.42;YPQCFN,0.42;GTKLYT,0.42;NTWT…
AA9	20	nd	VIPGGT,0.89;DVIPGG,0.89;PDVIPG,0.89;PGPDVI,0.89;GPDVIP,0.89;AHYTFD,0.83;HYTFDK,0.83;YTFDKL,0.78;GGTIRG,0.78;IPGGTI,0.78;EFYYAC,0.78;MPTKFK,0.78;FYYACA,0.78;YYACAQ,0.78;PGGTIR,0.78;FGGTGM,0.78;YMPTKF,0.78;AEFYYA,0.78;AFGGTG,0.78;SAHYTF,0.78;LKQAFG,0.72;QAFGGT,0.72;IPGVYK,0.72;KQAFGG,0.72;PGVYKQ,0.67;IRKHQN,0.67;GQAEFY,0.61;HDGQAE,0.61;YIRKHQ,0.61;HGAHDG,0.61;GAHDGQ,0.61;GTIRGS,0.61;DGQAEF,0.61;AHD…
AA9	21	1.-.-.-:1,	RGAQFY,1.0;GAQFYP,1.0;QFYPSC,0.93;ARGAQF,0.93;AQFYPS,0.93;IIDGSH,0.87;DIIDGS,0.87;DDIIDG,0.87;RGDDII,0.8;GDDIID,0.8;IDGSHK,0.73;GSHKGP,0.73;DGSHKG,0.73;IWTKIA,0.67;RQEIIA,0.67;YIAPYT,0.67;AIWTKI,0.67;TYIAPY,0.67;ITYIAP,0.67;WTKIAE,0.67;DGTGAI,0.6;GTGAIW,0.6;GAIWTK,0.6;TGAIWT,0.6;EVTGSG,0.6;DQGDGR,0.53;TGSGTA,0.53;APAATS,0.53;PIITYI,0.53;LKAGKY,0.53;VCNVNG,0.53;VEVTGS,0.53;IAPYTE,0.53;WYHDNR,0.53;…
AA9	22	1.-.-.-:6,	LNANCG,0.93;NANCGK,0.93;ANCGKR,0.87;AIGGNH,0.87;YLVRAE,0.87;GDYLVR,0.87;DYLVRA,0.87;TVEMHA,0.8;VEMHAQ,0.8;EMHAQP,0.8;TEILNA,0.73;LTVEMH,0.73;LVRAEA,0.73;EILNAN,0.73;EAIALH,0.73;WGTEIL,0.73;ILNANC,0.73;RAEAIA,0.73;SGVCEV,0.73;AEAIAL,0.73;MHAQPG,0.73;GTEILN,0.73;FQVKVT,0.67;GSFFKV,0.67;GVSFPG,0.67;YVSCFQ,0.67;CFQVKV,0.67;PYVSCF,0.67;FPGAYK,0.67;FKVAED,0.67;SAHSTW,0.67;KVAEDG,0.67;SGSFFK,0.67;AHSTWQ…
AA9	23	1.-.-.-:1,	RGAQFY,1.0;GAQFYP,1.0;CVQIEV,1.0;GVFVNG,0.91;YLIRAE,0.91;RRGAQF,0.91;LIRAEM,0.91;PGDNLT,0.91;YPDCVQ,0.82;FYPDCV,0.82;PDCVQI,0.82;WGVFVN,0.82;PRRGAQ,0.82;DMRCNV,0.82;NSPVKD,0.82;IDMRCN,0.82;SPVKDL,0.82;NPRRGA,0.82;QFYPDC,0.82;DCVQIE,0.82;IWGVFV,0.82;AQFYPD,0.82;AHTFIW,0.82;VQIEVV,0.82;SIDMRC,0.82;AQNPRR,0.73;NNSPVK,0.73;QNPRRG,0.73;DNLTFD,0.73;YNNSPV,0.73;AHDTIK,0.73;GDNLTF,0.73;QIEVVG,0.73;FIWGVF…
AA9	24	1.-.-.-:6,	EIIALH,1.0;HEIIAL,1.0;CHKSAT,1.0;RHEIIA,1.0;LWTAAN,0.91;GPALWT,0.91;PGPALW,0.91;VNCHKS,0.82;AQLYPQ,0.82;IAPCNG,0.82;YIAPCN,0.82;TWPDSH,0.82;ALWTAA,0.82;NCHKSA,0.82;VGGSGT,0.82;NGAQLY,0.82;WNTWPD,0.82;GAQLYP,0.82;QLYPQC,0.82;PALWTA,0.82;GTSLYT,0.82;NTWPDS,0.82;GGSGTV,0.82;DVNCHK,0.82;SAHGFV,0.82;PGTSLY,0.73;FPGPAL,0.73;VPGTSL,0.73;PFPGPA,0.73;YPFPGP,0.73;IIALHG,0.73;GVPGTS,0.73;GSDPVW,0.73;KVGGSG,…
AA9	25	nd	PQFYPE,0.9;QFYPEC,0.9;YPECAH,0.9;PECAHL,0.9;FYPECA,0.9;WLHPVG,0.7;HPVGPM,0.7;LHPVGP,0.7;YWLHPV,0.7;WFKIWE,0.6;FKIWEA,0.6;NYTVGD,0.6;YWYWLH,0.6;GGLANY,0.6;GLANYT,0.6;YRGYDP,0.6;LANYTV,0.6;WYRGYD,0.6;ECAHLN,0.6;HGGLAN,0.6;KIWEAG,0.5;WYWLHP,0.5;RHEILS,0.5;AVYWYW,0.5;ANYTVG,0.5;YTVGDT,0.5;TVGDTW,0.5;VGDTWY,0.5;PWMVQR,0.5;VYWYWL,0.5;AHGGLA,0.5;TWYRGY,0.5;WEAGLL,0.4;PVGPMT,0.4;FQRWDG,0.4;EILSLH,0.4;WPV…
AA9	26	1.-.-.-:5,	SHKGPI,1.0;LALHSA,0.9;LLALHS,0.9;ELLALH,0.9;ASHKGP,0.8;RVELLA,0.8;IAASHK,0.8;VELLAL,0.8;PIAASH,0.8;AASHKG,0.8;TAWLAK,0.6;ITAWLA,0.6;NPIAAS,0.6;HKGPIT,0.6;AWLAKV,0.6;LRVELL,0.6;ALHSAY,0.6;PITAWL,0.6;KGPITA,0.6;DNPIAA,0.6;GPITAW,0.6;DPDNPI,0.5;YLLRVE,0.5;LLRVEL,0.5;HVIGGA,0.5;VIGGAQ,0.5;PDNPIA,0.5;QHVIGG,0.5;
AA9	27	1.-.-.-:1,	HVNQPE,0.9;HRSHVN,0.86;FPMPGP,0.86;SHVNQP,0.86;RSHVNQ,0.86;YNPIKF,0.81;HIGVHR,0.81;NPIKFS,0.81;EHIGVH,0.81;KFPGAY,0.81;VKFPGA,0.81;KFSSNP,0.76;QPEHYV,0.76;PIKFSS,0.76;IKFSSN,0.76;VNQPEH,0.76;IGVHRS,0.76;NQPEHY,0.76;KYNPIK,0.76;GVHRSH,0.76;FPGAYK,0.76;EHYVSC,0.71;TKYNPI,0.71;PEHYVS,0.71;VHRSHV,0.71;KAFPMP,0.67;ANFSIY,0.67;YANFSI,0.67;AFPMPG,0.67;CNQGAF,0.67;ASAHYF,0.62;TPNGEY,0.57;PNGEYL,0.57;ADIR…
AA9	28	nd	SVAAHG,1.0;ACGDQV,1.0;WDKYAL,1.0;LISWDK,1.0;YGNVQG,1.0;ISWDKY,1.0;KYALTS,1.0;PLISWD,1.0;SWDKYA,1.0;DKYALT,1.0;NTQNSD,0.89;ITMPDV,0.89;DAPTIN,0.89;NVQGSI,0.89;IWQCKG,0.89;FNTQNS,0.89;VQGSIQ,0.89;KPLISW,0.89;QVFNTQ,0.89;QGSIQN,0.89;IGKPLI,0.89;GSHPDC,0.89;QGSHPD,0.89;LQGSHP,0.89;TMPDVS,0.89;NLQGSH,0.89;CGDQVF,0.89;QNLQGS,0.89;SSVAAH,0.89;VFNTQN,0.89;DQVFNT,0.89;GKPLIS,0.89;GDQVFN,0.89;QHPEWT,0.89;W…
AA9	29	1.-.-.-:6,	PGILIN,1.0;AFPGAY,1.0;TDPGIL,1.0;LVAFPG,1.0;AQFYLS,1.0;DPGILI,1.0;GAQFYL,1.0;VAFPGA,1.0;GILINI,1.0;GGAQFY,1.0;
AA9	30	nd	IKVTGG,1.0;FEAGGK,1.0;DCSHHG,1.0;DASPSP,1.0;SHHGWT,1.0;CSHHGW,1.0;HGWTAT,1.0;QAFNIK,1.0;SPAWWT,1.0;GWDCSH,1.0;WDCSHH,1.0;RQFWPQ,1.0;GWTATY,1.0;ASPSPY,1.0;FWPQAF,1.0;NIKVTG,1.0;AFNIKV,1.0;SPSPYT,1.0;FNIKVT,1.0;HHGWTA,1.0;QFWPQA,1.0;WPQAFN,1.0;VLRTEV,1.0;PQAFNI,1.0;PDIIAH,1.0;CAKVDK,0.89;YRKGRY,0.89;NGDCAK,0.89;RKGRYS,0.89;KDASPS,0.89;AGGKTY,0.89;DCAKVD,0.89;IIAHKD,0.89;EAGGKT,0.89;IAHKDA,0.89;HPDI…
AA9	31	1.-.-.-:1,	YLMRHE,0.78;DCGGDC,0.78;LADCGG,0.67;YLADCG,0.67;ADCGGD,0.67;TYLADC,0.67;GQYLMR,0.67;QYLMRH,0.67;FKIDEA,0.56;ITYLAD,0.56;GPIITY,0.56;KIDEAG,0.56;WFKIDE,0.56;PIITYL,0.56;IITYLA,0.56;NWFKID,0.44;DEAGLL,0.44;GAQFYP,0.44;CGGDCT,0.44;FRWSRW,0.44;IQLPKN,0.44;QLPKNI,0.44;LPKNIK,0.44;RWSRWQ,0.44;LMRHEM,0.44;IDEAGL,0.44;NIEITG,0.44;STVMGH,0.33;NGQYLM,0.33;WATDIL,0.33;EPTDDN,0.33;HAYIKE,0.33;HEMIAL,0.33;NIK…
AA9	32	1.-.-.-:1,	TAMICN,1.0;AMICNG,1.0;MQWHHN,1.0;GMQWHH,1.0;TFQSFV,1.0;SNGNNP,1.0;STAMIC,1.0;PSNGNN,1.0;ICNGGK,1.0;MICNGG,1.0;NGNNPI,1.0;VEVAAG,0.89;YNGCGQ,0.89;VDMTKA,0.89;PIAPSH,0.89;NGCGQI,0.89;GVKFDI,0.89;VKFDIY,0.89;GPVMVY,0.89;DMTKAY,0.89;EVAAGS,0.89;DPGVKF,0.89;KAQFYN,0.89;GVDMTK,0.89;ATDPGV,0.89;QFYNGC,0.89;TDPGVK,0.89;FYNGCG,0.89;AQFYNG,0.89;PGVKFD,0.89;AYKATD,0.78;IGLHEA,0.78;FQSFVI,0.78;MTKAYK,0.78;GN…
AA9	33	nd	TPPGKY,1.0;PPGKYL,1.0;TTPPGK,1.0;GDWFKI,1.0;DGDWFK,0.89;GDGDWF,0.89;DWFKIA,0.67;YLSRAP,0.67;FWHPGP,0.56;SRAPND,0.56;GSEVGF,0.56;PGKYLL,0.56;ARFPGT,0.56;IYLSRA,0.56;VGFRVS,0.56;GKYLLR,0.56;FARFPG,0.56;PGGGTP,0.56;RFPGTY,0.56;GILLVN,0.56;EVGFRV,0.56;GPGGGT,0.56;SEVGFR,0.56;LSRAPN,0.56;AGSEVG,0.56;ETTPPG,0.44;KTTPPG,0.44;APNDDL,0.44;LVNGTE,0.44;ILLVNG,0.44;PETTPP,0.44;VNCAHV,0.44;PKTTPP,0.44;KYLMRI,…
AA9	34	1.-.-.-:7,	NNPQFY,1.0;QGLISG,1.0;GKVWFK,1.0;DGSGKV,1.0;YMAKCP,1.0;WAGDAI,1.0;QKSIQR,1.0;PECAQF,1.0;ANNPQF,1.0;NIRCNN,1.0;YPECAQ,1.0;LVSFPG,1.0;SIQRQY,1.0;ISGTEN,1.0;GSGKVW,1.0;MAKCPG,1.0;CAQFTV,1.0;PQFYPE,1.0;SGKVWF,1.0;HQANNP,1.0;LISGTE,1.0;SFPGAY,1.0;QFYPEC,1.0;AQFTVT,1.0;QFTVTG,1.0;FYPECA,1.0;QANNPQ,1.0;VSFPGA,1.0;NPQFYP,1.0;VYMAKC,1.0;KVWFKI,1.0;GLISGT,1.0;KSIQRQ,1.0;EQGLIS,1.0;ECAQFT,1.0;VWFKIF,0.88;WK…
AA9	35	1.-.-.-:8,	WGVDRM,1.0;IALHSA,1.0;IAQRVR,1.0;FYMAKV,1.0;KSHKGP,0.88;SNNPIT,0.88;DHPIAK,0.88;VRVNGQ,0.88;HTIAQR,0.88;SAHTIA,0.88;QRVRVN,0.88;GNGIRV,0.88;SSKVID,0.88;HPIAKS,0.88;RVNGQD,0.88;AKSHKG,0.88;GGAQFY,0.88;TIAQRV,0.88;IAKSHK,0.88;AHTIAQ,0.88;RVRVNG,0.88;IPGPAK,0.88;NGIRVA,0.88;AQRVRV,0.88;PIAKSH,0.88;NDPDHP,0.75;YMAKVS,0.75;PITNVN,0.75;ANDPDH,0.75;TNVNDG,0.75;NGQDFG,0.75;GPAKLQ,0.75;HVVGGA,0.75;NNPITN,…
AA9	36	1.-.-.-:1,	SKAPGD,0.88;GSGDWF,0.88;DYDGSG,0.88;DGSGDW,0.88;YDGSGD,0.88;SGDWFK,0.88;FKVYQL,0.75;RDYDGS,0.75;KAPGDV,0.75;DWFKVY,0.75;KVYQLG,0.75;WFKVYQ,0.75;GDWFKV,0.75;RCNKGS,0.75;APGDVR,0.63;PGDVRD,0.63;QYLMRI,0.63;HDNGFQ,0.63;GQYLMR,0.63;GDVRDY,0.63;PAGQYL,0.63;YLMRIE,0.63;VRDYDG,0.63;IPAGQY,0.63;DVRDYD,0.63;LSKAPG,0.63;NGFQPS,0.63;DNGFQP,0.63;GFQPSW,0.5;LMRIEQ,0.5;FTFKLP,0.5;IYLSKA,0.5;EHDNGF,0.5;QLDSWA,0…
AA9	37	1.-.-.-:4,	GAQNYP,0.88;QWNGWP,0.88;GPYVLR,0.75;PYVLRH,0.75;ALAHSH,0.75;PDIICH,0.75;YVLRHE,0.75;DDGFVT,0.63;GTPVVV,0.63;ATDVLI,0.63;RWATDV,0.63;VLSYLA,0.63;DGFVTP,0.63;PGPYVL,0.63;GPVLSY,0.63;ICHRDG,0.63;QALAHS,0.63;WATDVL,0.63;IALHYA,0.63;PVLSYL,0.63;QNYPQC,0.5;VLRHEL,0.5;NGWPQS,0.5;VNLWVE,0.5;AVDDGF,0.5;IQWNGW,0.5;DIICHR,0.5;GWPQSH,0.5;ELIALH,0.5;GFDPRP,0.5;IICHRD,0.5;VQWNGW,0.5;SYLAPC,0.5;SQALAH,0.5;WTKID…
AA9	38	nd	PLAAWS,1.0;AQAYPQ,1.0;ANNFTW,1.0;ATDVLI,1.0;TDVLIA,1.0;LGGTWA,1.0;LAAWSA,1.0;LDGAQA,1.0;AWLNST,1.0;VLIANN,1.0;GTWATD,1.0;LNSTGW,1.0;TTAGDT,1.0;GAQAYP,1.0;LIANNF,1.0;DGAQAY,1.0;QAYPQC,1.0;TAGDTL,1.0;NTTAGD,1.0;WLNSTG,1.0;WATDVL,1.0;GGTWAT,1.0;DVLIAN,1.0;IANNFT,1.0;TWATDV,1.0;WVKIDE,0.86;LAWLNS,0.86;GPKLWE,0.86;PKLWEY,0.86;DELAWL,0.86;ELAWLN,0.86;IDELAW,0.86;AWSAAN,0.86;PGPKLW,0.86;KIDELA,0.86;KLWE…
AA9	39	1.-.-.-:3,	TCSIGN,1.0;ITCSIG,1.0;DITCSI,1.0;YLLRHE,0.86;GGAQFY,0.86;GAQFYP,0.86;AQFYPV,0.86;AHGYVP,0.86;NYMAKC,0.86;WKGDTG,0.71;GSPWFK,0.71;VTGGGS,0.71;YMAKCP,0.71;GHYGPV,0.71;QFYPVC,0.71;TVTGGG,0.71;TGSPWF,0.57;ALHGAS,0.57;RHENLA,0.57;SGDITC,0.57;KGDTGS,0.57;PLGHYG,0.57;LGHYGP,0.57;TKPDSG,0.57;HENLAL,0.57;WPLGHY,0.57;GDTGSP,0.57;LPPGPI,0.57;LRHENL,0.57;ENLALH,0.57;DTGSPW,0.57;NLALHG,0.57;LALHGA,0.57;LLRHEN…
AA9	40	1.-.-.-:4,	YLLRHE,1.0;GAQFYP,1.0;RHELLA,0.83;ELLALH,0.83;LRHELL,0.83;DPGILI,0.83;FYPMCA,0.83;GPTMTY,0.83;QFYPMC,0.83;LALHSA,0.83;LLRHEL,0.83;HELLAL,0.83;AQFYPM,0.83;LIANNN,0.83;AAASSS,0.67;ASDDLI,0.67;LGAQFY,0.67;VALPGA,0.67;GGYLLR,0.67;SDDLIA,0.67;VTIPSD,0.67;WTVTIP,0.67;WASDDL,0.67;TMTYMA,0.67;AGGSTG,0.67;GVALPG,0.67;GGSTGS,0.67;DDLIAN,0.67;TIPSDI,0.67;NSWTVT,0.67;ATSAAA,0.67;PTMTYM,0.67;PYNDPY,0.67;DLIAN…
AA9	41	nd	TGVPDP,0.83;GTGVPD,0.83;DNDPGI,0.67;SQMFDA,0.67;NDPGIF,0.67;SGTGVP,0.67;YSQMFD,0.67;VGASGT,0.67;GIFYSQ,0.67;FYSQMF,0.67;QMFDAS,0.67;FDASAP,0.67;IFYSQM,0.67;MFDASA,0.67;GASGTG,0.67;SDNDPG,0.67;ASGTGV,0.67;SLGGAE,0.5;VPDPLG,0.5;LGGAEF,0.5;GVPDPL,0.5;LTVGAS,0.5;LPGAYS,0.5;PGAYSD,0.5;GAEFYP,0.5;GAYSDN,0.5;AYSDND,0.5;TVGASG,0.5;GGAEFY,0.5;
AA9	42	nd	LNLWVD,1.0;RCNLGS,1.0;HYIFSK,1.0;AAGDTI,1.0;PGPGQV,1.0;NGLNLW,1.0;GLHGAQ,1.0;VRAEHV,1.0;DFRCNL,1.0;LVRAEH,1.0;VGLHGA,1.0;HVGLHG,1.0;YLVRAE,1.0;RAEHVG,1.0;EYEGDG,1.0;HPGPGQ,1.0;GLNLWV,1.0;VAAGDT,1.0;TKDAWC,1.0;FRCNLG,1.0;DLTKDA,1.0;EYLVRA,1.0;EHVGLH,1.0;MKLFYD,1.0;AHYIFS,1.0;LTKDAW,1.0;CNLGSF,1.0;GEYLVR,1.0;AEHVGL,1.0;FNGLNL,1.0;YIFSKL,1.0;LFNGLN,1.0;
AA9	43	1.-.-.-:1,	AESHRG,1.0;WAESHR,1.0;PCNGDC,1.0;GWAESH,1.0;APCNGD,1.0;IALHRA,0.8;ALHRAH,0.8;YIAPCN,0.8;WTKIAE,0.8;PNGWAE,0.8;TYIAPC,0.8;DLSGSG,0.8;ESHRGP,0.8;NPNGWA,0.8;WTSDDK,0.8;NGWAES,0.8;LSGSGV,0.8;AIGWSF,0.8;IAPCNG,0.8;DDLSGS,0.6;PEFYMQ,0.6;GNIEVT,0.6;ASFFWT,0.6;EFYMQC,0.6;CGNIEV,0.6;SIAPGK,0.6;ASVDKT,0.6;EGPEMD,0.6;SRWNPS,0.6;DCASVD,0.6;QCGNIE,0.6;IAPGKY,0.6;PANTQG,0.6;FYMQCG,0.6;NIEVTG,0.6;EPEFYM,0.6;INP…
AA9	44	1.-.-.-:0,	QYLIRH,1.0;GQYLIR,1.0;YLIRHE,0.8;DGKWAA,0.8;MARAPS,0.8;YMARAP,0.8;TYMARA,0.8;RIPPNL,0.8;ARAPSD,0.8;RAPSDI,0.8;PGQYLI,0.8;EWIALH,0.6;HEWIAL,0.6;PSDITK,0.6;VWFKVH,0.6;AVWFKV,0.6;APSDIT,0.6;IRHEWI,0.6;RHEWIA,0.6;SDITKW,0.6;LIRHEW,0.6;KWSPGT,0.4;ITYMAR,0.4;PGAYTP,0.4;YPGYHP,0.4;TKWSPG,0.4;EVTGNG,0.4;TEPAPL,0.4;ITKWSP,0.4;GKWAAT,0.4;DITKWS,0.4;QVEVTG,0.4;VWFKID,0.4;VEVTGN,0.4;GDNHKG,0.4;PLLTYM,0.4;FRI…
AA9	45	1.-.-.-:3,	YFSAYM,1.0;WFKIWE,1.0;FKIWEW,1.0;GYFSAY,1.0;PGYFSA,1.0;AYMSKA,1.0;VRMTAN,1.0;YVRMTA,1.0;RMTANH,1.0;SAYMSK,1.0;MGHPGY,1.0;FSAYMS,1.0;GHPGYF,1.0;HPGYFS,1.0;QYLLRG,0.8;EQIALH,0.8;FTFTIP,0.8;HYTFPN,0.8;TGEWEY,0.8;GEWEYV,0.8;TVTAGS,0.8;EYVRMT,0.8;EWEYVR,0.8;YLLRGE,0.8;NTMGHP,0.8;WEYVRM,0.8;RGEQIA,0.8;TMGHPG,0.8;LRGEQI,0.8;GEQIAL,0.8;TWFKIW,0.8;LLRGEQ,0.8;GQYLLR,0.8;IRCYED,0.6;TVGFKA,0.6;KASNTM,0.6;WEW…
AA9	46	1.-.-.-:1,	VESIAL,1.0;ESIALH,1.0;IALHQA,1.0;SIALHQ,1.0;RVESIA,1.0;YLVRVE,0.8;QTKNYQ,0.8;GNVWFK,0.8;AGNVWF,0.8;RQTKNY,0.8;ALHQAQ,0.8;VRVESI,0.8;LVRVES,0.8;PLVAFP,0.6;EAAGNV,0.6;PVQFYM,0.6;AQAHYR,0.6;GKYLVR,0.6;GFVAMS,0.6;YRFSKL,0.6;LVAFPG,0.6;INTWEA,0.6;AAGNVW,0.6;YLSCAQ,0.6;KYLVRV,0.6;LHQAQS,0.6;VQFYMA,0.6;WEAAGN,0.6;GPVQFY,0.6;QAHYRF,0.6;RFSKLI,0.6;LGFVAM,0.6;HYRFSK,0.6;PGPAVW,0.6;NTWEAA,0.6;FYMARV,0.6;YMA…
AA9	47	1.-.-.-:1,	WAVDRL,0.8;PAGDYL,0.8;PGAYTD,0.8;YIRSPP,0.8;GVWVNG,0.6;GAYTDS,0.6;DSTPGI,0.6;LTFEWY,0.6;LFRAEI,0.6;PVKDLT,0.6;NPVKDL,0.6;YLFRAE,0.6;WYHNTR,0.6;AYTDST,0.6;NNPVKD,0.6;EWYHNT,0.6;FEWYHN,0.6;TFEWYH,0.6;VKDLTS,0.6;PGPAVW,0.6;RNDDII,0.6;YTDSTP,0.6;AVDRLI,0.6;FPGAYT,0.6;TDSTPG,0.6;QGDGRN,0.6;
AA10	1	nd	FYNVID,0.92;NAFYNV,0.86;YNVIDV,0.86;GYHVIL,0.85;AFYNVI,0.85;VILAVW,0.82;ILAVWD,0.8;YHVILA,0.8;HVILAV,0.79;LAVWDV,0.78;PQSLEA,0.78;NVIDVN,0.73;WDVADT,0.73;VWDVAD,0.73;QSLEAP,0.73;LEAPKG,0.71;SLEAPK,0.71;EPQSLE,0.7;EAPKGF,0.7;APKGFP,0.7;AVWDVA,0.68;WHYYIT,0.63;HYYITK,0.63;YEPQSL,0.58;YYITKK,0.56;IASAGG,0.56;KWHYYI,0.55;FTWKYT,0.54;TWKYTA,0.53;VIDVNL,0.52;ITKKGW,0.52;YITKKG,0.52;MYEPQS,0.51;NVPTDR,0…
AA10	2	1.-.-.-:7,	EPQSVE,0.9;PQSVEG,0.76;TGNAFY,0.63;DTGNAF,0.63;ADTGNA,0.58;IADTGN,0.54;QYEPQS,0.53;YEPQSV,0.52;ASAHGY,0.47;SVEGPK,0.44;VEGPKG,0.44;QSVEGP,0.42;NAFYQV,0.42;GNAFYQ,0.42;FYQVID,0.4;AFYQVI,0.39;KYYITK,0.37;WEPQSV,0.37;NAFYAC,0.37;GPKGFP,0.36;EGPKGF,0.36;WEIADT,0.36;VWEIAD,0.36;QWEPQS,0.35;IQWEPQ,0.33;WKYYIT,0.31;SAHGYV,0.31;AHGYVE,0.3;GYVESP,0.3;HGYVES,0.3;AFYACS,0.29;YACSDV,0.29;FYACSD,0.29;EIADTG,0…
AA10	3	1.-.-.-:18,	EPQSVE,0.97;PQSVEG,0.93;VEGPKG,0.92;SVEGPK,0.92;QSVEGP,0.92;EGPKGL,0.91;PPSRQA,0.74;WNIADT,0.55;YEPQSV,0.52;LAVWNI,0.51;VLAVWN,0.51;VWNIAD,0.48;ASAHGY,0.48;KVLAVW,0.48;AVWNIA,0.47;QKVLAV,0.47;AHGYVS,0.41;RQAQCA,0.4;SRQAQC,0.4;TANAFY,0.39;DTANAF,0.39;SCSGGN,0.39;RQALCA,0.39;SRQALC,0.39;RQAHTA,0.38;PSRQAL,0.38;QALCAQ,0.37;NAFYAC,0.36;WEYFIG,0.36;SPPSRQ,0.35;KYEPQS,0.34;GPKGLT,0.33;KGLTSC,0.33;PKGLT…
AA10	4	1.-.-.-:2, 3.2.1.78:1,	GEGFYN,1.0;EGFYNC,1.0;FYNCSD,1.0;GFYNCS,1.0;YNCSDI,0.96;PSARQN,0.74;NCSDIT,0.74;RQNTCY,0.74;ARQNTC,0.74;SARQNT,0.74;LYTRWQ,0.71;YTRWQR,0.71;DRSGDA,0.63;EFPSAR,0.62;FPSARQ,0.62;AGEGFY,0.62;EPGTTG,0.61;EEPGTT,0.59;GEEPGT,0.58;APHNPS,0.57;AHGWVE,0.56;FVQRNE,0.56;PFVQRN,0.55;SGDAIL,0.54;HNPSYW,0.54;GFGPVE,0.53;PHNPSY,0.53;QGFGPV,0.53;RSGDAI,0.52;WTAQWW,0.52;TAQWWT,0.52;CYLDGG,0.51;LDGGFW,0.51;YLDGGF,…
AA10	5	3.2.1.78:7, 1.-.-.-:5,	DSPEAF,0.85;SPEAFY,0.83;RSDSPE,0.74;QRSDSP,0.74;WQRSDS,0.74;SDSPEA,0.74;PDGKLC,0.61;DGKLCS,0.6;IPDGKL,0.56;GKLCSA,0.54;QALYDW,0.52;ALYDWN,0.52;LYDWNG,0.5;DPVSRV,0.5;ACKAAV,0.49;TQALYD,0.48;SAACKA,0.48;GTQALY,0.48;VWQRSD,0.46;AACKAA,0.46;GGTQAL,0.46;YSCSDV,0.45;EGPESP,0.44;AGGTQA,0.43;AAVAAG,0.42;VAAGGT,0.42;PVSRVS,0.41;AAGGTQ,0.41;AVAAGG,0.4;LAETGG,0.4;EAFYSC,0.39;RADWPA,0.39;AFYSCS,0.39;LKWSDL,0…
AA10	6	1.-.-.-:1,	FDGGNG,0.84;GGNGEV,0.78;DGGNGE,0.78;GNGEVT,0.78;NGEVTG,0.73;WAAHPG,0.6;WVRSDS,0.55;GEVTGI,0.54;YNWFAV,0.52;VFDGGN,0.51;THLTSG,0.51;RSDSQE,0.51;NWFAVL,0.51;LCSGGN,0.5;VVFDGG,0.5;DVVFDG,0.5;CSDVVF,0.49;SDVVFD,0.49;LYNWFA,0.47;SVLRSD,0.47;WFSVLR,0.47;FSVLRS,0.47;PLTHLT,0.47;NWFSVL,0.47;WPLTHL,0.47;YNWFSV,0.47;SRTFLC,0.47;VTNPPQ,0.46;RTFLCW,0.46;TVTNPP,0.45;THLTAG,0.45;DWPLTH,0.43;GFIPDG,0.42;PGSRTF,…
AA10	7	1.-.-.-:5,	EPQSVE,0.93;PQSVEG,0.93;GYQVIL,0.86;QSVEGP,0.86;VILAVW,0.8;FYNVID,0.76;TANHVT,0.75;WTFTAN,0.75;TFTANH,0.75;YQVILA,0.73;FTANHV,0.73;QVILAV,0.72;GHHMLV,0.66;YNVIDV,0.66;LAVWDV,0.66;ILAVWD,0.65;NPNQPL,0.65;WDVGDT,0.65;AVWDVG,0.65;VWDVGD,0.65;WNPNQP,0.65;PYSGYC,0.63;WKYYIT,0.62;RWVKRP,0.61;DVGDTA,0.6;WVKRPI,0.59;EWTFTA,0.57;VPEREG,0.57;PEREGY,0.57;DRWVKR,0.57;FEWTFT,0.57;DGKIAS,0.56;GKIASA,0.55;EREGY…
AA10	8	nd	SSGGSS,0.0;TSSSGG,0.0;
AA10	9	1.-.-.-:1,	DPMCWQ,0.86;PMCWQA,0.86;IWQASH,0.81;MWNWNG,0.67;WNWNGL,0.66;MCWQAW,0.64;CWQAWQ,0.64;TIWQAS,0.6;DQASHG,0.6;QASHGA,0.59;AMWNWN,0.59;DGQLCS,0.58;ASHGAD,0.58;PDGQLC,0.58;NWNGLY,0.56;WNGLYR,0.55;RNYGCW,0.55;SRNYGC,0.54;NAMWNW,0.54;SHGADY,0.54;CSDVNF,0.52;HGADYF,0.51;PNAMWN,0.49;ASHLDQ,0.44;QASHLD,0.43;WQASHL,0.43;YTIWQA,0.43;EDPMCW,0.41;PASRNY,0.41;GQLCSG,0.4;VYTIWQ,0.4;QLCSGG,0.4;ASRNYG,0.4;YDQASH,0.…
AA10	10	1.-.-.-:16,	GEGFYN,0.96;EGFYNC,0.96;FGDKSG,0.95;FYNCAD,0.84;GFYNCA,0.84;QYMFQQ,0.81;AQYMFQ,0.81;YMFQQY,0.7;VGEGFY,0.69;AAQYMF,0.69;YVRWQR,0.69;PSYFEV,0.65;HEPSYF,0.65;GDKSGM,0.62;DKSGMD,0.62;EPSYFE,0.61;ARQYKC,0.61;EYAALA,0.55;YAALAG,0.55;RQYKCF,0.53;YNCADV,0.53;HFCPTA,0.5;VRWQRI,0.49;RWQRID,0.49;ANAAQY,0.46;NAAQYM,0.46;AANAAQ,0.45;PVGEGF,0.43;DPVGEG,0.43;LCAAGA,0.43;WQRIDP,0.42;AALAGP,0.41;AIHEPS,0.38;CPTAI…
AA10	11	1.-.-.-:1,	GGKNFP,0.86;EGGKNF,0.86;TRGYRW,0.86;ITKDGW,0.86;FYQAFD,0.83;AFYQAF,0.81;TKDGWD,0.78;MEGGKN,0.78;YQAFDV,0.77;AFDVDF,0.73;QAFDVD,0.73;HVTRGY,0.63;EMEGGK,0.59;ILSGGK,0.58;NAFYQA,0.56;GNAFYQ,0.56;NEMEGG,0.56;TGNAFY,0.55;QVNEME,0.53;WQVNEM,0.53;VNEMEG,0.53;IVANTG,0.52;VANTGN,0.52;WIVANT,0.52;NTGNAF,0.5;ANTGNA,0.5;KDGWDP,0.48;DGWDPK,0.48;WFITKD,0.48;VTRGYR,0.48;WPLLNV,0.47;FITKDG,0.47;DPKQRI,0.45;SRGAV…
AA10	12	nd	AITGDP,0.0;GGFRHT,0.0;
AA10	13	nd	EPQSIE,1.0;PQSIEA,1.0;SPGSRA,0.78;WEPQSI,0.78;DYYITK,0.76;STWDYY,0.73;TSTWDY,0.73;WDYYIT,0.73;QWEPQS,0.69;NAFYQV,0.67;AQWEPQ,0.67;GFEPLD,0.65;TFIDGK,0.63;TAQHRT,0.63;LTAQHR,0.63;AGVSGF,0.63;NTFIDG,0.63;VSGFEP,0.61;SAGVSG,0.61;SGFEPL,0.61;GVSGFE,0.61;PGSRAY,0.61;ASAGVS,0.61;DGKIAS,0.59;GKIASA,0.59;FEPLDE,0.59;NLTAQH,0.59;EPLDEQ,0.59;RAQWEP,0.59;PLDEQT,0.59;WNLTAQ,0.59;TWDYYI,0.59;TTNAFY,0.57;ITWNL…
AA10	14	1.-.-.-:5,	GYQVIY,0.98;TGYQVI,0.96;RTGYQV,0.96;WRYYIT,0.94;NWRYYI,0.92;RYYITK,0.92;YYITKQ,0.9;EPQSVE,0.9;VWEIAD,0.85;NKPLTR,0.85;WEIADT,0.85;VIYGVW,0.83;NSFYQA,0.83;IYGVWE,0.83;YGVWEI,0.83;YQVIYG,0.81;IDVDFG,0.81;QVIYGV,0.81;ITKQNW,0.81;YITKQN,0.81;GHHMLK,0.79;SFYQAI,0.77;DGQLAS,0.77;ERTGYQ,0.77;QAIDVD,0.77;YQAIDV,0.77;FYQAID,0.77;PERTGY,0.77;GDKVIA,0.77;VPERTG,0.75;AIDVDF,0.75;KPLTRD,0.73;ARFFDA,0.73;DVDFG…
AA10	15	nd	GKFFPA,0.91;KFFPAT,0.76;FYQVID,0.76;NAFYQV,0.74;YQVIDL,0.71;AFYQVI,0.71;GYHVLL,0.71;HKTRRW,0.68;FFPATQ,0.62;YHVLLA,0.62;RRWNYF,0.56;TRRWNY,0.56;VIDLNF,0.53;QVIDLN,0.53;RTGYHV,0.53;PHKTRR,0.5;DGEIAS,0.47;RWNYFI,0.44;AVWEVA,0.44;LAVWEV,0.44;LEGGKF,0.44;PPRDGE,0.44;WNYFIT,0.44;RDGEIA,0.44;HVLLAV,0.44;VWEVAD,0.44;TGYHVL,0.44;VLLAVW,0.44;EGGKFF,0.44;PRDGEI,0.44;WEVADT,0.44;GGKFFP,0.44;
AA10	16	nd	QLGVQQ,0.0;FYDDTT,0.0;
AA10	17	1.-.-.-:0, 3.2.1.78:0,	DTYYSC,0.92;YYSCSD,0.92;TYYSCS,0.92;YSCSDV,0.8;LCSGGL,0.76;AHGAPT,0.76;AACRAA,0.64;TPDTYY,0.64;PDTYYS,0.6;YRGLDL,0.6;AYRGLD,0.6;SCSDVV,0.56;ACRAAV,0.56;GLDLAR,0.56;CSDVVF,0.48;STPDTY,0.44;TIWQNS,0.44;RGLDLA,0.44;YTIWQN,0.44;SSTPDT,0.4;CSGGLP,0.4;WDNLRV,0.4;DGELCS,0.36;AQAHGA,0.36;QAHGAP,0.36;PDGELC,0.36;DNLRVA,0.36;CRAAVA,0.36;PAQAHG,0.32;GGAAAV,0.32;AGGAAA,0.32;WQNSST,0.32;TRLTPG,0.32;IWQNSS,0.3…
AA10	18	nd	SVASSV,0.0;SSSSRS,0.0;
AA10	19	nd	PAHAAP,0.0;GVEYLD,0.0;
AA10	20	3.2.1.78:15, 1.-.-.-:9,	DSPEAF,1.0;SDSPEA,1.0;RSDSPE,1.0;SPEAFY,1.0;NWFGNL,0.94;WFGNLI,0.94;FYNCSD,0.88;AFYNCS,0.88;PEAFYN,0.88;EAFYNC,0.88;YNCSDV,0.88;AHGAFT,0.81;WNWFGN,0.81;FGNLIS,0.81;DGELCG,0.75;VWERSD,0.75;NCSDVV,0.75;WERSDS,0.75;GAFTYP,0.75;ASRTYA,0.75;TYPASR,0.75;FTYPAS,0.75;PASRTY,0.75;ERSDSP,0.75;AFTYPA,0.75;CSDVVF,0.75;SRTYAC,0.75;YPASRT,0.75;HGAFTY,0.75;FHHNAW,0.69;VADGEL,0.69;GAEYYW,0.69;GELCGP,0.69;EYYWDV,…
AA10	21	nd	VDPGPD,0.0;RRGLAA,0.0;
AA10	22	1.-.-.-:2, 3.2.1.78:1,	GEGFYN,1.0;PHNPSF,1.0;TPHNPS,1.0;HNPSFW,1.0;EGFYNC,1.0;FYNCSD,0.92;GFYNCS,0.92;AHGYMD,0.83;AGEGFY,0.67;LYSRWQ,0.67;YSRWQR,0.67;FWKIYL,0.58;SAHGYM,0.58;ACRAAF,0.58;WWTKGD,0.58;NPSFWK,0.58;WKIYLS,0.58;IPNAAC,0.58;PSFWKI,0.58;PNAACR,0.58;AGDTVW,0.58;SFWKIY,0.58;VWFRVF,0.58;
AA10	23	nd	RSGYHV,1.0;SGYHVI,1.0;YHVILA,0.91;YITKKD,0.91;HVILAT,0.91;PNQPLT,0.91;FYITKK,0.91;DRSGYH,0.91;WNPNQP,0.91;KDWNPN,0.91;VILATW,0.91;NPNQPL,0.91;ITKKDW,0.91;NQPLTR,0.91;GYHVIL,0.91;KKDWNP,0.91;TKKDWN,0.91;QPLTRD,0.82;LNEQTA,0.82;DWNPNQ,0.82;PLTRDS,0.82;PADRSG,0.73;QTATRW,0.73;NEQTAT,0.73;IPADRS,0.73;QFYITK,0.73;ATFYQA,0.73;TRDSFE,0.73;CKPFPY,0.73;EQTATR,0.73;VLAKDG,0.73;PFPYSG,0.73;NIPADR,0.73;LAKDG…
AA10	24	nd	AAAGLL,0.0;QGRYVV,0.0;
AA10	25	nd	PTQNPG,0.0;TQNPGG,0.0;
AA10	26	nd	DFSQRL,1.0;FSQRLT,1.0;KPFWSH,0.9;LTFNEL,0.9;NELKTF,0.9;NISQEK,0.9;QEKPFW,0.9;SQRLTF,0.9;ENISQE,0.9;ISQEKP,0.9;TFNELK,0.9;RLTFNE,0.9;SQEKPF,0.9;EKPFWS,0.9;FNELKT,0.9;QRLTFN,0.9;FFENIS,0.8;ELKTFF,0.8;TYAITD,0.8;MAHKTR,0.8;TFFENI,0.8;YTYAIT,0.8;FENISQ,0.8;LKTFFE,0.8;KTFFEN,0.8;DHSIIL,0.7;AHKTRG,0.7;TDHSII,0.7;HKTRGY,0.7;ILLERE,0.7;ERWIVA,0.6;LLERWI,0.6;VLLERW,0.6;LLEREA,0.6;IILLER,0.6;WSHPLP,0.6;SHP…
AA10	27	1.-.-.-:7,	QYEPQS,1.0;IQYEPQ,1.0;EPQSVE,0.89;VYAVWT,0.89;YEPQSV,0.89;PQSVEA,0.89;NAFYQC,0.89;DLDFGG,0.78;QSVEAP,0.78;TTDFKY,0.78;LCSAGL,0.78;SVEAPK,0.78;VEAPKG,0.78;EIQYEP,0.67;KGLPFA,0.67;APKGLP,0.67;PKGLPF,0.67;GEIQYE,0.67;YAVWTV,0.67;CGEIQY,0.67;GLPFAR,0.67;EAPKGL,0.67;HVVYAV,0.56;WTVDNT,0.56;ATTDFK,0.56;GYHVVY,0.56;AVWTVD,0.56;TFTAQH,0.56;TAQHAT,0.56;SGYHVV,0.56;RSGYHV,0.56;KLCSAG,0.56;SWTFTA,0.56;PSRSG…
AA10	28	1.-.-.-:2,	HYYITK,0.92;AGPADG,0.92;DGRIAS,0.83;SAHGYV,0.83;PADGRI,0.75;GRIASA,0.75;GPADGR,0.75;EPQSLE,0.75;ADGRIA,0.75;IASANG,0.67;RIASAN,0.67;PQSLEA,0.67;KWHYYI,0.58;LEALKG,0.58;WHYYIT,0.58;SLEALK,0.58;QSLEAL,0.58;VVLAVW,0.58;GYHVVL,0.58;ASANGA,0.58;YHVVLA,0.58;PAAGPA,0.58;HVVLAV,0.58;VLAVWD,0.58;AAGPAD,0.58;DSAIPV,0.5;TTKWHY,0.5;KGDSAI,0.5;QDASAH,0.5;DASAHG,0.5;AKYGPV,0.5;TKWHYY,0.5;DRLGYH,0.5;SAIPVA,0.5;…
AA10	29	1.-.-.-:3,	INAVAK,1.0;YEAQWW,1.0;SLINAV,1.0;TQGENP,1.0;DTINXS,1.0;NKGDKV,1.0;XSREDS,1.0;ASDTIN,1.0;QWWTQG,1.0;NKSLIN,1.0;INXSRE,1.0;GQWGVW,1.0;YNKGDK,1.0;TYEAQW,1.0;NXSRED,1.0;YASDTI,1.0;GGAWKK,1.0;WTQGEN,1.0;EAQWWT,1.0;WWTQGD,1.0;KWWTQG,1.0;KAKWWT,1.0;QGENPT,1.0;DGGAWK,1.0;AKWWTQ,1.0;YKAKWW,1.0;KSLINA,1.0;SDTINX,1.0;LINAVA,1.0;TINXSR,1.0;VYNKGD,1.0;GAWKKP,1.0;WWTQGN,1.0;QWGVWR,1.0;GENPTQ,1.0;WWTQGE,1.0;AQW…
AA10	30	1.-.-.-:2,	ETFKGF,0.94;QSATRW,0.94;GETFKG,0.94;TFKGFP,0.94;ATKHEY,0.82;AQYEPQ,0.82;YEPQSV,0.82;HPATKH,0.82;TKHEYF,0.82;ECKPFP,0.82;DAQSAT,0.82;AQSATR,0.82;PQSVGE,0.82;WTVGDT,0.82;EPQSVG,0.82;QSVGET,0.82;QYEPQS,0.82;PATKHE,0.82;FKGFPA,0.76;EYFITR,0.76;KHEYFI,0.76;HEYFIT,0.76;DGRTTR,0.76;VGETFK,0.76;RTTRQD,0.76;KGFPAG,0.76;SVGETF,0.76;GRTTRQ,0.76;SATRWH,0.71;GDKVKA,0.65;GKIASG,0.65;KIASGG,0.65;VKARAF,0.65;DKV…
AA10	31	1.-.-.-:2,	WEYFIT,1.0;NAFYQV,0.88;DGKIAS,0.75;QYEPQS,0.75;KWEYFI,0.75;AFYQVI,0.75;EYFITK,0.75;GKIASA,0.75;FYQVID,0.75;GPADGK,0.63;TTKWEY,0.63;TKWEYF,0.63;SRAYLC,0.63;ADGKIA,0.63;PADGKI,0.63;PQSVEG,0.5;TPFCKF,0.5;PFCKFE,0.5;EPQSIE,0.5;EPQSVE,0.5;YEPQSI,0.5;LTPFCK,0.5;WTIDDT,0.38;KGYHVI,0.38;IQYEPQ,0.38;GYHVIL,0.38;RAYLCK,0.38;KIASAG,0.38;YHVILA,0.38;KKLLLL,0.38;HKTTKW,0.38;ASRAYL,0.38;KTTKWE,0.38;PASRAY,0.38…
AA10	32	nd	GGATPW,0.86;YGEWGR,0.86;GATPWD,0.86;YWITKP,0.86;ERFHGC,0.86;GEWGRN,0.86;MSVLTH,0.86;FMSVLT,0.86;VIYGEW,0.71;YERFHG,0.71;WGPHFD,0.71;IYGEWG,0.71;GPHFDD,0.71;PHFDDT,0.71;TYERFH,0.71;WNISWG,0.57;DDTEEF,0.57;ITKPGF,0.57;NVCGFD,0.57;VCGFDS,0.57;YQFMSV,0.57;QFMSVL,0.57;GGYQFM,0.57;FRYWIT,0.57;CGFDSE,0.57;HVIYGE,0.57;ISWGPH,0.57;WITKPG,0.57;NISWGP,0.57;EKPDQA,0.57;EFRYWI,0.57;GYQFMS,0.57;RYWITK,0.57;DPP…
AA10	33	nd	RAQFDL,1.0;VILGVW,1.0;VWDIAD,1.0;LGVWDI,1.0;LTRAQF,1.0;GVWDIA,1.0;WDIADT,1.0;HVILGV,1.0;GYHVIL,1.0;TRAQFD,1.0;ILGVWD,1.0;YHVILG,1.0;
AA10	34	nd	GSTTFG,0.0;SPSPSR,0.0;
AA10	35	nd	GVTTTP,0.0;TAPTTT,0.0;
AA10	36	1.-.-.-:5,	QYEPQS,1.0;QTPTRW,1.0;WRYFIT,1.0;VQYEPQ,1.0;PASRSY,1.0;LTPFCQ,1.0;YEPQSV,1.0;PQSVEG,1.0;EPQSVE,1.0;RYFITK,1.0;
AA10	37	1.-.-.-:2, 3.2.1.78:1,	QWNEVA,1.0;GTAPHV,1.0;DFWSGN,1.0;QQWNEV,1.0;FWSGNP,1.0;PGQQWN,1.0;YPGQQW,1.0;GQQWNE,1.0;GFYNCS,1.0;PDFWSG,1.0;EGFYNC,1.0;FYNCSD,1.0;YNCSDI,1.0;GEGFYN,1.0;PGFDPT,0.83;DPAGEG,0.83;IGTAPH,0.83;VPSFAK,0.83;APHVPS,0.83;PAGEGF,0.83;RIIGTA,0.83;PHVPSF,0.83;AKVFLT,0.83;VRIIGT,0.83;TLFVQW,0.83;FAKVFL,0.83;HVPSFA,0.83;IIGTAP,0.83;WNEVAH,0.83;LTWNDL,0.83;LFVQWQ,0.83;SFAKVF,0.83;TAPHVP,0.83;FVQWQR,0.83;QYPGQ…
AA10	38	nd	MKNEEQ,1.0;NEEIRA,1.0;PLDGHI,1.0;FPLYTM,1.0;GRTDDT,1.0;EPLPLD,1.0;GSDERF,1.0;FETGKG,1.0;SDERFG,1.0;EEWKLN,1.0;PLPLDG,1.0;PKHGRI,1.0;RTDDTD,1.0;WVNATN,1.0;EEIRAE,1.0;AELKDP,1.0;TNEEIR,1.0;TDWVNA,1.0;DGHILN,1.0;PLYTMG,1.0;GEPLPL,1.0;KGSDER,1.0;TPKHGR,1.0;ETGKGS,1.0;RAELKD,1.0;ATNEEI,1.0;LPLDGH,1.0;DTDWVN,1.0;TDDTDW,1.0;VNATNE,1.0;EIRAEL,1.0;LDGHIL,1.0;GKGSDE,1.0;CVDKKL,1.0;PTPKHG,1.0;IRAELK,1.0;VCV…
AA10	39	nd	LWIIAD,1.0;EGGKNF,1.0;AFYQTF,1.0;LEGGKN,1.0;IIADTG,1.0;FYQTFD,1.0;ELEGGK,1.0;WIIADT,1.0;GGKNFP,1.0;NELEGG,1.0;
AA10	40	3.2.1.78:2,	KRSDSE,1.0;LKWSDL,1.0;KGFNLA,1.0;NWPYEL,1.0;VWKRSD,1.0;QAMYDW,1.0;GFNLAR,1.0;SEEAFY,1.0;SDSEEA,1.0;PHATKY,1.0;RSDSEE,1.0;HATKYF,1.0;DSEEAF,1.0;WKRSDS,1.0;AMYDWN,1.0;FKGFNL,1.0;ANWPYE,1.0;GTQAMY,0.8;KWSDLE,0.8;GAGWTP,0.8;AFYSCS,0.8;NVWKRS,0.8;EEAFYS,0.8;YSCSDV,0.8;CSDVNF,0.8;KVNAAS,0.8;GDNHQA,0.8;FYSCSD,0.8;SCSDVN,0.8;MYDWNG,0.8;EAFYSC,0.8;TQAMYD,0.8;APHATK,0.8;ATANRV,0.8;AGWTPS,0.8;GWTPST,0.8;GGT…
AA10	41	nd	GGAEPP,1.0;PDTGPR,1.0;GAEPPV,1.0;DTGPRX,1.0;TGPRXA,1.0;EPDTGP,0.8;LGAAAA,0.8;AEPPVY,0.8;DVSLLG,0.8;ADDEPV,0.8;AAAALG,0.8;VSLLGG,0.8;ALGAAA,0.8;DDVSLL,0.8;GAAAAL,0.8;LGGAEP,0.8;LDDVSL,0.8;DDEPVX,0.8;AAALGA,0.8;FCLDDV,0.8;SLLGGA,0.8;LLGGAE,0.8;CLDDVS,0.8;QADDEP,0.8;DEPVXA,0.6;XVADQG,0.6;RXADPY,0.6;VYEPDT,0.6;TFCLDD,0.6;YEPDTG,0.6;EPPVYE,0.6;VADQGD,0.6;XADPYX,0.6;ADPYXV,0.6;ADQGDA,0.6;YXVADQ,0.6;PRX…
AA11	1	1.-.-.-:13,	HGGGSC,0.86;GGGSCQ,0.86;GNREMY,0.79;NREMYM,0.79;EMYMNC,0.78;REMYMN,0.77;MYMNCA,0.74;AWTWFN,0.65;IGNREM,0.53;YMNCAP,0.51;VHGGGS,0.44;AVHGGG,0.43;GGSCQV,0.38;WTWFNK,0.38;GSCQVS,0.38;LAWTWF,0.36;SIEGGC,0.33;GSAVHG,0.33;SAVHGG,0.33;IEGGCP,0.33;ATHGGG,0.31;THGGGS,0.31;GSDFPC,0.3;NKIGNR,0.3;KIGNRE,0.3;SDFPCK,0.29;WFNKIG,0.28;FNKIGN,0.28;QRCASG,0.27;TWFNKI,0.25;EGGCPA,0.25;TLAWTW,0.25;SCQVSL,0.24;DMFVAN…
AA11	2	1.-.-.-:3,	GGSCQA,0.51;GNREMY,0.47;NGGSCQ,0.46;HNGGSC,0.46;EMYMNC,0.44;NREMYM,0.44;REMYMN,0.44;GSCQAS,0.42;MYMNCA,0.42;CQASLS,0.37;SCQASL,0.37;GNREFY,0.35;FYMNCA,0.35;EFYMNC,0.35;YMNCAV,0.35;ANVGNG,0.35;NREFYM,0.35;REFYMN,0.33;NVGNGC,0.32;GSNFPC,0.32;GGSCQL,0.28;FPCKGY,0.28;LSYDNG,0.26;GSCQLS,0.26;NFPCKG,0.26;PPPLRS,0.26;VANVGN,0.25;PNPGPD,0.25;FVANVG,0.25;SLSYDN,0.25;AWTWFN,0.23;SMTSPL,0.23;ASLSYD,0.23;LFA…
AA11	3	1.-.-.-:1,	SCQVGF,0.84;GSCQVG,0.84;CQVGFS,0.84;HYGGSC,0.84;GGSCQV,0.84;YGGSCQ,0.84;GNCPHR,0.64;THYGGS,0.5;PYNCCG,0.5;VFAWTW,0.45;KYPNPG,0.43;QVGFSV,0.43;VGFSVD,0.43;EGNCPH,0.43;YNCCGR,0.41;METSYY,0.39;WLNREH,0.39;LNREHE,0.39;FSVDKG,0.36;NREQEF,0.36;PNPGPD,0.36;GQDAYF,0.36;YPNPGP,0.36;GFSVDK,0.36;NPGPDV,0.36;NNPHRT,0.34;AASYHG,0.34;NFSLTG,0.34;QVGFST,0.34;PPPLGG,0.34;GNHYGG,0.34;YEGNCP,0.34;YPYNCC,0.34;NHYGG…
AA11	4	1.-.-.-:6,	AVHGGG,0.92;GGGSCQ,0.85;VHGGGS,0.85;HGGGSC,0.85;YMNCAP,0.77;SIEGGC,0.69;IEGGCP,0.69;MNCAPI,0.62;PCDGNP,0.54;QPCDGN,0.54;TFAWTW,0.54;GGSCQF,0.46;GTAVHG,0.46;TAVHGG,0.46;VTVTAT,0.38;FAPGAS,0.38;NSVFKV,0.38;GVFAPG,0.38;IPNGKA,0.38;IEVTGG,0.38;NGKATF,0.38;SIPNGK,0.38;GGSCQL,0.38;PNGKAT,0.38;FKVIKS,0.38;GGVFAP,0.38;EYYMNC,0.38;EGGCPA,0.38;SVFKVI,0.38;GSCQLS,0.38;PEYYMN,0.38;VFAPGA,0.38;SCQLSV,0.38;
AA11	5	1.-.-.-:6,	GSCQIS,0.9;GGSCQI,0.9;WTWFNK,0.7;VGNREM,0.6;REMYMN,0.6;GNREMY,0.6;AWTWFN,0.6;EMYMNC,0.6;NREMYM,0.5;WFNKVG,0.5;SCQISL,0.5;HGGGSC,0.5;NKVGNR,0.5;GGGSCQ,0.5;KVGNRE,0.5;MYMNCA,0.5;FNKVGN,0.5;CQISLS,0.5;SDYPCK,0.4;SIEGGC,0.4;QISLSY,0.4;LFPNPG,0.4;GSDYPC,0.4;ISLSYD,0.4;YPCKGY,0.4;TAVHGG,0.4;QISITY,0.4;VHGGGS,0.4;TWFNKV,0.4;CQISIT,0.4;DYPCKG,0.4;AVHGGG,0.4;SCQISI,0.4;
AA11	6	nd	SWEGNC,1.0;SGNREF,1.0;YMSCSP,1.0;SYDNGE,1.0;FYMSCS,1.0;AAHSGG,1.0;SGGSCQ,1.0;GAAHSG,1.0;AHSGGS,1.0;PGAAHS,1.0;YDNGET,1.0;SFSYDN,1.0;NREFYM,1.0;FSYDNG,1.0;GNREFY,1.0;EFYMSC,1.0;LNSSGN,1.0;WLNSSG,1.0;HSGGSC,1.0;NSSGNR,1.0;QSWEGN,1.0;SSGNRE,1.0;REFYMS,1.0;IVVQSW,0.89;DNGETW,0.89;NGETWI,0.89;VQSWEG,0.89;GETWIV,0.89;VVQSWE,0.89;TWYTGS,0.89;TWIVVQ,0.78;GGSCQA,0.78;QASFSY,0.78;VIFAWT,0.78;ETWIVV,0.78;GS…
AA11	7	1.-.-.-:3,	GGSCQF,1.0;GGGSCQ,0.88;GSCQFS,0.88;HGGGSC,0.88;CGNDSG,0.75;IIGGCP,0.75;QHGGGS,0.75;ATFAWT,0.75;TFAWTW,0.75;SCQFSI,0.63;IGGCPA,0.63;LVNFTG,0.5;DCIRQF,0.5;YMNCAP,0.5;TIYSII,0.5;WFNKLG,0.5;WTWFNK,0.5;AQHGGG,0.5;GAQHGG,0.5;GGAQHG,0.5;LLQVDP,0.5;FSITYD,0.5;FAWTWF,0.5;YSIIGG,0.5;SIIGGC,0.5;CQFSIT,0.5;QFSITY,0.5;IYSIIG,0.5;VNFTGG,0.5;AWTWFN,0.5;TWFNKL,0.5;TLVNFT,0.5;FNKLGN,0.5;
AA11	8	nd	QWNCMT,1.0;EGQWNC,1.0;GQWNCM,1.0;SWQRCA,0.88;WNCMTT,0.88;NCMTTS,0.88;TSWQRC,0.75;TTSWQR,0.75;MTTSWQ,0.75;CMTTSW,0.75;PFGLTD,0.5;QPFGLT,0.5;GRWSVV,0.5;AAAPPI,0.5;PAAAPP,0.5;QRCAAG,0.5;CQPFGL,0.5;CSPEGQ,0.5;AGRWSV,0.5;GTICQP,0.5;AAGRWS,0.5;RCAAGR,0.5;WQRCAA,0.5;CAAGRW,0.5;ICQPFG,0.5;QRCASG,0.5;PEGQWN,0.5;AAPPIL,0.5;PPILTF,0.5;APPILT,0.5;SPEGQW,0.5;TICQPF,0.5;KDSGPS,0.38;DNGHAS,0.38;WQRCAS,0.38;GLTD…
AA11	9	nd	MLTSQA,1.0;QVQLST,1.0;LTSQAQ,1.0;VQLSPL,1.0;TSRAQV,1.0;LSPLTT,1.0;QLPTLT,1.0;LPTLTS,1.0;QAQVQL,1.0;SPLTTR,1.0;VQLFTL,1.0;LTSRAQ,1.0;TRAQVQ,1.0;VQLPTL,1.0;QVQLFT,1.0;STLTSQ,1.0;TTRAQV,1.0;QVQLPT,1.0;AQVQLF,1.0;LSTLTS,1.0;LTTRAQ,1.0;QVQLSP,1.0;TLTSQA,1.0;RAQVQL,1.0;LSPLTS,1.0;SQAQVQ,1.0;QLSTLT,1.0;PLTTRA,1.0;AQVQLS,1.0;PTLTSQ,1.0;SRAQVQ,1.0;QLSPLT,1.0;TSQAQV,1.0;VQLSTL,1.0;KNCINQ,1.0;
AA11	10	1.-.-.-:3,	THGGGS,1.0;GGGSCQ,1.0;YPCKGF,1.0;VFPNPG,1.0;EMYHNC,1.0;FVANAG,1.0;AGVNDC,1.0;WGWFNL,1.0;NREMYH,1.0;ANAGVN,1.0;PNPGKN,1.0;MYHNCA,1.0;FPNPGK,1.0;PFVANA,1.0;VVFPNP,1.0;HGGGSC,1.0;VANAGV,1.0;GNREMY,1.0;NPGKNV,1.0;NAGVND,1.0;ATHGGG,1.0;REMYHN,1.0;
AA11	11	1.-.-.-:2,	SHGGGT,1.0;ASHGGG,1.0;HGGGTC,1.0;GSASHG,0.8;GGGTCQ,0.8;SASHGG,0.8;NCAPIT,0.6;YEGGCP,0.6;INLPTS,0.6;PITVTG,0.6;VYDSLP,0.6;CAPITV,0.6;APITVT,0.6;EGGCPT,0.6;WTWYNK,0.6;YMNCAP,0.6;ITVTGG,0.6;YDSLPN,0.6;MNCAPI,0.6;NLPTSE,0.4;GGTCQI,0.4;VFEGGC,0.4;GNREIY,0.4;PTSECS,0.4;YLINLP,0.4;YPCKQR,0.4;GGCPTA,0.4;FEGGCP,0.4;NREIYM,0.4;EIYMNC,0.4;LINLPT,0.4;LIQVFE,0.4;KLIQVF,0.4;QVFEGG,0.4;REIYMN,0.4;LPTSEC,0.4;IYM…
AA12	1	1.-.-.-:4,	NPGEEL,0.47;PGEELN,0.47;HTAPLD,0.47;SFHGSW,0.47;SDSTGE,0.42;VSRGSA,0.37;SQIRAF,0.37;LGWGLR,0.37;IWSVEN,0.37;VENSAD,0.37;GNYGYP,0.37;AHTAPL,0.37;DSTGEI,0.37;IRAFNI,0.32;RAFNIS,0.32;RNSVGV,0.32;WSVENS,0.32;SVENSA,0.32;GEELNF,0.32;GGNYGY,0.32;VSFHGS,0.32;PVGLAF,0.32;VGLAFD,0.32;SSDSTG,0.32;LNHGLA,0.26;NHGIAL,0.26;TLYASS,0.26;TRTLLL,0.26;RTLLLS,0.26;PDLLLV,0.26;QIRAFN,0.26;NSVGVA,0.26;GGIWSV,0.26;SVG…
AA12	2	nd	WYGYPT,1.0;YGYPTC,1.0;GYPTCF,1.0;GISVHT,0.8;ISVHTF,0.8;SVHTFG,0.8;GKTLYA,0.8;KTLYAS,0.8;FQAHSA,0.8;QAHSAP,0.8;AHSAPI,0.8;VENSGD,0.8;HGSWNR,0.8;KIAGGL,0.6;LKQVRT,0.6;KQVRTI,0.6;WDTEGN,0.6;DTEGNM,0.6;EGNMLV,0.6;RGISVH,0.6;VHTFGA,0.6;HTFGAD,0.6;TFGADG,0.6;FGADGC,0.6;GCINST,0.6;PDGKTL,0.6;DGKTLY,0.6;TLYASS,0.6;QVGSNS,0.6;VGSNSN,0.6;TGRAII,0.6;GRAIIK,0.6;WGVENS,0.6;GVENSG,0.6;ENSGDD,0.6;NSGDDF,0.6;NMY…
AA13	1	1.-.-.-:90,	NARVSV,0.64;ARVSVD,0.64;RVSVDY,0.64;VSVDYN,0.64;WCVDNN,0.64;CVDNNG,0.64;VDNNGD,0.64;DNNGDH,0.64;NNGDHG,0.64;YRICQD,0.64;RICQDQ,0.64;SCYTSI,0.64;CADIAI,0.64;QWCVDN,0.57;DWFTCN,0.57;CYTSIA,0.57;YTSIAG,0.57;TSIAGG,0.57;KWNSFQ,0.57;SRTRLG,0.5;CPECSI,0.5;PECSIL,0.5;ECSILE,0.5;CSILEP,0.5;SILEPV,0.5;VDYNQP,0.5;DYNQPG,0.5;DVQWCV,0.5;HGGMFT,0.5;GGMFTY,0.5;SIAGGY,0.5;IDTCPE,0.43;ECTILE,0.43;CTILEP,0.43;TIL…
CBM1	1	3.2.1.4:95, 3.2.1.176:61, 3.2.1.8:52, 3.2.1.91:35, 3.1.1.72:14, 3.1.1.-:10, 1.-.-.-:7, 3.2.1.78:6, 3.2.1.21:5, 3.1.1.6:4,	WGQCGG,0.55;QCGGIG,0.48;GQCGGI,0.43;YYSQCL,0.37;YGQCGG,0.31;GQCGGQ,0.31;QCGGQG,0.29;CGGIGW,0.27;DYYSQC,0.25;NDYYSQ,0.24;GWTGPT,0.23;CGGIGY,0.23;YSQCLP,0.22;WYSQCL,0.21;CGGQGW,0.21;
CBM1	2	3.2.1.4:36, 3.2.1.8:20, 1.-.-.-:17, 3.2.1.176:13, 3.2.1.78:4, 3.2.1.151:4, 3.2.1.-:3,	WGQCGG,0.53;QCGGNG,0.52;GQCGGN,0.45;NDWYSQ,0.37;DWYSQC,0.37;GQCGGT,0.27;QCGGTG,0.27;YGQCGG,0.26;CGGNGY,0.23;CGGNGW,0.22;WYSQCL,0.22;CGGTGW,0.2;
CBM1	3	3.2.1.4:10, 3.2.1.91:7, 3.2.1.78:6, 3.2.1.176:6, 1.-.-.-:5, 3.2.1.8:3, 3.2.1.151:3, 3.1.1.72:3,	QCGGSG,0.53;YGQCGG,0.45;GQCGGS,0.44;EWYSQC,0.28;CGGSGY,0.27;CASPYT,0.25;ASPYTC,0.25;WYSQCL,0.23;YYSQCL,0.23;GYTGPT,0.22;TTCASP,0.22;TCASPY,0.22;NEWYSQ,0.22;YAQCGG,0.2;WAQCGG,0.2;
CBM1	4	3.2.1.4:12, 3.2.1.91:3, 3.2.1.55:2,	WYSQCQ,0.51;DWYSQC,0.41;EWYSQC,0.41;YSQCQP,0.39;QCGGKD,0.33;CGGKDY,0.33;NDWYSQ,0.33;WEQCGG,0.31;WAQCGG,0.31;EQCGGK,0.31;YSQCVP,0.31;GGKDYT,0.29;GKDYTG,0.29;DEWYSQ,0.27;WYSQCV,0.27;QDEWYS,0.24;
CBM1	5	3.2.1.4:10, 3.2.1.91:4, 3.2.1.78:4,	QCGGIN,0.68;GQCGGI,0.43;WGQCGG,0.38;CGGINW,0.38;GGINWT,0.35;GINWTG,0.35;NDFYSQ,0.32;DFYSQC,0.32;FYSQCQ,0.32;CGGINY,0.3;NYSGPT,0.3;NDWYYQ,0.27;DWYYQC,0.27;INWTGP,0.24;WYYQCL,0.24;YGQCGG,0.22;
CBM1	6	3.2.1.21:16, 3.2.1.4:5, 3.2.1.78:3, 3.2.1.91:2,	YYSQCV,0.43;YSQCVP,0.36;WAQCGG,0.32;GATTCV,0.32;NPYYSQ,0.32;PYYSQC,0.32;DYYSQC,0.29;YAQCGG,0.25;WTGATT,0.25;TGATTC,0.25;ATTCVS,0.25;TTCVSG,0.25;YSQCIP,0.25;NDYYSQ,0.25;LNPYYS,0.21;FYSQCI,0.21;SQCVPG,0.21;
CBM1	7	3.2.1.14:5, 3.2.1.176:2,	WGQCGG,0.91;QCGGEG,0.55;CGGEGY,0.55;GQCGGL,0.45;EGPECC,0.45;GPECCW,0.45;PECCWP,0.45;ECCWPG,0.45;CCWPGA,0.45;GQCGGE,0.41;QCGGLH,0.36;WEGPEC,0.36;CWPGAE,0.36;WPGAEC,0.36;PGAECV,0.36;GAECVE,0.36;GGEGYT,0.32;GEGYTG,0.32;QWGQCG,0.27;CGGLHW,0.27;GGLHWE,0.27;GLHWEG,0.27;LHWEGP,0.27;HWEGPE,0.27;AECVER,0.27;PEGAVN,0.27;CYSECR,0.23;YSECRP,0.23;
CBM1	8	3.2.1.4:14, 3.2.1.176:10, 3.2.1.8:6, 3.2.1.91:4,	AQCGGN,0.69;QCGGNG,0.69;WAQCGG,0.56;YAQCGG,0.44;CGGNGW,0.38;AQCGGQ,0.31;QCGGQG,0.31;AGSTCT,0.25;
CBM1	9	3.2.1.4:6, 3.2.1.8:5,	NPYYYQ,0.53;PYYYQC,0.53;QCGGIN,0.35;CGGINY,0.35;QNPYYY,0.35;QQCGGI,0.29;SQNPFY,0.29;SQNPYY,0.29;YYYQCV,0.29;YYQCVA,0.29;GPTKCV,0.24;PTKCVE,0.24;ATCYSQ,0.24;TCYSQN,0.24;CYSQNP,0.24;CKKWNP,0.24;KKWNPY,0.24;KWNPYY,0.24;YYQCTT,0.24;YQCTTF,0.24;YQQCGG,0.24;QCGGKN,0.24;CGGKNW,0.24;
CBM1	10	3.2.1.8:14, 3.2.1.91:12, 3.2.1.4:10, 1.-.-.-:7, 3.2.1.78:6, 3.2.1.73:3, 4.2.2.10:2, 3.1.1.72:2,	YGQCGG,0.8;GQCGGQ,0.5;CGGQDW,0.5;CKVSNQ,0.5;NQWYSQ,0.5;QWYSQC,0.5;QCGGQD,0.4;GGQDWT,0.4;GQDWTG,0.4;QGTCKV,0.4;GTCKVS,0.4;TCKVSN,0.4;SNQWYS,0.4;QDWTGA,0.3;GAKCCS,0.3;AKCCSQ,0.3;KCCSQG,0.3;CCSQGT,0.3;CSQGTC,0.3;SQGTCK,0.3;VSNQWY,0.3;WYSQCL,0.3;TGAKCC,0.2;VSNQSS,0.2;DRGHSA,0.2;LVKKLP,0.2;KKLPIA,0.2;QLSHGF,0.2;LRSGST,0.2;THKDSL,0.2;
CBM1	11	3.2.1.4:5, 3.2.1.8:4,	EYYSQC,0.75;QCGGKN,0.63;CGGKNY,0.63;WGQCGG,0.5;GQCGGK,0.5;NEYYSQ,0.5;HGPTCC,0.38;GPTCCQ,0.38;YYSQCL,0.38;GGKNYS,0.25;GKNYSG,0.25;KNYHGP,0.25;KNYSGS,0.25;PTCCQT,0.25;TCCQTA,0.25;CCQTAP,0.25;CQTAPA,0.25;QTAPAT,0.25;CKSYGE,0.25;KSYGEY,0.25;INEYYS,0.25;YYSQCA,0.25;QCAPHC,0.25;APHCDG,0.25;HCDGGR,0.25;CDGGRP,0.25;DGGRPC,0.25;GRPCYK,0.25;RPCYKD,0.25;NNHNKR,0.25;
CBM1	12	3.2.1.4:28, 3.2.1.91:24, 1.-.-.-:6, 3.2.1.55:3,	WGQCGG,1.0;NPYYAQ,0.63;PYYAQC,0.63;LNPYYA,0.5;GQCGGV,0.38;QCGGVG,0.38;GATSCA,0.38;ATSCAA,0.38;TSCAAG,0.38;CSTLNP,0.38;STLNPY,0.38;TLNPYY,0.38;YYAQCV,0.38;YAQCVP,0.38;QCIPAT,0.38;CIPATA,0.38;TATSTT,0.38;KWGQCG,0.25;CGGISY,0.25;ISYTGS,0.25;SWTGAT,0.25;SCAAGS,0.25;AGSTCS,0.25;GNTCAE,0.25;CAEINS,0.25;SYYYQC,0.25;ATSTTL,0.25;TVTSPS,0.25;TSSTSV,0.25;TSPSSS,0.25;
CBM1	13	nd	YYTGST,1.0;PWFSQC,1.0;NPWFSQ,0.75;WFSQCL,0.75;YGQCGG,0.5;QCGGVY,0.5;CGGVYY,0.5;GGVYYT,0.5;GVYYTG,0.5;VYYTGS,0.5;YTGSTE,0.5;TGSTEC,0.5;FSQCLP,0.5;WKQCGG,0.38;KQCGGA,0.38;QCGGAG,0.38;CGGAGY,0.38;GQCGGV,0.25;QCGGLY,0.25;GLYYTG,0.25;GGIYYT,0.25;STTCAE,0.25;TECTPG,0.25;CAEGDE,0.25;KDDSCV,0.25;AGSECT,0.25;DHCVPS,0.25;SECTVV,0.25;VVRNPW,0.25;SQCLPK,0.25;
CBM1	14	3.2.1.176:30, 3.2.1.4:24, 3.2.1.91:7, 3.2.1.8:4, 3.1.1.-:4, 3.2.1.151:3,	AQCGGI,0.86;QCGGIG,0.86;WAQCGG,0.57;CGGIGY,0.43;CGGIGF,0.43;GGIGYT,0.43;GIGYTG,0.43;YAQCGG,0.29;GGIGFK,0.29;GIGFKG,0.29;IGFKGE,0.29;GFKGEK,0.29;FKGEKC,0.29;
CBM1	15	1.-.-.-:34, 3.2.1.8:8, 3.2.1.55:6, 3.2.1.4:5, 3.2.1.176:5,	KYQQCG,0.5;YQQCGG,0.5;QCGGQG,0.5;GYTGCT,0.5;AVSPPY,0.5;VSPPYY,0.5;SPPYYS,0.5;PPYYSQ,0.5;PYYSQC,0.5;CGGQGY,0.38;GGQGYT,0.38;GQGYTG,0.38;CASGST,0.38;ASGSTC,0.38;SGSTCS,0.38;GSTCSA,0.38;STCSAV,0.38;TCSAVS,0.38;CSAVSP,0.38;SAVSPP,0.38;NPWYSQ,0.38;PWYSQC,0.38;QCGGTG,0.25;CGGTGY,0.25;GGTGYT,0.25;GTGYTG,0.25;TGYTGC,0.25;QGYTGC,0.25;TGCTTC,0.25;YYSQCV,0.25;
CBM1	16	nd	ANGKTC,0.57;NGKTCR,0.57;WQQCGG,0.43;NNFNAN,0.43;NFNANG,0.43;FNANGK,0.43;NANGKT,0.43;CVKVND,0.43;NDWYHQ,0.43;DWYHQC,0.43;QQCGGN,0.29;QCGGNN,0.29;NNYKGD,0.29;GDTTCT,0.29;TTCTTG,0.29;CTTGNS,0.29;GNSCVK,0.29;SCVKVN,0.29;VKVNDW,0.29;KVNDWY,0.29;VNDWYH,0.29;WYHQCQ,0.29;GKTCRD,0.29;DAYSQC,0.29;YSQCVP,0.29;FWQCIP,0.29;GQNWPF,0.29;CKDPNF,0.29;YLSLCE,0.29;HQCQPY,0.29;
CBM1	17	3.2.1.8:33, 3.2.1.176:20, 3.2.1.91:14, 3.2.1.78:14, 3.1.1.-:2,	WGQCGG,0.67;LWGQCG,0.5;TGPTTC,0.5;GPTTCV,0.5;PTTCVS,0.5;TTCVSG,0.5;GWTGPT,0.33;WTGPTT,0.33;NEWYSQ,0.33;EWYSQC,0.33;
CBM1	18	3.2.1.4:3,	QCGGKN,0.83;YQCGGK,0.67;CGGKNY,0.67;YYQCGG,0.5;GGKNYN,0.5;GKNYNG,0.5;HYYQCG,0.33;GPTECE,0.33;PTECEK,0.33;TECEKP,0.33;KCVEHN,0.33;NEWFSQ,0.33;EWFSQC,0.33;WFSQCV,0.33;FSQCVP,0.33;WAQCGG,0.33;
CBM1	19	3.2.1.8:6, 3.2.1.4:4,	GVWTGP,1.0;VWTGPT,1.0;WTGPTC,1.0;TGPTCC,1.0;WSECRP,1.0;EQCGGS,0.6;CGGSGG,0.6;AVNGVW,0.6;VNGVWT,0.6;NGVWTG,0.6;GPTCCE,0.6;TCCEVG,0.6;CEVGTT,0.6;EVGTTC,0.6;GTTCYY,0.6;TTCYYK,0.6;GGSGGD,0.6;SGGDAV,0.6;GGDAVN,0.6;GDAVNG,0.6;DAVNGV,0.6;CYYKDQ,0.6;YYKDQY,0.6;YWSECR,0.6;SECRPN,0.6;ECRPND,0.6;CRPNDY,0.6;RPNDYN,0.6;PNDYND,0.6;NDYNDL,0.6;
CBM2	1	3.2.1.14:24, 3.2.1.4:5, 3.2.1.-:0,	SFGFNG,0.47;PPTTPP,0.43;PTTPPP,0.41;TTPPPT,0.41;TPPPTT,0.4;PPPTTP,0.38;VSFGFN,0.36;SVSFGF,0.34;FGFNGS,0.33;TNLGDP,0.31;ASVSFG,0.29;GASVSF,0.29;PGASVS,0.26;APGASV,0.26;SFTLNG,0.24;PTSFTL,0.23;TSFTLN,0.23;GFNGSW,0.21;VTNLGD,0.21;NLGDPV,0.2;
CBM2	2	3.2.1.4:6, 3.2.1.8:4, 3.2.1.78:4,	GGFQGE,0.52;GFQGEV,0.45;STTFGF,0.34;FQGEVT,0.3;LAPGAS,0.3;ASTTFG,0.3;NGTLAP,0.29;GTLAPG,0.29;QGEVTV,0.28;GASTTF,0.28;TLAPGA,0.28;WQGGFQ,0.26;QGGFQG,0.24;APGAST,0.23;WNGTLA,0.21;TTFGFL,0.21;
CBM2	3	3.2.1.4:20, 3.2.1.-:5, 3.2.1.78:5, 3.2.1.176:5,	DWGSGF,0.68;WGSGFT,0.63;NDWGSG,0.54;GSGFTA,0.5;TNDWGS,0.32;GWTLTY,0.31;SFGFQG,0.29;FGFQGT,0.29;GAHQPP,0.29;GWNGTW,0.25;GTWSQS,0.25;TWSQSG,0.25;CSVDYK,0.24;VDYKTN,0.24;DYKTND,0.24;YKTNDW,0.24;KTNDWG,0.24;VTVTNT,0.24;WNGTWS,0.24;NGTWSQ,0.24;GFQGTY,0.23;TVTNTG,0.23;FAVNGT,0.23;DGWTLT,0.22;TYSGTN,0.22;ATAAAA,0.22;TAAAAD,0.22;SVDYKT,0.21;QFTYSG,0.21;AHQPPI,0.21;
CBM2	4	3.2.1.14:12, 3.2.1.4:3,	EFDLPA,0.63;FDLPAG,0.59;LEFDLP,0.55;TLEFDL,0.41;WTLEFD,0.39;SVTVGF,0.31;GQHVTV,0.27;VTVGFV,0.25;PSGRPT,0.23;DLPAGT,0.23;SGQHVT,0.23;VEFDLP,0.22;STSFGF,0.22;GGSTSF,0.21;GSTSFG,0.21;QYVVTN,0.2;
CBM2	5	3.2.1.91:6, 3.2.1.4:3,	AFTLNG,0.63;PTAFTL,0.46;TAFTLN,0.46;TSGWNA,0.29;QATHTG,0.29;ITSGWN,0.27;FTLNGV,0.27;GFQATH,0.25;TLNGVA,0.25;LNGVAC,0.25;AWNTGL,0.24;WNTGLT,0.24;TITNTG,0.24;GQTITS,0.23;QTITSG,0.23;TITSGW,0.23;VTARNV,0.22;
CBM2	6	3.2.1.14:319, 3.2.1.4:1,	VTSNWG,0.99;GYNFSI,0.99;WKLEFD,0.99;KLEFDY,0.99;ATFSVT,0.98;TFSVTS,0.98;FSVTSN,0.98;SVTSNW,0.98;TSNWGS,0.98;SNWGSG,0.98;NWGSGY,0.98;WGSGYN,0.98;GSGYNF,0.98;SGYNFS,0.98;NWKLEF,0.97;QVWDSK,0.97;TIGGAG,0.97;IGGAGT,0.97;GGAGTG,0.97;GNLTQV,0.96;NLTQVW,0.96;LTQVWD,0.96;TQVWDS,0.96;VWDSKI,0.96;ITNAGW,0.96;KNWKLE,0.95;HYVITN,0.95;YVITNA,0.95;VITNAG,0.95;TNAGWN,0.95;
CBM2	7	3.2.1.8:6,	GFQGTG,0.46;FGFQGT,0.45;TEFGFQ,0.38;EFGFQG,0.35;ASTSFG,0.33;STSFGF,0.33;GASTSF,0.31;VTAGSS,0.27;AAGAST,0.27;AGASTS,0.27;GGFVAT,0.26;GFVATV,0.25;VKVTAG,0.24;STEFGF,0.24;FQGTGT,0.24;LAAGAS,0.23;KVTAGS,0.2;NVSYNG,0.2;QGTGTG,0.2;
CBM2	8	3.2.1.4:2,	IAPGAT,0.97;KFSLTP,0.96;DIAPGA,0.96;WNGGGQ,0.95;SIVSIW,0.95;IVSIWG,0.95;VSIWGA,0.95;SIWGAN,0.95;ADIAPG,0.95;APGATN,0.95;NGGGQY,0.93;GGQYVP,0.93;WGANAV,0.93;GANAVS,0.93;GGGQYV,0.92;GQYVPN,0.92;QYVPNF,0.92;VPNFKN,0.92;SVKFSL,0.92;VKFSLT,0.92;IWGANA,0.92;ANAVSG,0.92;YTLADN,0.92;NADIAP,0.92;PGATNT,0.92;TNAGVN,0.92;PNFKNN,0.91;CSVKFS,0.91;TNTNAG,0.91;NTNAGV,0.91;
CBM2	9	1.-.-.-:25, 3.2.1.4:7,	WSGGFQ,0.5;GGFQAE,0.44;GFQAEV,0.44;TFGFTA,0.44;FGFTAT,0.44;FQAEVT,0.4;QAEVTV,0.39;GFTATS,0.37;SWSGGF,0.36;VEVMNH,0.36;VTFGFT,0.33;GGFQGS,0.31;SVEVMN,0.31;FTATST,0.31;TATSTG,0.31;GFQGSV,0.3;ATSTGN,0.3;GSVTFG,0.29;SVTFGF,0.29;FQGSVE,0.27;QGSVEV,0.27;GSVEVM,0.27;SGGFQA,0.26;EVMNHG,0.26;VMNHGT,0.26;DGTVTV,0.26;VTVRNV,0.24;NSWSGG,0.23;GTVTVR,0.23;DGSVTF,0.23;
CBM2	10	3.2.1.4:62, 3.2.1.91:3,	GFTANV,0.44;FTANVT,0.42;GGFTAN,0.31;WPGGFT,0.29;SGAVTA,0.27;NVTVTN,0.25;SFGFQG,0.25;PGGFTA,0.24;TANVTV,0.24;ANVTVT,0.24;FTLPSG,0.24;TLPSGQ,0.24;TQGWSA,0.24;SIGFNG,0.24;FGFQGT,0.24;YATNVW,0.22;QGWSAT,0.22;IGFNGS,0.22;TANVTI,0.2;TITNTG,0.2;VTQGWS,0.2;SSGAVT,0.2;TSIGFN,0.2;TFGFQG,0.2;LNGTAC,0.2;
CBM2	11	3.2.1.151:19,	WNATVT,0.48;GFQADV,0.46;NATVTQ,0.43;GGFQAD,0.37;AWNATV,0.37;FGFTGS,0.33;FQADVR,0.26;QADVRL,0.26;ATVTQS,0.26;VRLTNT,0.24;RLTNTG,0.24;WNGWSL,0.24;TVTQSG,0.24;SVSFGF,0.24;VSFGFT,0.24;SFGFTG,0.24;DVRLTN,0.22;LTNTGT,0.22;AWNGWS,0.22;GWSLGW,0.22;GFTGSW,0.22;
CBM2	12	3.2.1.8:190, 3.1.1.72:18, 3.1.1.6:12,	ATLSAG,0.79;DRYNLN,0.73;RYNLNV,0.73;CTATLS,0.64;TATLSA,0.64;GNWTWP,0.61;NGNWTW,0.6;TLSAGQ,0.59;WPTVSC,0.59;WTVTMN,0.56;TWPTVS,0.56;VTMNVP,0.53;TMNVPS,0.51;TVTMNV,0.5;MNVPSP,0.5;WSDRYN,0.46;SDRYNL,0.46;NVPSPA,0.46;NGSGNN,0.46;YNLNVS,0.44;NLNVSV,0.44;WTWPTV,0.44;PSPAKV,0.43;NWTWPT,0.43;LSAGQQ,0.4;NWTVTM,0.4;VPSPAK,0.4;GSGNNW,0.4;SGNNWG,0.4;SAGQQW,0.39;
CBM2	13	3.2.1.14:44, 3.2.1.4:5,	NTGTTA,0.38;APGASV,0.36;TGTTAL,0.33;LAPGAS,0.33;PGASVT,0.33;DWGSGF,0.29;VKNTGT,0.29;SDWGSG,0.26;WTVKNT,0.26;TVKNTG,0.26;SVTFGF,0.26;SASFGF,0.26;WGSGFE,0.24;GSGFEG,0.24;KNTGTT,0.24;GASASF,0.24;GASVTF,0.24;ASVTFG,0.24;FGFNGT,0.24;GTTALS,0.21;EWDFPS,0.21;WDFPSG,0.21;VAPGAS,0.21;ASASFG,0.21;SFGFNG,0.21;GCKLNG,0.21;
CBM2	14	3.2.1.4:38, 4.2.2.-:13, 3.2.1.74:11, 3.2.1.8:7, 3.2.1.78:7, 3.2.1.91:4,	EFGFQG,0.45;VEFGFQ,0.36;SAINGW,0.33;WNNGFT,0.31;SGSNPY,0.31;NNGFTA,0.29;QTVEFG,0.29;NQWNNG,0.26;QWNNGF,0.26;IQPGQT,0.26;GSSAIN,0.24;SSAING,0.24;SWNANV,0.24;GSNPYS,0.24;SNPYSA,0.24;PGQTVE,0.24;GQTVEF,0.24;SVEFGF,0.24;SSSSSS,0.24;NPYSAT,0.21;QPGQTV,0.21;FGFQGS,0.21;
CBM2	15	nd	QSGAAV,0.4;FTLDGV,0.4;TLDGVT,0.4;LDGVTC,0.4;DGVTCN,0.37;GVTCNV,0.37;VTCNVD,0.37;CTVDYK,0.34;SGAAVT,0.34;VTAANE,0.34;TFTLDG,0.34;GGSVTF,0.31;GSVTFG,0.31;SVTFGF,0.31;TNNGAA,0.29;TVDYKV,0.26;GFTAAV,0.26;FTAAVT,0.26;KWSYAG,0.26;WSYAGN,0.26;SYAGNQ,0.26;NQKVTS,0.26;TQSGAA,0.26;GAAVTA,0.26;GGSVSF,0.26;GSVSFG,0.26;SVSFGF,0.26;PATFTL,0.26;ATFTLD,0.26;CNVDDG,0.26;
CBM2	16	3.2.1.8:32,	SGNVMT,0.36;NGSGNT,0.36;GSGNTF,0.36;SGNTFG,0.36;WGDRFN,0.31;GNTFGF,0.31;NTFGFT,0.31;GQSTSF,0.31;QSTSFG,0.31;STSFGF,0.31;SSGNVM,0.27;GNVMTM,0.27;NVMTMR,0.27;VMTMRS,0.27;MTMRSN,0.27;WDSSGN,0.24;DSSGNV,0.24;TMRSNG,0.24;MRSNGS,0.24;RSNGSG,0.24;SNGSGN,0.24;FGFTTM,0.24;SFGFTV,0.24;GDRFNG,0.22;PNGSGN,0.22;DRFNGQ,0.2;RFNGQV,0.2;WTVVVA,0.2;TWDSSG,0.2;AGQSTS,0.2;
CBM2	17	3.2.1.78:29, 3.2.1.4:1,	GGFQGE,0.74;WPGGFQ,0.65;PGGFQG,0.65;GFQGEI,0.59;EWPGGF,0.41;NMWGGT,0.41;VTLGFT,0.38;CSVGYR,0.35;SVGYRV,0.35;VGYRVV,0.35;GEWPGG,0.32;TNMWGG,0.32;GYRVVG,0.29;YRVVGE,0.29;RVVGEW,0.29;PAGGSV,0.29;TLGFTA,0.29;MWGGTP,0.26;IPAGGS,0.26;TIPAGG,0.26;AGGSVT,0.26;GSVTVG,0.26;SVTVGF,0.26;VVGEWP,0.24;VGEWPG,0.24;RNTGTA,0.24;MWGGTA,0.24;PASYTA,0.24;AVRNTG,0.21;AGGTVT,0.21;
CBM2	18	3.2.1.4:22,	QVTNTG,0.97;ATAEFG,0.97;VQVTNT,0.94;GATAEF,0.94;VTNTGT,0.91;GTVNNA,0.85;TVNNAW,0.85;VNNAWN,0.85;VTGTVN,0.82;TGTVNN,0.82;ASGVDF,0.82;SGVDFN,0.82;GVDFNR,0.82;VDFNRT,0.82;DFNRTL,0.82;FNRTLA,0.82;TWSQSG,0.79;WNGGYC,0.76;NGGYCN,0.76;NNAWNV,0.76;TNTGTA,0.74;NTGTAS,0.74;TGTASG,0.74;WNVTWS,0.71;NVTWSQ,0.71;VTWSQS,0.71;NAWNVT,0.68;RTLAAG,0.68;AAGATA,0.68;AGATAE,0.68;
CBM2	19	nd	LNGTVC,0.62;GFVATV,0.41;FVATVT,0.41;VATVTV,0.41;WGNGFV,0.38;YSGPNV,0.38;FRLNGT,0.38;GNGFVA,0.34;RLNGTV,0.31;NGFVAT,0.28;DGWTLT,0.28;GWTLTW,0.28;FTLNGT,0.28;TLNGTV,0.28;NGTVCT,0.28;DWGNGY,0.24;ATVTVR,0.24;TVTVRN,0.24;WTLTWT,0.24;SGWSAT,0.24;FGFVGA,0.24;GFVGAN,0.24;FVGAND,0.24;WGNGYV,0.21;LTWTWP,0.21;SSGWNA,0.21;GWSATW,0.21;GAYSGP,0.21;PTVFRL,0.21;TVFRLN,0.21;
CBM2	20	nd	GATVTA,0.72;SGATVT,0.64;QSGATV,0.6;AFTGDQ,0.4;FAFTGD,0.32;LITVNG,0.32;GGTGFT,0.28;TIRNTG,0.28;AKWSQS,0.28;ATVTAK,0.28;TVTARN,0.28;TVTAKN,0.28;FGFNAT,0.28;GFNATT,0.28;RFAFTG,0.24;QKVTQG,0.24;KVTQGW,0.24;QGWNAK,0.24;GWNAKW,0.24;WNAKWS,0.24;NAKWSQ,0.24;KWSQSG,0.24;SQSGAT,0.24;ATVTAR,0.24;KIAPGG,0.24;FKLNGT,0.24;LNGTTC,0.24;GTGFTA,0.2;GTVTFG,0.2;KLNGTT,0.2;
CBM2	21	nd	GGYQAE,0.41;STTFGY,0.41;WNGGYQ,0.37;GGYQSE,0.37;GYQSEV,0.37;VPMLGW,0.37;PMLGWM,0.37;MLGWMV,0.37;VMVHNA,0.37;WSGGYQ,0.33;WMVDWT,0.33;DWNGSL,0.33;WNGSLA,0.33;SWSGGY,0.3;GYQAEV,0.3;LGWMVD,0.3;NADWNG,0.3;ADWNGS,0.3;TWNGGY,0.26;YQAEVT,0.26;YQSEVT,0.26;QSEVTV,0.26;QAEVTV,0.26;EVTVTN,0.26;GWMVDW,0.26;TTFGYV,0.26;NGGYQA,0.22;SEVTVT,0.22;MVDWTL,0.22;TFGYVV,0.22;
CBM2	22	3.2.1.14:100, 3.2.1.-:11, 3.2.1.4:4, 3.2.1.151:3,	TASFGF,0.7;WNKGPT,0.52;NKGPTA,0.52;ASFGFI,0.48;SWNKGP,0.43;KGPTAS,0.39;GPTASF,0.39;PTASFG,0.39;LDFDIE,0.39;SFGFIV,0.35;TLNLGG,0.3;FGFIVN,0.3;GFIVNG,0.3;FIVNGP,0.3;GGTASF,0.3;GTASFG,0.3;PEHFFA,0.3;EHFFAP,0.3;HFFAPY,0.3;FFAPYI,0.3;FAPYID,0.3;APYIDM,0.3;YFTLAF,0.3;IAFGGA,0.3;TPMIGV,0.3;PMIGVN,0.3;MIGVND,0.3;IVNGPV,0.26;GQYDWV,0.26;GAVGPY,0.26;
CBM2	23	nd	LTLTNT,0.63;LAPGAS,0.54;VSGVAG,0.54;TLTNTG,0.5;ALAPGA,0.46;PTTAPP,0.46;AELTLT,0.42;ELTLTN,0.42;SGVAGS,0.42;RELRDW,0.38;SFTFPG,0.38;NPLPVE,0.38;PLPVEF,0.38;CGVQVS,0.38;GVQVSG,0.38;ELRDWT,0.33;LRDWTM,0.33;MSFTFP,0.33;EFRLGD,0.33;QVSGVA,0.33;FPGQQT,0.29;QTVTKA,0.29;LPVEFR,0.29;PVEFRL,0.29;VEFRLG,0.29;VQVSGV,0.29;APTTAP,0.29;TTAPPT,0.29;TAPPTT,0.29;APGAAE,0.25;
CBM2	24	nd	QSGTHY,0.88;SGTHYV,0.88;GTHYVL,0.88;WQTGFI,0.8;QTGFIA,0.8;THYVLT,0.76;PANWNR,0.76;NCVLNG,0.76;TWQTGF,0.72;HYVLTP,0.72;LEFDLP,0.68;TQSGTH,0.68;TGFIAR,0.6;GFIARF,0.6;GGSATG,0.6;GSATGG,0.6;YVLTPA,0.56;VLTPAN,0.56;LTPANW,0.56;TPANWN,0.56;PGGSAT,0.56;IAPGGS,0.52;APGGSA,0.52;RGVLSG,0.52;CVLNGQ,0.52;WKLEFD,0.48;NWNRVI,0.48;WNRVIA,0.48;NRVIAP,0.48;RVIAPG,0.48;
CBM2	25	3.2.1.4:2,	LNGVTC,0.4;QWQGGF,0.3;FTLNGV,0.3;TLNGVT,0.3;NGVTCT,0.3;GVTCTG,0.3;WQGGFQ,0.25;QGGFQA,0.25;VTNLGD,0.25;FALNGV,0.25;NGVACT,0.25;GVACTG,0.25;TTTTTT,0.25;SQWQGG,0.2;TNLGDA,0.2;VQGWNA,0.2;QGWNAT,0.2;GWNATW,0.2;GSAVTA,0.2;TFTLNG,0.2;LNGVAC,0.2;VTCTGS,0.2;PTTTTT,0.2;TTTPTT,0.2;TTTTPT,0.2;TTPTTT,0.2;TPTTTT,0.2;
CBM2	26	3.2.1.14:30,	LENKND,0.71;ENKNDY,0.71;NKNDYD,0.71;FTWFSE,0.71;TWFSEG,0.71;WFSEGD,0.71;FSEGDL,0.71;SEGDLV,0.68;EGDLVR,0.68;GDLVRK,0.68;DLVRKG,0.68;VSKTSD,0.39;SKTSDW,0.39;TGYDGQ,0.39;GYDGQF,0.39;KNDYDI,0.39;NDYDIL,0.39;DYDILQ,0.39;YDILQW,0.39;DILQWG,0.39;KVTMIP,0.39;VTMIPK,0.39;KIIPFG,0.39;IIPFGG,0.39;IPFGGV,0.39;YDGQFK,0.37;GQFKLE,0.37;TFDFPE,0.37;NKVTMI,0.37;TTKIIP,0.37;
CBM2	27	3.2.1.4:16,	TEFGFC,0.58;DWNKTL,0.53;TGYCER,0.5;EFGFCA,0.5;IQTLWS,0.47;QTLWSA,0.47;RVQVTN,0.42;AEFGFC,0.42;WTVTIP,0.37;NKTLAP,0.37;GTTEFG,0.37;TTEFGF,0.37;VDSDWH,0.34;DSDWHT,0.34;SDWHTG,0.34;DWHTGY,0.34;WHTGYC,0.34;HTGYCE,0.34;GYCERV,0.34;VQVTNT,0.34;LTASGM,0.34;TASGMD,0.32;FGFCAN,0.32;SSPSTW,0.29;GQVQSL,0.29;NWSQNG,0.29;WSQNGD,0.29;QNGDTL,0.29;MDWNKT,0.29;EFGFCT,0.29;
CBM2	28	3.2.1.4:12, 3.2.1.8:6,	GWTVTW,0.43;STTFGF,0.43;WTVTWT,0.38;TTFGFQ,0.33;WNATVT,0.29;NATVTS,0.29;ATVTSS,0.29;TVTSSG,0.29;VTSSGS,0.29;SGSSVT,0.29;VTARNA,0.29;GSTTFG,0.29;AISGWT,0.24;ISGWTV,0.24;TGWTVT,0.24;TVTARN,0.24;NASYNG,0.24;AGGSTT,0.24;GGSTTF,0.24;TFGFQA,0.24;
CBM2	29	3.2.1.4:5,	WPDGFQ,0.73;PDGFQA,0.73;VTATAA,0.73;GFQATV,0.64;RVTATA,0.64;TATAAD,0.64;ATAADY,0.64;TAADYN,0.64;QWPDGF,0.59;DGFQAT,0.59;FQATVT,0.5;QATVTV,0.45;ATVTVT,0.45;GQMWDA,0.45;GSRVTA,0.45;SRVTAT,0.45;NQWPDG,0.41;YDLVNQ,0.36;DLVNQW,0.36;TVTVTT,0.36;LVNQWP,0.32;VNQWPD,0.32;VGQMWD,0.32;AADYNK,0.32;AADYNR,0.32;LSFGFL,0.32;GFLASW,0.32;QMWDAT,0.27;TVAAHG,0.27;DFTLNG,0.27;
CBM2	30	3.2.1.8:25, 3.1.1.72:10,	WGDRFN,0.5;DRFNVT,0.5;QNSWNA,0.5;GDRFNV,0.4;RFNVTY,0.4;QSSWNA,0.4;TARPNG,0.4;NSFGVT,0.4;YTVSGA,0.35;TVSGAS,0.35;PGSGQS,0.35;SGQSIQ,0.35;PNGNGN,0.35;WSDRFN,0.3;SDRFNV,0.3;FNVTYT,0.3;NVTYTV,0.3;NPGSGQ,0.3;GQSLQN,0.3;QSLQNS,0.3;SLQNSW,0.3;SWNATR,0.3;RSGNTF,0.3;FGVTYY,0.3;ATRSGN,0.25;LTATPN,0.25;RPNGNG,0.25;GNSFGV,0.25;TYYSGG,0.25;YSGGNT,0.25;
CBM2	31	3.2.1.8:37, 3.2.1.55:21, 3.1.1.73:21,	GFTANI,0.5;FTANIT,0.5;WNGEWS,0.4;NGEWSQ,0.4;GEWSQS,0.4;EWSQSG,0.4;WSTGFT,0.35;STGFTA,0.35;TANITL,0.35;NGWNGE,0.35;GWNGEW,0.35;TGFTAN,0.3;ANITLK,0.3;NITLKN,0.3;SNGWNG,0.3;CAVTYT,0.25;ITLKND,0.2;KNDTGA,0.2;NNWNVN,0.2;NRMTSG,0.2;NMSWNG,0.2;GQSISF,0.2;SFGLQG,0.2;TAERPT,0.2;AERPTV,0.2;TGAACN,0.2;LNGATC,0.2;SVASSS,0.2;TPTTSS,0.2;SSSSAS,0.2;
CBM2	32	3.1.1.-:2,	TVTNTG,0.56;LTVTNT,0.44;FTLPAG,0.38;TLPAGQ,0.38;VSDWNT,0.38;APGASV,0.38;HTGDAS,0.38;VVSDWN,0.31;LTQLSN,0.31;NATIAP,0.31;ATIAPG,0.31;IAPGAS,0.31;LNGDAC,0.31;NGDACA,0.31;WGTGTT,0.25;TVDLTV,0.25;DLTVTN,0.25;NTGTTA,0.25;TGDTPV,0.25;GDTPVN,0.25;TPVNGW,0.25;VNGWTL,0.25;GWNATY,0.25;DWNTDL,0.25;GASVSI,0.25;ASVSIG,0.25;TLGYLA,0.25;TGDASA,0.25;PPRFTL,0.25;PRFTLN,0.25;
CBM2	33	3.2.1.8:11, 3.2.1.176:3,	WNTGFT,0.56;NTGFTA,0.44;LNGAAC,0.38;GFTASV,0.31;ASVRVT,0.31;DIGFNG,0.31;NGAACS,0.31;FTASVR,0.25;SVRVTN,0.25;GWTVAW,0.25;SGQTVT,0.25;VDIGFN,0.25;GFNGAH,0.25;GFNGSH,0.25;TLNGAA,0.25;TPTPTP,0.25;
CBM2	34	3.2.1.4:26,	WGSGYQ,0.71;GSGYQV,0.71;YYVITP,0.64;NWGSGY,0.57;IDSSWC,0.57;DSSWCV,0.57;NNWGSG,0.5;SGYQVL,0.43;GYQVLI,0.43;YQVLIK,0.43;QVLIKV,0.43;VLIKVK,0.43;LIKVKN,0.43;IKVKND,0.43;SSWCVN,0.43;FGIQGS,0.43;YTINNW,0.36;TINNWG,0.36;INNWGS,0.36;KVKNDS,0.36;DYYVIT,0.36;GIQGSG,0.36;VKNDSA,0.29;KNDSAS,0.29;IDSSWN,0.29;SWCVNV,0.29;SWCVNI,0.29;GDYYVI,0.29;YVITPM,0.29;ITPMSW,0.29;
CBM2	35	3.2.1.4:20, 3.2.1.-:1,	NIWNAE,0.64;IWNAEI,0.64;WNAEIV,0.57;NAEIVS,0.57;AEIVSR,0.57;GNHYVV,0.57;GWTVEF,0.5;WTVEFD,0.5;NHYVVR,0.5;HYVVRN,0.5;YVVRNA,0.5;GTATAG,0.5;GVNWFG,0.5;VEANET,0.43;DASVTE,0.43;VSVADA,0.43;IMDKIV,0.43;AVEANE,0.43;TSGNQI,0.43;IAGVNW,0.43;FNTIRL,0.43;LDHHRS,0.43;GADLHN,0.43;WLIFVE,0.43;LIFVEG,0.43;HDYPNS,0.43;TFWSWN,0.43;FWSWNP,0.43;WSWNPN,0.43;DTGGIL,0.43;
CBM2	36	4.2.2.2:18, 3.2.1.4:11,	GSNPYT,0.5;SNPYTA,0.5;SGSNPY,0.43;SSSSSS,0.36;VTNNWG,0.29;NNWGSG,0.29;WGSGFT,0.29;GFTASI,0.29;LSGSNP,0.29;NPYTAT,0.29;SSVASS,0.29;ASSSSS,0.29;SSSSSV,0.29;TNNWGS,0.21;NWGSGF,0.21;GFTGEI,0.21;FTASIR,0.21;TGEIKV,0.21;ASIRIT,0.21;EIKVTN,0.21;NNWSVS,0.21;NWSVSW,0.21;WSVSWQ,0.21;TNAWNA,0.21;NAWNAT,0.21;ATLSGS,0.21;NGTLAP,0.21;FGFQAN,0.21;GFQANG,0.21;GAPKVN,0.21;
CBM2	37	3.2.1.8:18, 3.1.1.73:13,	WTCTFT,0.62;SYTFGC,0.62;VTSDWG,0.46;SDWGSG,0.46;LNGWTC,0.46;NGWTCT,0.46;GWTCTF,0.46;TSDWGS,0.38;TGKDLN,0.38;GNTYTI,0.38;ESYTFG,0.38;KVTSDW,0.31;DWGSGA,0.31;NTTGKD,0.31;TTGKDL,0.31;TCTFTT,0.31;AGESYT,0.31;GESYTF,0.31;YTFGCN,0.31;TITNNT,0.23;ITNNTG,0.23;GKDLNG,0.23;DLNGWT,0.23;WNATIV,0.23;SGNTYT,0.23;GNTYTV,0.23;NTYTIS,0.23;LAAGES,0.23;YTFGCQ,0.23;TFGCQL,0.23;
CBM2	38	nd	FTLNGT,0.5;TLNGTT,0.42;LNGTTC,0.42;GAALTG,0.33;AALTGW,0.33;ALTGWT,0.33;LTGWTL,0.33;PTGFTL,0.33;TGFTLN,0.33;GFTLNG,0.33;WSGGFT,0.25;SGGFTA,0.25;GGFTAD,0.25;TNHGAA,0.25;NHGAAL,0.25;HGAALT,0.25;TGWTLT,0.25;GWTLTF,0.25;TFPGSQ,0.25;APTGFT,0.25;NGTTCN,0.25;
CBM2	39	3.2.1.4:10,	SFGFQG,0.5;QSASFG,0.42;ASNISW,0.33;SNISWN,0.33;NISWNG,0.33;PGQSAS,0.33;GQSASF,0.33;SASFGF,0.33;SSSSSS,0.33;WGSGYQ,0.25;VTNTGS,0.25;QVTNSW,0.25;VTNSWN,0.25;TNSWNA,0.25;ISWNGN,0.25;SWNGNL,0.25;TVSFGF,0.25;VSFGFQ,0.25;ASFGFQ,0.25;
CBM2	40	3.2.1.78:3, 3.2.1.4:1,	GFIGSG,0.55;FIGSGT,0.45;TWPGGY,0.36;GYQGEV,0.36;FGFIGS,0.36;STWPGG,0.27;WPGGYQ,0.27;GGYQGE,0.27;YQGEVT,0.27;QGEVTV,0.27;SVSSLW,0.27;VSSLWN,0.27;SSLWNG,0.27;SLWNGT,0.27;IGSGTP,0.27;
CBM2	41	3.2.1.4:1,	DWGSGY,0.45;WGSGYC,0.45;GSGYCA,0.45;SSSSSS,0.45;NDWGSG,0.36;GYCANV,0.36;SGYCAA,0.27;WGFCAN,0.27;GFCANG,0.27;ASSSSS,0.27;SSSSSA,0.27;NNFAVN,0.27;NFAVNG,0.27;SSSSSG,0.27;FAVNGG,0.27;AVNGGV,0.27;VNGGVE,0.27;VAVWVK,0.27;AVWVKL,0.27;VWVKLA,0.27;LTAKRQ,0.27;STYNEY,0.27;
CBM2	42	nd	GGFQGE,0.64;GFQGEI,0.36;GFQGEV,0.36;FQGEVM,0.36;TFGFLA,0.36;FGFLAS,0.36;WTGGFQ,0.27;WSGGFQ,0.27;SGGFQG,0.27;EVMVHA,0.27;VMVHAG,0.27;TAVNGW,0.27;WTVSWT,0.27;SWTWPG,0.27;WTWPSG,0.27;TWPSGQ,0.27;GTTTFG,0.27;VTFGFL,0.27;TTTFGF,0.27;LPTVTC,0.27;
CBM2	43	nd	WNGTLS,0.6;GGYQAT,0.4;GYQATV,0.4;YQATVT,0.4;NGTLSQ,0.4;QATVTV,0.3;LWNGTL,0.3;TNTWSG,0.2;NTWSGG,0.2;TWSGGY,0.2;WSGGYQ,0.2;SGGYQA,0.2;GWTVTW,0.2;IASVWN,0.2;ISNLWN,0.2;ASVWNG,0.2;SNLWNG,0.2;SVWNGT,0.2;GTLSQT,0.2;TLSQTG,0.2;GSAVTV,0.2;SAVTVT,0.2;AVTVTN,0.2;VTVTNA,0.2;NAAWNG,0.2;NGSVAA,0.2;TTFGLV,0.2;TFGLVV,0.2;FGFQGV,0.2;GFQGVG,0.2;
CBM2	44	nd	PAGVTA,0.73;ANCDGS,0.73;VTLTPA,0.64;PYSPSF,0.64;NCDGSG,0.64;WSITFT,0.55;TYPYSP,0.55;CDGSGD,0.55;PANLRL,0.55;ANLRLV,0.55;NLRLVA,0.55;LRLVAK,0.55;RLVAKT,0.55;LVAKTT,0.55;TVADWS,0.45;DWSITF,0.45;SITFTV,0.45;ITFTVP,0.45;FTVPAG,0.45;TVPAGV,0.45;QVTLTP,0.45;LTPAFY,0.45;SLAPGR,0.45;TCRIDD,0.45;CRIDDA,0.45;IDDANC,0.45;DDANCD,0.45;KTTTTA,0.45;TTTTAA,0.45;TTTAAL,0.45;
CBM2	45	3.2.1.4:15,	VTQLWN,0.4;TQLWNG,0.4;QSGADV,0.4;SGADVT,0.4;GADVTV,0.4;GQTVTQ,0.3;ADVTVT,0.3;TVEVGF,0.3;RVTYAV,0.2;TYAVTN,0.2;YAVTNQ,0.2;AVTNQW,0.2;VTVTNA,0.2;AGQTVT,0.2;PDGQRV,0.2;DGQRVT,0.2;GQRVTQ,0.2;QRVTQL,0.2;TVTQLW,0.2;QLWNGT,0.2;QLWNGV,0.2;LWNGVV,0.2;TWSQSG,0.2;TQSGAD,0.2;GGSVSL,0.2;GGTVEV,0.2;GTVEVG,0.2;VEVGFN,0.2;EVGFNG,0.2;PAPTSF,0.2;
CBM2	46	3.2.1.4:47,	GWTVSW,1.0;WTVSWA,1.0;TVSWAS,0.89;VSWASP,0.89;WQPGGS,0.67;QPGGSW,0.67;VTGWTV,0.67;TGWTVS,0.67;SWASPG,0.67;WASPGT,0.67;ASPGTT,0.67;SWGMRC,0.67;TVHVGL,0.67;VHVGLQ,0.67;HVGLQA,0.67;GGPAPS,0.67;GPAPSS,0.67;PAPSSP,0.67;SWASGY,0.56;ASGYVA,0.56;SGYVAN,0.56;AVTGWT,0.56;NSWGMR,0.56;MRCSVA,0.56;RCSVAS,0.56;LAAGQT,0.56;AAGQTV,0.56;GQTVHV,0.56;QTVHVG,0.56;THGRAT,0.56;
CBM2	47	3.2.1.4:4,	KTSDWG,0.38;TSDWGS,0.38;SDWGSG,0.38;AGATVS,0.38;CTINGA,0.38;DWGSGF,0.25;SAIDGW,0.25;GWKVEF,0.25;WKVEFD,0.25;KVEFDL,0.25;IAAGAT,0.25;AAGATV,0.25;GATVSF,0.25;ATVSFG,0.25;TVSFGF,0.25;VSFGFI,0.25;PTNCTI,0.25;TNCTIN,0.25;NCTING,0.25;TINGAS,0.25;INGASC,0.25;IAAGAS,0.25;TATATA,0.25;
CBM2	48	nd	YFEEWG,1.0;NYSFFD,0.9;YSFFDV,0.9;FEEWGI,0.8;EEWGIY,0.8;SFFDVK,0.8;FFDVKA,0.8;EWGIYS,0.7;WGIYSR,0.7;GIYSRD,0.7;ALGGWT,0.7;LGGWTL,0.7;GGWTLS,0.7;GWTLSD,0.7;WTLSDE,0.7;TLSDEF,0.7;LSDEFS,0.7;DFDWEY,0.7;FDWEYP,0.7;DWEYPG,0.7;WEYPGG,0.7;EYPGGG,0.7;YPGGGG,0.7;YVDFYN,0.7;VDFYNV,0.7;DFYNVM,0.7;TYFEEW,0.6;DPYVDF,0.6;YDFHGG,0.6;DFHGGW,0.6;
CBM2	49	3.2.1.4:3,	QSGTTV,0.63;SGTTVT,0.63;GTTVTA,0.63;AWNATV,0.38;TVTASN,0.38;SFGMQG,0.38;TVTNNG,0.25;QALNGW,0.25;TSAWNA,0.25;SAWNAT,0.25;WNATVV,0.25;TTVTAS,0.25;VTASNV,0.25;SASFGM,0.25;ASFGMQ,0.25;
CBM2	50	nd	IPPGGS,0.63;PPGGSV,0.63;WWNGFT,0.5;WNGFTA,0.5;SIPPGG,0.5;GFNGTQ,0.5;FNGTQG,0.5;NGTQGT,0.5;TITNTS,0.38;TFDTVH,0.38;FDTVHK,0.38;DTVHKI,0.38;TVHKIS,0.38;VHKISG,0.38;TRYTLT,0.38;RYTLTG,0.38;GTQGTA,0.38;TQGTAI,0.38;FTAELT,0.25;GYIGAV,0.25;SEPVSD,0.25;HKISGS,0.25;PWGATV,0.25;GTAIAN,0.25;FVMNGS,0.25;NPPTDP,0.25;WRGDSG,0.25;ADHSLW,0.25;NSWSGY,0.25;THNWDD,0.25;
CBM2	51	3.2.1.4:20,	GWSANW,0.43;GFTASV,0.29;FTASVT,0.29;SVTIRN,0.29;GGFTAS,0.29;TLTNTG,0.29;LTNTGS,0.29;TNTGST,0.29;NTGSTP,0.29;GDPLTS,0.29;DPLTSW,0.29;TFPSGQ,0.29;FPSGQT,0.29;VTATSL,0.29;WNGSVP,0.29;GSVPPG,0.29;SVPPGG,0.29;NGNLAT,0.29;GNLATG,0.29;GGSVNI,0.29;SVNIGF,0.29;LATGAS,0.29;VNIGFN,0.29;NIGFNG,0.29;IGFNGT,0.29;GFNGTW,0.29;APTVSL,0.29;PTVSLT,0.29;TVSLTS,0.29;VSLTSP,0.29;
CBM2	52	nd	AVTARN,0.67;SEWPGG,0.5;EWPGGF,0.5;WPGGFV,0.5;PGGFVA,0.5;GDQHVT,0.5;GSAVTA,0.5;VTARNA,0.5;GSATFG,0.5;CRVTYR,0.33;VTYRNQ,0.33;GFVAAV,0.33;TSVDGW,0.33;VDGWIV,0.33;DGWIVT,0.33;PGDQHV,0.33;TTAWNA,0.33;AWNATV,0.33;LTQTGS,0.33;TQTGSA,0.33;TGAAVT,0.33;DWNRVI,0.33;RVIAPN,0.33;IAPNGS,0.33;TFGFQG,0.33;QGRWSA,0.33;PPTGFS,0.33;PTGFSL,0.33;LNGAPC,0.33;APCTVG,0.33;
CBM2	53	nd	DGWRLG,0.5;ALDGWR,0.33;LDGWRL,0.33;GWRLGF,0.33;WRLGFD,0.33;RLGFDF,0.33;LGFDFP,0.33;GFDFPA,0.33;AASVTV,0.33;ASVTVV,0.33;SVTVVN,0.33;WSGSNP,0.33;SGSNPA,0.33;GSNPAP,0.33;FTLDGS,0.33;PTPTPA,0.33;TPTPAP,0.33;PTPAPT,0.33;TPAPTP,0.33;PAPTPT,0.33;APTPTP,0.33;PPTTPP,0.33;PTTPPT,0.33;TTPPTT,0.33;
CBM2	54	3.2.1.4:37,	TWNGGG,0.83;WNGGGQ,0.83;SVTVVS,0.67;NTWNGG,0.67;NGGGQV,0.67;GGGQVN,0.67;GGQVNF,0.67;GQVNFE,0.67;GTTVAG,0.67;TTVAGS,0.67;TVAGSW,0.67;VAGSWN,0.67;AGSWNM,0.67;GMTLNG,0.67;MTLNGS,0.67;TLNGSG,0.67;VTVVST,0.5;VTLPAG,0.5;WNMNAA,0.5;AGSNEY,0.5;NEYTLP,0.5;EYTLPS,0.5;SYINIK,0.5;NKDAGM,0.5;DAGMTL,0.5;SGKPTA,0.5;KPTAKV,0.5;TAKVLS,0.5;AKVLST,0.5;LSTTAC,0.5;
CBM2	55	nd	WNGTIE,0.67;NGTIEP,0.67;GTIEPG,0.67;IKNTGT,0.5;KNTGTA,0.5;NTGTAP,0.5;PASWNG,0.5;ASWNGT,0.5;SWNGTI,0.5;ATVTST,0.33;TVTSTW,0.33;YVVHGE,0.33;VHGEWH,0.33;TAPVSG,0.33;GWTLGF,0.33;LVWSFP,0.33;ESIGSL,0.33;GSLWNG,0.33;LWNGTV,0.33;HAVTAV,0.33;TAVNAD,0.33;ADWNGT,0.33;IEPGDE,0.33;PGDEVT,0.33;GASIQV,0.33;TFGFIG,0.33;FIGTLA,0.33;GTLASG,0.33;VPARFA,0.33;TVSVSA,0.33;
CBM2	56	nd	IAPGSS,0.67;APGSSV,0.67;PGSSVT,0.67;GSSVTV,0.67;SSVTVG,0.67;SVTVGF,0.67;QWDNGF,0.5;WDNGFT,0.5;DNGFTG,0.5;NSGATS,0.5;AQSGTQ,0.5;QSGTQY,0.5;MGSQWD,0.33;TWSGGF,0.33;ITNSGA,0.33;QFDLPA,0.33;NGQVAQ,0.33;TDAGWN,0.33;TGAYSP,0.33;TGLTLD,0.33;STSGQY,0.33;AAWGGY,0.33;QIANMH,0.33;ISFGGA,0.33;HLDFDV,0.33;YTLPVL,0.33;TGLVPG,0.33;TYAIDA,0.33;MLGVTP,0.33;INDDPS,0.33;
CBM2	57	3.2.1.4:35, 1.-.-.-:1,	NSWGSG,0.5;SWGSGA,0.5;NVTIKN,0.5;VTIKNN,0.5;TIKNNG,0.5;IKNNGT,0.5;KNNGTT,0.5;PINGWT,0.5;INGWTL,0.5;QTITNM,0.5;TITNMW,0.5;ITNMWS,0.5;TNMWSA,0.5;NAGYNG,0.5;IAANGG,0.5;AANGGT,0.5;ANGGTQ,0.5;FGFNIN,0.5;GFNINY,0.5;ASVNVT,0.33;MPINQT,0.33;PINQTI,0.33;NMWSAS,0.33;MWSASF,0.33;GTTLSV,0.33;TNAGYN,0.33;NYSGVL,0.33;TGFTVN,0.33;SSFTLN,0.33;TVNGTE,0.33;
CBM2	58	3.2.1.8:2,	TTTFGF,1.0;TTFGFI,1.0;TFGFIA,1.0;NRWPGG,0.83;RWPGGS,0.83;GSEIRV,0.83;SEIRVS,0.83;IRVSVR,0.83;RVSVRN,0.83;DTRLTG,0.83;TRLTGW,0.83;RLTGWE,0.83;LTGWEV,0.83;TGWEVS,0.83;GWEVSW,0.83;WEVSWT,0.83;PGTRIA,0.83;LWNGSL,0.83;NGSLAQ,0.83;GSLAQD,0.83;SLAQDG,0.83;AQDGDR,0.83;QDGDRV,0.83;DGDRVR,0.83;DRVRVS,0.83;RVRVSE,0.83;DWNAVL,0.83;GTTTFG,0.83;FGFIAT,0.83;GFIATT,0.83;
CBM2	59	nd	VPAGGS,0.83;PAGGSY,0.83;TVTYVE,0.67;LWNATL,0.67;WGASVP,0.67;GASVPA,0.67;ASVPAG,0.67;SVPAGG,0.67;AGGSYS,0.67;VTYVET,0.5;TYVETS,0.5;YVETSR,0.5;VETSRW,0.5;ESARWN,0.5;SARWNT,0.5;ARWNTG,0.5;RWNTGY,0.5;ITVHNA,0.5;TVHNAS,0.5;HELWNA,0.5;ELWNAT,0.5;WNATLS,0.5;YTVTPP,0.5;PPSWGA,0.5;EPPTAP,0.5;GLTVTG,0.5;LTVTGT,0.5;TVTGTT,0.5;ALTDWS,0.33;DDGSGP,0.33;
CBM2	60	3.2.1.8:3,	FDLPSG,0.67;EFDLPS,0.5;LPSGTT,0.5;PSGTTI,0.5;DLPSGT,0.33;SGTTIS,0.33;GTTISS,0.33;VTVANG,0.33;NCTVNG,0.33;CTVNGA,0.33;TPTTSP,0.33;SPTASP,0.33;PTASPT,0.33;
CBM2	61	nd	QAAVTV,0.67;AAVTVT,0.67;AVTVTA,0.67;WQGGYQ,0.5;QGGYQA,0.5;GFQAAV,0.5;FQAAVT,0.5;VTVTAG,0.5;WNGTLS,0.5;SSWQGG,0.33;GNGFQA,0.33;NGFQAA,0.33;TAEDSL,0.33;AEDSLS,0.33;TVTWTY,0.33;GQTISQ,0.33;FSQGWN,0.33;SGSRVT,0.33;GSRVTA,0.33;VTASDL,0.33;GWNGTL,0.33;SYNGAL,0.33;NGTLSA,0.33;LSAGGS,0.33;GGSTEF,0.33;GSTEFG,0.33;STEFGF,0.33;EFGFTG,0.33;FTGTHG,0.33;EVTCSA,0.33;
CBM2	62	nd	FSAPGV,0.8;SAPGVT,0.6;APGVTV,0.6;GVTVTQ,0.6;VTVTQG,0.6;TVTQGW,0.6;QGWNGT,0.6;GWNGTW,0.6;WNGTWT,0.6;NGTWTD,0.6;EVVVEN,0.4;VVENRG,0.4;WTLEFS,0.4;WTFTFS,0.4;TFTFSA,0.4;FTFSAP,0.4;LEFSAP,0.4;EFSAPG,0.4;TFSAPG,0.4;PGVTVT,0.4;GTWTDT,0.4;TWTDTG,0.4;WTDTGD,0.4;AWNGAL,0.4;IGYNAN,0.4;GYNANY,0.4;YNANYG,0.4;GGTPPF,0.4;GTPPFS,0.4;LNGTAC,0.4;
CBM2	63	nd	NDWGSG,0.6;DWGSGQ,0.6;WGSGQV,0.6;DTTNDW,0.4;TTNDWG,0.4;TNDWGS,0.4;GSGQVP,0.4;TLSNSW,0.4;SNSWSG,0.4;NSWSGT,0.4;SWSGTF,0.4;WNATVA,0.4;NATVAA,0.4;ATVAAG,0.4;TVAAGG,0.4;VAAGGS,0.4;AAGGST,0.4;GMQLSY,0.4;MQLSYS,0.4;QLSYSG,0.4;
CBM2	64	3.2.1.151:4, 1.-.-.-:3,	GSVEFG,0.8;NSWGSG,0.6;SWGSGY,0.6;NGWTLK,0.6;GWTLKL,0.6;WTLKLK,0.6;TLKLKK,0.6;LKLKKS,0.6;KLKKSE,0.6;LKKSEV,0.6;SSWNVN,0.6;SWNVNV,0.6;WNVNVK,0.6;IPNGGS,0.6;PNGGSV,0.6;NGGSVE,0.6;GGSVEF,0.6;SVEFGF,0.6;VEFGFN,0.6;SGYTAN,0.4;ANIKVS,0.4;KVSNNT,0.4;SNNTGK,0.4;TGKTVN,0.4;KTVNGW,0.4;EVKMDS,0.4;VKMDSS,0.4;TPVDWN,0.4;WNSSIP,0.4;VGSISI,0.4;
CBM3	1	3.2.1.4:556, 3.2.1.176:2,	NQIRPQ,0.94;ADTYLE,0.92;GADTYL,0.91;QIRPQL,0.87;SNQIRP,0.86;DCDYAQ,0.86;PGASTG,0.86;KNKGQN,0.84;YLELGF,0.84;NSNQIR,0.83;DTYLEL,0.83;TYLELG,0.8;LELGFK,0.8;WSNYAQ,0.8;GASTGN,0.79;STGNIQ,0.79;VTLHKP,0.78;QGADTY,0.78;ASTGNI,0.78;YAQSGD,0.78;TKKITL,0.78;VTARYW,0.77;PKQGAD,0.77;KQGADT,0.77;SNYAQS,0.77;KKITLY,0.77;NYAQSG,0.77;TARYWY,0.76;KFVTLH,0.76;KPKQGA,0.76;
CBM3	2	3.2.1.4:406, 3.2.1.8:109, 3.2.1.176:100, 3.2.1.55:77, 3.2.1.-:60, 3.2.1.78:12, 3.2.1.151:8,	ADYYLE,0.7;GADYYL,0.67;DWSNYN,0.63;TPTPTP,0.54;IRYWYT,0.53;DYYLEI,0.53;LVWGQE,0.53;VWGQEP,0.53;GVLVWG,0.5;PTPTPT,0.5;VLVWGQ,0.5;DWAQIG,0.48;RYWYTV,0.48;YWYTVD,0.48;WYTVDG,0.48;TVDGDK,0.48;WAQIGA,0.47;WSNYNQ,0.47;ATPTPT,0.47;YTVDGD,0.45;AQIGAS,0.45;QIGASN,0.45;YLEIGF,0.45;TATPTP,0.45;VSGADY,0.44;SGADYY,0.44;IGASNV,0.44;VTPTPT,0.44;TIRYWY,0.43;WGQEPS,0.42;
CBM3	3	3.2.1.4:11, 3.2.1.91:3,	LRYYYT,0.37;RYYFTK,0.35;YYFTKD,0.34;VWGIEP,0.33;LVWGIE,0.32;SNDYSF,0.28;KLRYYY,0.27;RYYYTI,0.27;YYYTID,0.27;YFTKDG,0.27;IRYYFT,0.26;YYTIDG,0.25;LKIRYY,0.24;KIRYYF,0.24;YTIDGE,0.24;YVEISF,0.24;NDYSFD,0.23;ESNDYS,0.23;ADTYLE,0.21;
CBM3	4	3.2.1.4:13,	YPGGQS,0.46;APAGQS,0.45;IYPGGQ,0.45;IAPAGQ,0.41;PARALT,0.38;EVQFRI,0.38;PGGQSA,0.36;KEVQFR,0.36;GQSQHR,0.34;SAFPAR,0.3;PAGQSQ,0.3;WDPTND,0.3;FPARAL,0.29;SAWPAR,0.29;YTQGCP,0.29;WYVEVD,0.29;YVEVDC,0.29;VEVDCT,0.29;EVDCTG,0.29;AGQSQH,0.29;PGTPVA,0.29;AFPARA,0.27;TIAPAG,0.27;HRMEVQ,0.27;DPTNDP,0.27;PTNDPS,0.27;NDPSYQ,0.27;GTPVAS,0.27;GVPEGG,0.25;LAPGAS,0.25;
CBM3	5	3.2.1.4:59, 3.2.1.-:16, 3.2.1.78:16,	VRYWFT,0.67;SPSPTP,0.47;DGRVNS,0.47;PSPSPT,0.44;GRVNST,0.42;RVNSTD,0.42;PVNLSD,0.36;KSDWSN,0.33;SDWSNF,0.33;PSPTPS,0.33;SPTPTP,0.33;IKNTGT,0.33;KVRYWF,0.33;NGDGRV,0.33;GDGRVN,0.33;FVCDYA,0.33;LKRYVL,0.33;SPTPSP,0.31;PSPTPT,0.31;DLNGDG,0.31;VNSTDY,0.31;QIKPGL,0.28;RDGGSS,0.28;GSSTLV,0.28;CGNIRA,0.28;GNIRAS,0.28;TADTYL,0.28;DYSYGT,0.28;LVWGTE,0.28;VWGTEP,0.28;
CBM3	6	3.2.1.4:24,	ACSWAV,0.57;ADRYLE,0.57;TGTFGT,0.54;QSDDYS,0.54;GTFGTL,0.52;FACSWA,0.5;TADRYL,0.5;LAPGAD,0.5;APGADT,0.5;PGADTG,0.5;GADTGD,0.5;SDDYSF,0.5;QYRTSA,0.48;YRFACS,0.48;RFACSW,0.48;TATADR,0.48;ATADRY,0.48;DRYLEI,0.48;RYYFKA,0.46;YYFKAD,0.43;PTATAD,0.43;RYLEIG,0.43;YLEIGF,0.43;LEIGFT,0.41;DNNPSD,0.39;KNTGST,0.39;YYFHDD,0.39;DGKPGA,0.39;GKPGAN,0.39;RYVLVT,0.39;
CBM3	7	3.2.1.4:134,	FFVEAA,1.0;LYNRSG,1.0;YNRSGW,1.0;NRSGWP,1.0;RSGWPA,1.0;SGWPAR,1.0;LSFRYY,1.0;SFRYYV,1.0;FRYYVN,1.0;RYYVNL,1.0;YYVNLS,1.0;YVNLSE,1.0;YNEGAS,1.0;NEGASL,1.0;EIDFTG,1.0;IDFTGV,1.0;NIWDAS,1.0;IWDASN,1.0;WDASND,1.0;DASNDY,1.0;ASNDYS,1.0;FVEAAV,0.96;VEAAVM,0.96;HKKEIQ,0.96;KKEIQF,0.96;KEIQFR,0.96;EIQFRL,0.96;IQFRLS,0.96;QFRLSA,0.96;DIQVTA,0.93;
CBM3	8	3.2.1.-:57, 3.2.1.4:10, 3.2.1.91:5,	LLKKYL,0.36;LKKYLL,0.36;ALLKKY,0.36;SNDYSY,0.32;AIDFAL,0.32;DLALLK,0.32;LALLKK,0.32;YDQSND,0.29;DQSNDY,0.29;QSNDYS,0.29;DFALLK,0.29;FALLKK,0.29;EIGFTS,0.25;WDSSND,0.25;DAIDFA,0.25;KKYLLG,0.25;KARYFF,0.21;IYYVEI,0.21;DSSNDY,0.21;SSNDYS,0.21;INIKNT,0.21;IKNTGT,0.21;NLSDIK,0.21;IDLALL,0.21;YWFTND,0.21;WFTNDG,0.21;FTNDGN,0.21;ADTYCE,0.21;DTYCEI,0.21;IPFRIE,0.21;
CBM3	9	nd	LKLRYY,0.52;KLRYYF,0.52;LRYYFT,0.52;DWSNYT,0.43;WSNYTQ,0.43;SNYTQT,0.38;LRYYYT,0.29;NFDQSN,0.29;FDQSND,0.29;FWCDHA,0.24;GADSYV,0.24;ADSYVE,0.24;
CBM3	10	3.2.1.4:16,	SPTDNQ,0.56;PTDNQI,0.44;TDNQIR,0.44;LAPGAS,0.44;DNQIRM,0.39;LQVVNT,0.39;QVVNTG,0.39;GPIQLR,0.39;ESDDYS,0.39;SDDYSR,0.39;ERDDPS,0.39;RDDPSW,0.39;RYWFTP,0.33;GSLAPG,0.33;SLAPGA,0.33;TGEIQL,0.33;GEIQLR,0.33;FDESDD,0.33;DESDDY,0.33;DERDDP,0.33;TLDVDG,0.33;LDVDGV,0.33;DVDGVR,0.33;VDGVRE,0.33;LDWSPT,0.28;YWFTPD,0.28;TCDWAQ,0.28;APGASH,0.28;QLRLNK,0.28;IDERDD,0.28;
CBM3	11	3.2.1.4:48, 3.2.1.151:6,	KIRYYY,0.56;IRYYYT,0.56;TQTDDY,0.56;QTDDYS,0.56;TDDYSF,0.56;RYYYTI,0.5;SKEDWS,0.5;YYYTIN,0.44;YYTING,0.44;YTINGE,0.44;YTQTDD,0.44;DYSFNP,0.44;VKIRYY,0.39;RYYYTK,0.39;TINGEK,0.39;DWSSYT,0.39;QWGIEP,0.39;NGNVSA,0.33;TSNTIS,0.33;TISSKF,0.33;SLADVT,0.33;GTGNVI,0.33;YAEIGF,0.33;FKSAAG,0.33;ELQTRI,0.33;LQTRIS,0.33;FNPTAN,0.33;PTANSL,0.33;SLQDSA,0.33;DSAKIT,0.33;
CBM3	12	3.2.1.4:42,	WDPTND,0.58;VRYYFD,0.42;DPTNDY,0.42;PTNDYS,0.42;EPDGTT,0.42;PDGTTP,0.42;GIEPDG,0.42;SKNISV,0.33;KNISVR,0.33;NISVRY,0.33;ISVRYY,0.33;SVRYYF,0.33;RQLYDQ,0.33;SGPHLY,0.33;GPHLYK,0.33;ANSNKK,0.33;NSNKKY,0.33;SNKKYQ,0.33;NKKYQF,0.33;KKYQFA,0.33;DDWSHQ,0.33;TNDYSF,0.33;GVLVGG,0.33;IEPDGT,0.33;SDGPKA,0.25;SLDPNK,0.25;IYYVEV,0.25;TYAWQN,0.25;CVYDNG,0.25;NGVLVG,0.25;
CBM3	13	nd	ADAYLE,0.45;LRYWFT,0.36;AGSLAA,0.36;GSLAAG,0.36;GNVPVN,0.36;NVPVNY,0.36;LQVTLL,0.36;QVTLLG,0.36;VTLLGN,0.36;TLLGNP,0.36;LLGNPV,0.36;LTVRYW,0.27;VRYWFT,0.27;GADSYL,0.27;GAFGYV,0.27;AFGYVE,0.27;GADAYL,0.27;ADSYLE,0.27;DSYLEL,0.27;FGYVEY,0.27;AKTDWS,0.27;
CBM3	14	nd	PVAGAD,0.44;VAGADA,0.44;GADAYL,0.44;ADAYLE,0.44;DAYLEV,0.44;WGAPPA,0.44;DNAIRP,0.33;VTARYY,0.33;TARYYF,0.33;AAVGCA,0.33;CDYAAV,0.33;DYAAVG,0.33;VPLSTP,0.33;YAAVGC,0.33;PLSTPV,0.33;LSTPVA,0.33;STPVAG,0.33;TPVAGA,0.33;RLRVVP,0.33;PGADAY,0.33;GTLAAG,0.33;TGEIQL,0.33;GEIQLR,0.33;EIQLRM,0.33;DWSAFD,0.33;TPAWGA,0.33;PAWGAP,0.33;AWGAPP,0.33;SADAVL,0.22;VAPMSF,0.22;
CBM3	15	3.2.1.4:43,	IPVYDN,0.57;PVYDNG,0.57;VYDNGV,0.57;YDNGVL,0.57;LLWGEE,0.57;LWGEEP,0.57;WGEEPP,0.57;PPTMKD,0.43;KDKLSV,0.43;LSVRYF,0.43;SVRYFM,0.43;RYFMDL,0.43;FMDLTE,0.43;DLSEVF,0.43;LSEVFA,0.43;AKLIGL,0.43;DNIYYF,0.43;MCEKDA,0.43;PGGQSA,0.43;NENDWS,0.43;ENDWSY,0.43;NDWSYQ,0.43;DWSYQN,0.43;DPDYDA,0.43;YDATSF,0.43;SFAGLT,0.43;FAGLTP,0.43;LTPYIP,0.43;PYIPVY,0.43;YIPVYD,0.43;
CBM3	16	3.2.1.73:8,	ADHYLE,1.0;DHYLEI,1.0;HYLEIG,1.0;YLEIGF,1.0;NDYSYN,0.83;KDDNVT,0.67;DNVTLI,0.67;LISPYF,0.67;NSSSDE,0.67;SSSDEI,0.67;DEIYLQ,0.67;QHVKIR,0.67;IRYYFT,0.67;IYYAGK,0.67;YYAGKS,0.67;TGAVED,0.67;GAVEDI,0.67;DIKPNT,0.67;TIVKIA,0.67;KMDIPT,0.67;PTDMAD,0.67;DMADHY,0.67;SCGTIG,0.67;TIGPDK,0.67;VMVSIS,0.67;TNDYSY,0.67;YNDSAE,0.67;ENYVSW,0.67;SWEKVT,0.67;VTLYLD,0.67;
CBM3	17	3.2.1.4:52,	WDPSND,0.6;DPSNDW,0.6;PSNDWS,0.6;GFTASI,0.6;FTEIKA,0.4;TFTEVK,0.4;KAMIRN,0.4;SGWPAR,0.4;SAFPAR,0.4;AFPARS,0.4;NYSECG,0.4;GQNIHP,0.4;NIHPGG,0.4;IHPGGQ,0.4;PGGQSQ,0.4;GGQSQH,0.4;PGGQSE,0.4;QHRREI,0.4;HRREIQ,0.4;IWGTEP,0.4;SFTLTG,0.4;FTLTGL,0.4;SGFTAS,0.4;SATWAQ,0.4;ATWAQS,0.4;TWAQSG,0.4;QSGTTV,0.4;TTVTAT,0.4;WNATLA,0.4;ATLAPG,0.4;
CBM3	18	nd	DDYSFN,0.6;DYSFNS,0.6;YSFNSS,0.6;DVKLHY,0.4;LTIRYW,0.4;TIRYWY,0.4;VKLHYY,0.4;FWCDWS,0.4;TPRTGA,0.4;PRTGAD,0.4;FSSGAG,0.4;AGSIPA,0.4;GSIPAG,0.4;SIPAGG,0.4;KSDWTN,0.4;NYNQAD,0.4;YNQADD,0.4;NQADDY,0.4;QADDYS,0.4;ADDYSF,0.4;
CBM4	1	3.2.1.8:0, 3.2.1.78:0, 3.2.1.73:0, 3.2.1.4:0,	YNGTFD,0.71;NGTFDQ,0.63;GTFDQG,0.63;IYNGTF,0.53;SFDAKS,0.53;FDAKST,0.46;VSFDAK,0.34;VTIDNV,0.27;TVTIDN,0.24;TFDQGD,0.23;HTVTID,0.23;KNGDFS,0.22;LSFDAK,0.2;ARLEFN,0.2;LIYNGT,0.2;MKNYTF,0.2;KNYTFD,0.2;NYTFDF,0.2;IAEVSE,0.2;AEVSEN,0.2;GDKLLP,0.2;IENGEL,0.2;ENGELK,0.2;
CBM4	2	3.2.1.4:31,	PDTGPR,0.76;DTGPRV,0.74;YEPDTG,0.56;EPDTGP,0.51;TGPRVR,0.5;GPRVRV,0.47;VSLRGG,0.38;PRVRVN,0.38;PYEPDT,0.37;DGRLCA,0.32;DVPGGT,0.32;SLLGGV,0.32;GRLCAD,0.31;CLDDVS,0.31;LDDVSL,0.31;DDVSLL,0.31;DVSLLG,0.31;VSLLGG,0.31;FQVGGS,0.29;LCADVP,0.28;YTFTSP,0.28;TFTSPV,0.28;VRVNQV,0.28;ANPWDA,0.26;NPWDAG,0.26;WDAGIG,0.26;YSYTFT,0.26;FTSPVD,0.26;ADVPGG,0.25;SLRGGE,0.25;
CBM4	3	3.2.1.39:60,	GKTYEL,0.5;KTYELS,0.5;TYELSF,0.5;STVNRP,0.35;YELSFK,0.35;ELSFKA,0.35;DNVRLV,0.31;NVRLVE,0.31;VRLVEV,0.31;GWSTWS,0.31;WSTWSG,0.31;STWSGE,0.31;TWSGEG,0.31;WSGEGG,0.31;YQEGIP,0.31;GNQPYS,0.31;DPQWGV,0.31;PQWGVP,0.31;RPILVE,0.31;PILVEL,0.31;ILVELT,0.31;LVELTG,0.31;VELTGY,0.31;KYLLGN,0.31;YLLGNV,0.31;LLGNVI,0.31;IDNVSL,0.31;EAGKTY,0.27;TAVKVN,0.27;AYGKTY,0.27;
CBM4	4	3.2.1.4:49, 3.2.1.-:14, 3.2.1.91:8,	GVGLPW,0.46;VGLPWH,0.42;QFRHRG,0.42;FRHRGL,0.42;PWHTCE,0.38;GHTYTV,0.38;YPKIGD,0.33;PKIGDQ,0.33;KIGDQG,0.33;EFAFHL,0.33;FAFHLA,0.33;QLRHRG,0.29;LEQGHT,0.29;EQGHTY,0.29;QGHTYT,0.29;EFTFHL,0.29;TFTFDD,0.29;VVESYP,0.25;VESYPA,0.25;TLEQGH,0.25;YTKIGN,0.25;IYPKIG,0.25;GDQGEP,0.25;DQGEPY,0.25;EYWNYN,0.25;CEFTFH,0.25;FTFHLG,0.25;TFHLGG,0.25;ESYPAK,0.21;TFDDIY,0.21;
CBM4	5	3.2.1.39:58,	TWHIQF,0.85;WHIQFN,0.85;HIQFNQ,0.85;IQFNQW,0.85;DTWHIQ,0.65;QFNQWI,0.6;SFKAKA,0.6;INVKIL,0.6;INNGTF,0.55;GTDTWH,0.55;TDTWHI,0.55;ISFKAK,0.55;AKADTP,0.55;KADTPR,0.55;NVKILQ,0.55;QTVNLT,0.55;TTIYFD,0.55;GISGAR,0.5;SGARVS,0.5;GARVSD,0.5;RVSDYG,0.5;VSDYGV,0.5;FNQWIG,0.5;NQWIGL,0.5;VKILQN,0.5;ILQNHD,0.5;NYFAQT,0.5;EVVQIS,0.5;VVQISF,0.5;VQISFE,0.5;
CBM4	6	3.2.1.8:1,	DVNLSQ,0.53;TYTLTF,0.47;YTLTFD,0.47;TLTFDA,0.47;IDNVSL,0.42;AGIGLN,0.37;IAGIGL,0.37;DNVSLV,0.37;NGDFEN,0.32;GDFENG,0.32;NSFNFA,0.32;SFNFAN,0.32;FNFANV,0.32;LTFDAS,0.32;LTFDAW,0.32;TFDAWS,0.32;FDAWSD,0.32;GIGLNE,0.32;GGNSFN,0.26;GNSFNF,0.26;AGNAFD,0.26;GNAFDV,0.26;NAFDVN,0.26;AFDVNL,0.26;VNLSQV,0.26;IGLNEA,0.26;GLNEAP,0.26;LNEAPF,0.26;SRVLFD,0.26;VVIDNV,0.26;
CBM4	7	nd	SMGAVN,0.37;RLEFNL,0.32;LEFNLG,0.32;IQLKQN,0.32;WKIQLK,0.32;KIQLKQ,0.32;LEKGKK,0.32;EKGKKY,0.32;DAKSTI,0.32;IQRDGS,0.32;SISMGA,0.32;ISMGAV,0.32;YNGSFD,0.26;DYSVQL,0.26;YSVQLV,0.26;SVQLVQ,0.26;SFDAWA,0.26;GRLEFN,0.26;ARLEFN,0.26;EFNLGN,0.26;QDGLNI,0.21;VGGGQD,0.21;GGQDRG,0.21;AARLEF,0.21;NYVYNG,0.21;DGNLLY,0.21;HVQLNQ,0.21;LDNVRI,0.21;GGSYAR,0.21;SYARYL,0.21;
CBM4	8	3.2.1.8:16,	DGIGTQ,0.56;GIGTQM,0.56;IGTQMH,0.56;WDVVNE,0.5;NDYNLE,0.5;VDGIGT,0.5;AWDVVN,0.44;DVVNEP,0.44;LFINDY,0.44;FINDYN,0.44;INDYNL,0.44;VVNEPM,0.39;LAATGK,0.39;FYWQDY,0.33;NLIANG,0.28;LIANGD,0.28;IANGDF,0.28;YNLEYN,0.28;KLFIND,0.28;GTQMHI,0.28;TGKLIK,0.28;GTVYID,0.22;VHAWDV,0.22;MVLTNP,0.22;VLTNPT,0.22;EFYWQD,0.22;AFKLAR,0.22;AATGKL,0.22;ATGKLI,0.22;KVSELD,0.22;
CBM4	9	3.2.1.39:60, 3.2.1.-:3,	TDENAR,0.87;DENARF,0.87;ENARFE,0.87;ARFEFQ,0.8;RFEFQL,0.8;FEFQLG,0.8;VEITNG,0.73;EITNGG,0.73;NARFEF,0.73;VENGVL,0.67;LVVEIT,0.67;VVEITN,0.67;GVKIGG,0.67;DESGGM,0.67;ESGGMV,0.67;SGGMVF,0.67;YEFEFV,0.67;EFEFVM,0.67;FEFVMR,0.67;EFVMRQ,0.67;FVMRQE,0.67;VMRQET,0.67;MRQETD,0.67;ETDENA,0.67;GTVWID,0.67;TVWIDD,0.67;VWIDDV,0.67;WIDDVV,0.67;ITNGGD,0.6;TDESGG,0.6;
CBM4	10	nd	VNIGKE,1.0;NIGKEL,1.0;GDQWSG,0.83;GEWVYW,0.83;EWVYWS,0.83;WVYWSG,0.83;VYWSGD,0.83;WSGVSD,0.83;SGVSDM,0.83;HLNSVG,0.83;ARKNLT,0.83;RKNLTL,0.83;KNLTLE,0.83;GLTYEL,0.83;LTYELK,0.83;TYELKF,0.83;YELKFK,0.83;ELKFKM,0.83;TKIQVN,0.83;KIQVNI,0.83;IQVNIG,0.83;QVNIGK,0.83;KVVFEF,0.83;VVFEFG,0.83;VFEFGP,0.83;FEFGPI,0.83;PLDIYL,0.83;IPDGTF,0.67;FKVTQP,0.67;DVTKVV,0.67;
CBM4	11	nd	WDRQVF,0.83;YTLTFK,0.83;TLTFKA,0.83;SLELGN,0.83;LELGNI,0.83;PWDRQV,0.67;LGNIDG,0.67;NLLPNS,0.5;LPNSDF,0.5;SDFSQG,0.5;GTSGWA,0.5;YSPEAD,0.5;DQLMVS,0.5;SNPWDR,0.5;DRQVFL,0.5;RQVFLE,0.5;VAFQEG,0.5;TKTPRK,0.5;PRKMNV,0.5;VWTGYH,0.5;WTGYHS,0.5;HSEIID,0.5;IIDLTA,0.5;IDLTAE,0.5;THTVNF,0.5;GRVSLE,0.5;GNIDGG,0.5;GGLSVY,0.5;SVYIDD,0.5;YIDDIR,0.5;
CBM4	12	nd	TANPWD,0.8;ANPWDA,0.8;GQVTFQ,0.8;GGTANP,0.7;GTANPW,0.7;DGTSRR,0.6;GTSRRF,0.6;AGQVTF,0.6;MTSGFY,0.6;RLRVDV,0.5;NPWDAL,0.5;PWDALI,0.5;WDALIG,0.5;DALIGQ,0.5;FTASAS,0.5;FTFPFT,0.5;TFPFTS,0.5;DDISLT,0.5;DISLTT,0.5;ISLTTE,0.5;GGGGPL,0.5;DPNSNP,0.5;PNSNPA,0.5;SASVST,0.4;VSTTVR,0.4;VRVTVQ,0.4;PFTSSL,0.4;SGFYVD,0.4;YIDPNS,0.4;IDPNSN,0.4;
CBM4	13	nd	LEEGDG,0.71;EVHGGS,0.71;VHGGSR,0.71;HGGSRA,0.71;GGSRAL,0.71;DAWRTQ,0.71;AWRTQF,0.71;WRTQFA,0.71;RTQFAS,0.71;TQFASD,0.71;GDDFTN,0.57;DDFTNW,0.57;GGDAWR,0.57;GDAWRT,0.57;WTFTAN,0.57;LVLDLG,0.57;LLNGDL,0.57;LNGDLE,0.57;NGDLEL,0.57;GDLELG,0.57;FTNWGE,0.57;NGADLM,0.57;GADLMT,0.57;ADLMTV,0.57;DLMTVE,0.57;LMTVET,0.57;GSRALK,0.57;VRFSTA,0.43;GALYGP,0.43;DPASRL,0.43;
CBM4	14	nd	ELVNNG,0.5;MGCFTF,0.5;GCFTFT,0.5;PWDVIF,0.5;VIFAQS,0.5;FAQSGI,0.5;QSGIPL,0.5;SGIPLA,0.5;GQSYNL,0.5;QDGAPY,0.5;DGAPYT,0.5;PYTNYF,0.5;NYFAQD,0.5;LGTQSP,0.5;WNGGPG,0.5;GADATA,0.5;DATAEV,0.5;KKVGTE,0.5;VGTENW,0.5;NPLTMT,0.5;PLTMTK,0.5;LTMTKG,0.5;FLTNGI,0.5;TMDKDT,0.5;TDSEVQ,0.5;SEVQFV,0.5;GKVGNN,0.5;KVGNNS,0.5;VYFDNI,0.5;NISLID,0.5;
CBM4	15	nd	LVWSDE,0.67;VWSDEF,0.67;KNGDFS,0.5;NGDFSN,0.5;GDFSNG,0.5;WELVWS,0.5;ELVWSD,0.5;PGWGNN,0.5;GWGNNE,0.5;IPGWGN,0.5;LVITAK,0.5;FEARMK,0.5;EARMKL,0.5;ARMKLP,0.5;RMKLPE,0.5;MKLPEG,0.5;WPAFWM,0.5;PAFWMM,0.5;AFWMMP,0.5;IAGMHP,0.33;QLIQAP,0.33;GAKYKV,0.33;EGTKTE,0.33;EDWELV,0.33;LQYYTD,0.33;GKLVIT,0.33;KLVITA,0.33;GQGYWP,0.33;IDIMEN,0.33;VGAAIH,0.33;
CBM4	16	3.2.1.-:11,	GDYHAY,1.0;NGGDYH,0.83;GGDYHA,0.83;SDPAPR,0.67;PSDPAP,0.5;TYSNGG,0.33;ENGEMV,0.33;DGFELN,0.33;GFELNQ,0.33;YRLQIN,0.33;QINGGD,0.33;RFQLNG,0.33;INGGDY,0.33;FQLNGG,0.33;QLNGGD,0.33;LNGGDY,0.33;DYHAYY,0.33;EPSDPA,0.33;DPAPRL,0.33;PRFCFN,0.33;RFCFNL,0.33;FCFNLG,0.33;SNAKAP,0.33;
CBM4	17	nd	IKNGKF,0.67;KNGKFN,0.67;NGKFNG,0.67;MDGWWN,0.5;WWNAGA,0.5;WNVILG,0.5;ILGQGG,0.5;LGQGGI,0.5;GQGGIG,0.5;GGIGLA,0.5;GIGLAN,0.5;VSFDAY,0.5;SFDAYA,0.5;FDAYAT,0.5;TQMRTL,0.5;MRTLIQ,0.5;TLIQHE,0.5;QHEGPP,0.5;HEGPPY,0.5;GPPYTN,0.5;PPYTNY,0.5;ASLTTT,0.5;KKSYKF,0.5;TEFQFQ,0.5;FQFQMG,0.5;FQMGAQ,0.5;GAQKKG,0.5;SNVSVV,0.5;NVSVVG,0.5;SVVGEK,0.5;
CBM4	18	3.2.1.73:120, 3.2.1.6:120,	FDLTTE,1.0;SAATTV,1.0;AATTVY,1.0;ATTVYL,1.0;TTVYLD,1.0;ILNGTF,0.8;LLYWGD,0.8;LYWGDG,0.8;DVTDGE,0.8;INITKV,0.8;NITKVG,0.8;TKVGTA,0.8;KVGTAD,0.8;YMPQIK,0.8;PQIKQE,0.8;ALEARS,0.8;LDSSYN,0.8;SSYNWY,0.8;SYNWYG,0.8;LTTEDA,0.8;DAVYTF,0.8;AVYTFT,0.8;TFTQSK,0.8;QSKSIN,0.8;KSINNG,0.8;SINNGV,0.8;INNGVL,0.8;KTSAAT,0.8;TSAATT,0.8;TVYLDD,0.8;
CBM4	19	nd	WSVLLE,0.83;SVLLEQ,0.83;LKNGSF,0.67;HYDAQA,0.67;EPWSVL,0.67;PWSVLL,0.67;VLLEQG,0.67;LLEQGN,0.67;LEQGNL,0.67;DGLNFW,0.5;GLNFWS,0.5;LNFWSS,0.5;NFWSSY,0.5;WSSYVH,0.5;SSYVHY,0.5;SYVHYD,0.5;YVHYDA,0.5;VHYDAQ,0.5;DAQAVV,0.5;AQAVVS,0.5;GQEPWS,0.5;QEPWSV,0.5;TRYFSQ,0.5;LKFLLG,0.5;KFLLGK,0.5;SPFAAH,0.5;PFAAHD,0.5;AAHDVT,0.5;HDVTID,0.5;DVTIDD,0.5;
CBM4	20	nd	ALQDWD,0.8;HAYWQH,0.6;AYWQHP,0.6;VSEYNH,0.6;SFWAKA,0.4;QAHEPW,0.4;LEAGNI,0.4;ELKVKA,0.4;LKVKAL,0.4;IGTIVG,0.4;GTIVGC,0.4;GKPFTV,0.4;KPFTVS,0.4;PFTVSE,0.4;FTVSEY,0.4;TVSEYN,0.4;SEYNHP,0.4;EYNHPA,0.4;YNHPAP,0.4;GALQDW,0.4;YAALQD,0.4;AALQDW,0.4;LQDWDA,0.4;QDWDAI,0.4;FFDIDQ,0.4;FDIDQH,0.4;DIDQHP,0.4;IDQHPT,0.4;DQHPTK,0.4;QHPTKM,0.4;
CBM4	21	3.2.1.4:3,	NGDFSA,0.6;GDFSAG,0.6;DFSAGL,0.4;SNPWDA,0.4;NPWDAI,0.4;PWDAIV,0.4;WDAIVG,0.4;DAIVGQ,0.4;AFQVGG,0.4;FQVGGS,0.4;QVGGSA,0.4;SADAWT,0.4;ADAWTF,0.4;DAWTFC,0.4;
CBM4	22	nd	YTLSFD,0.5;TLSFDA,0.5;LLNGTF,0.33;RVTGGE,0.33;GQNGVP,0.33;QNGVPF,0.33;NGVPFE,0.33;GVPFET,0.33;SYTLSF,0.33;LSFDAR,0.33;SFDARA,0.33;ALVGQN,0.33;LVGQNG,0.33;TFTSTL,0.33;FTSTLD,0.33;TSTLDF,0.33;STLDFP,0.33;AFQLGG,0.33;FQLGGQ,0.33;QLGGQA,0.33;LGGQAA,0.33;LDDVSL,0.33;
CBM4	23	nd	YKNGKY,0.8;PRLAFN,0.8;KIDNVK,0.8;IDNVKL,0.8;FKMYKN,0.6;KMYKNG,0.6;MYKNGK,0.6;KNGKYH,0.6;NGKYHL,0.6;GKYHLE,0.6;KYHLEF,0.6;YHLEFD,0.6;HLEFDV,0.6;LEFDVS,0.6;EFDVSS,0.6;FDVSST,0.6;VSQDFV,0.6;SQDFVM,0.6;FVMTEE,0.6;HSVKID,0.6;SVKIDN,0.6;VKIDNV,0.6;DTNAKG,0.4;SSTTDR,0.4;RTIQYT,0.4;TIQYTI,0.4;QLNRGD,0.4;MIPRLA,0.4;NVKLFL,0.4;KLFLVD,0.4;
CBM4	24	nd	LTFDAK,1.0;TFDAKS,1.0;FDAKST,1.0;IKNGTF,0.6;DFSFWG,0.6;FMNGDK,0.6;KIAVTS,0.6;AGQSSE,0.6;ETWAIQ,0.6;AIQVFQ,0.6;DAKSTQ,0.6;IVVQCA,0.6;TTPQKY,0.6;KYSWTF,0.6;SWTFTS,0.6;WTFTSA,0.6;TFTSAI,0.6;AINGTK,0.6;NNVYTI,0.6;TIELDN,0.6;PTPEVT,0.6;VTPTPM,0.6;PTPMPE,0.6;LTVTPS,0.6;ITPTIV,0.6;IPEQVR,0.6;VEVYIY,0.6;EVYIYD,0.6;SLIELP,0.6;LIELPE,0.6;
CBM4	25	nd	LSFELG,0.8;VQFNQW,0.6;NLSFEL,0.6;HRDNWY,0.4;RDNWYV,0.4;VENGEF,0.4;SFGVEN,0.4;FGVENG,0.4;WHVQFN,0.4;HVQFNQ,0.4;QFNQWV,0.4;RDINVK,0.4;EVDLTT,0.4;VDLTTE,0.4;DLTTEW,0.4;ANLSFE,0.4;SFELGA,0.4;SFELGK,0.4;TTVYFD,0.4;
CBM5	1	3.2.1.14:33, 1.-.-.-:3, 3.2.1.-:2, 3.2.1.78:0,	AKWWTQ,0.75;KWWTQG,0.71;WWTQGD,0.52;KAKWWT,0.32;AKWWTK,0.28;KWWTKG,0.27;YKAKWW,0.26;EAKWWT,0.24;YQGAKY,0.23;YQAKWW,0.22;QAKWWT,0.21;
CBM5	2	3.2.1.14:70,	EPGTTG,0.5;EEPGTT,0.46;GEEPGT,0.41;GEWGVW,0.4;AKWWTQ,0.39;TTGEWG,0.38;TGEWGV,0.38;PGTTGE,0.36;GTTGEW,0.36;WWTQNE,0.35;KWWTQN,0.31;TAKWWT,0.27;YTAKWW,0.23;WTAQWW,0.23;TAQWWT,0.23;GQWGVW,0.22;
CBM5	3	nd	AKYWTQ,0.54;KYWTQG,0.52;RAKWWT,0.51;YRAKWW,0.51;AKWWTR,0.51;YWTQGN,0.51;SDVWVK,0.48;KWWTRG,0.46;DVWVKE,0.42;VWVKEG,0.42;WWTRGD,0.41;VYNGGD,0.4;NSDVWV,0.4;VYRAKW,0.38;KAKYWT,0.38;YNGGDT,0.34;NGGDTT,0.34;GGDTTT,0.33;GDTTTY,0.33;WVKEGA,0.33;LVWKAK,0.32;WKAKYW,0.32;WTRGDN,0.32;TRGDNP,0.32;RGDNPA,0.32;GDNPAN,0.32;DNPANS,0.32;VWKAKY,0.31;VKEGAS,0.3;NPANSD,0.27;
CBM5	4	3.2.1.17:17,	AQWWTQ,0.63;QWWTQG,0.59;WWTQGD,0.35;QAQWWT,0.34;VYNTGD,0.31;WWTQGN,0.3;WTQGDN,0.3;TQGDNP,0.3;KVYNTG,0.28;EAQWWT,0.27;WTQGNE,0.26;TQGNEP,0.26;QGNEPG,0.26;YEAQWW,0.25;TPTEPP,0.25;YNTGDQ,0.24;NTGDQV,0.24;AGDVVT,0.24;WQAQWW,0.23;PTEPPT,0.22;TEPPTT,0.22;GDVVTN,0.22;LWCGST,0.22;WCGSTP,0.22;CGSTPS,0.22;GSTPSA,0.22;STPSAY,0.22;TPSAYE,0.22;PSAYEP,0.22;QGDNPA,0.21;
CBM5	5	nd	YAPYVD,1.0;PTWGTA,1.0;TWGTAY,1.0;APYVDF,0.98;PYVDFT,0.98;YVDFTL,0.98;VDFTLN,0.98;DWTGTK,0.94;WTGTKE,0.94;HVYAPY,0.94;VYAPYV,0.94;NVNHFT,0.94;KDANTC,0.94;TCLPTW,0.94;CLPTWG,0.94;LPTWGT,0.94;QYSKIK,0.94;YSKIKA,0.94;SKIKAL,0.94;KIKALR,0.94;SIGGAN,0.94;IGGANN,0.94;QHYYDI,0.94;HYYDIV,0.94;YAQYSK,0.93;AQYSKI,0.93;VLDFDI,0.93;LDFDIE,0.93;DFDIEG,0.93;AFVVSK,0.92;
CBM5	6	nd	VYEAVQ,0.92;KVYEAV,0.9;ALSLWK,0.89;GKVYEA,0.86;EGKVYE,0.83;GDPNWI,0.78;HEGKVY,0.75;YEAVQS,0.75;EAVQSY,0.75;GNGDPN,0.72;NGDPNW,0.72;LSLWKT,0.69;SLWKTV,0.67;DPNWIY,0.64;PNWIYA,0.64;NWIYAL,0.64;WIYALS,0.64;IYALSL,0.64;YALSLW,0.64;KGDRVL,0.58;WDAKKA,0.56;DAKKAY,0.56;VLHEGK,0.56;LHEGKV,0.54;YQGNGD,0.54;GDRVLH,0.49;DRVLHE,0.49;RVLHEG,0.49;AVQSYQ,0.49;VQSYQG,0.49;
CBM5	7	3.2.1.14:15,	EAKWWT,0.67;AKWWTR,0.55;KWWTRG,0.51;WEAKWW,0.42;YTGGQQ,0.36;TGGQQV,0.36;WWTRGE,0.36;GQWGVW,0.33;KWWTTG,0.27;WWTTGE,0.27;QWGVWK,0.27;WGVWKD,0.27;VWKDLG,0.27;YEAKWW,0.25;AKWWTT,0.25;EDPSKS,0.25;DPSKSG,0.25;SGQWGV,0.25;GVWKDL,0.25;WKDLGA,0.25;AGKTWE,0.24;GKTWEA,0.24;KTWEAK,0.24;TWEAKW,0.24;GEDPSK,0.24;KSGQWG,0.24;GGQQVT,0.2;TRGEDP,0.2;RGEDPS,0.2;SKSGQW,0.2;
CBM5	8	3.2.1.14:8,	GNPSHA,0.94;DWAGNP,0.83;WAGNPS,0.83;AGNPSH,0.83;NPSHAN,0.77;YQANWW,0.73;QANWWT,0.73;PGSDGS,0.67;GSDGSW,0.67;VYQANW,0.65;SHANQG,0.6;HANQGD,0.6;ANQGDK,0.6;PSHANQ,0.58;GVVYQA,0.58;VVYQAN,0.58;ANWWTA,0.52;NQGDKV,0.48;QGDKVI,0.48;NGVVYQ,0.48;IHNGVV,0.46;HNGVVY,0.46;EPGSDG,0.46;GDKVIH,0.4;DKVIHN,0.4;WWTASE,0.4;WTASEP,0.4;TASEPG,0.4;SEPGSD,0.4;NWWTAS,0.38;
CBM5	9	nd	NAWWVG,0.98;YKNAWW,0.95;KNAWWV,0.95;AWWVGA,0.95;SQYGNP,0.95;NCPGDA,0.93;CPGDAK,0.93;IYKNAW,0.91;WWVGAA,0.91;WVGAAN,0.91;VGAANC,0.91;GAANCP,0.91;AANCPG,0.91;ANCPGD,0.91;PGDAKE,0.91;GDAKEN,0.91;DAKEND,0.91;AKENDA,0.91;NPWRYV,0.91;PWRYVR,0.91;ATATEI,0.91;NDASNP,0.89;DASNPW,0.89;ASNPWR,0.89;WRYVRA,0.89;RYVRAA,0.89;YVRAAT,0.89;VRAATA,0.89;RAATAT,0.89;SCSVKP,0.89;
CBM5	10	3.2.1.14:7, 1.-.-.-:3,	WTQGND,0.57;TQGNDP,0.57;YWTQGN,0.55;AAYWTQ,0.38;AYWTQG,0.38;QGNDPV,0.38;EAAYWT,0.33;LGQCDG,0.33;GQCDGG,0.32;GNDPVT,0.29;ANWWTQ,0.28;NWWTQG,0.28;WWTQGN,0.28;GAAYEA,0.26;AAYEAA,0.26;AYEAAY,0.26;YEAAYW,0.26;VSFSSP,0.25;PTVSFS,0.24;TVSFSS,0.24;FSSPTN,0.24;ANYWTQ,0.23;WTQGNN,0.23;TQGNNP,0.23;YQANYW,0.22;QANYWT,0.22;NDPVTN,0.22;DPVTNS,0.22;PVTNSG,0.22;TQGAAY,0.21;
CBM5	11	3.2.1.14:13,	WWTQGE,0.8;AKWWTQ,0.54;KWWTQG,0.54;ARWWTQ,0.44;RWWTQG,0.44;WTQGET,0.44;TQGETP,0.44;TAKWWT,0.37;AWSATA,0.24;WSATAV,0.24;SATAVY,0.24;GGSGVW,0.24;PAWSAT,0.22;TGGSGV,0.22;
CBM5	12	nd	VSWKGH,1.0;SWKGHN,1.0;WKGHNY,1.0;KGHNYQ,1.0;GHNYQV,1.0;QPDLNC,0.87;HNYQVK,0.86;NYQVKW,0.86;YQVKWW,0.86;QVKWWS,0.84;WTDLGA,0.74;TDLGAY,0.74;PDLNCG,0.73;AWTDLG,0.73;FEIVSW,0.69;EIVSWK,0.69;IVSWKG,0.69;NWGSFE,0.66;GAWTDL,0.61;ASTVYG,0.6;WGSFEI,0.57;GSFEIV,0.57;SFEIVS,0.57;GGAWTD,0.57;VKWWSM,0.54;KWWSMG,0.54;YAQWDA,0.53;YGANWG,0.51;ANWGSF,0.5;DLNCGV,0.5;
CBM5	13	nd	WWTRNQ,1.0;ARWWTR,0.47;RWWTRN,0.47;AQWWTR,0.33;WTRNQV,0.33;QWWTRN,0.33;TRNQVP,0.33;WTPSRV,0.27;TPSRVF,0.27;RNQVPG,0.27;GDVVEH,0.23;SRVFVA,0.2;RVFVAG,0.2;VFVAGD,0.2;FVAGDV,0.2;VAGDVV,0.2;AGDVVE,0.2;HDGVTY,0.2;SPWGPW,0.2;
CBM5	14	nd	GDKVSY,0.97;DKVSYK,0.93;KVSYKG,0.9;YKAKWW,0.83;VSYKGK,0.79;KAKWWS,0.79;PDTKVQ,0.79;DTKVQN,0.79;WETPWE,0.79;ETPWEL,0.79;TPWELI,0.79;PWELIS,0.79;GFAPDT,0.76;FAPDTK,0.76;APDTKV,0.76;TKVQNS,0.59;KVQNSW,0.59;VQNSWE,0.59;QNSWET,0.59;NSWETP,0.59;SWETPW,0.59;PSKSYN,0.55;EWNPSK,0.52;KTYKAK,0.52;TYKAKW,0.52;AKWWSQ,0.52;KWWSQG,0.52;NPSKSY,0.48;NAGDKV,0.48;AGDKVS,0.48;
CBM5	15	nd	WTQNNN,0.94;TQNNNP,0.94;YWTQNN,0.91;ARYWTQ,0.82;RYWTQN,0.82;QNNNPA,0.82;SKVYNG,0.71;KVYNGG,0.71;VYNGGD,0.71;SSKVYN,0.68;YNGGDQ,0.68;NGGDQV,0.68;GGDQVQ,0.65;GDQVQH,0.65;DQVQHE,0.65;AYKARY,0.65;YKARYW,0.65;KARYWT,0.65;GPVDPP,0.65;PSASAS,0.65;NNNPAQ,0.62;NAYKAR,0.59;TGPVDP,0.59;PTVTLT,0.59;LGACDG,0.56;WDSSKV,0.53;DSSKVY,0.53;SASASI,0.53;ASASIT,0.53;QVQHEG,0.5;
CBM5	16	3.2.1.14:172,	WKAQYW,0.79;KAQYWT,0.76;VAYNAG,0.48;HNGRQW,0.48;NGRQWK,0.48;GRQWKA,0.48;RQWKAQ,0.48;QWKAQY,0.48;GNEPGK,0.48;NEPGKH,0.48;EPGKHD,0.48;PGKHDV,0.48;GKHDVW,0.48;KGDEPG,0.45;KHDVWQ,0.45;HDVWQD,0.45;GAASCK,0.45;AYNAGD,0.41;AQYWTK,0.41;QYWTKG,0.41;WTKGDE,0.41;TKGDEP,0.41;GDEPGK,0.41;AQYWTR,0.38;QYWTRG,0.38;WTRGNE,0.38;TRGNEP,0.38;RGNEPG,0.38;HNGRKW,0.34;DEPGKA,0.34;
CBM5	17	nd	QVIFDG,1.0;VIFDGK,1.0;IFDGKI,1.0;FDGKIY,1.0;GKIYEN,1.0;KIYENA,1.0;IYENAW,1.0;YENAWW,1.0;ENAWWV,1.0;AWWVSS,1.0;WWVSST,1.0;WVSSTN,1.0;VSSTNC,1.0;SSTNCP,1.0;NDATNP,1.0;DATNPW,1.0;ATNPWR,1.0;TNPWRL,1.0;NPWRLK,1.0;PWRLKR,1.0;WRLKRT,1.0;RLKRTA,1.0;LKRTAT,1.0;KRTATA,1.0;RTATAA,1.0;TATAAE,1.0;ATAAEI,1.0;TAAEIS,1.0;AAEISQ,1.0;NTLSCE,1.0;
CBM5	18	3.2.1.4:44, 3.2.1.14:1,	PGSDAS,0.69;GSDASW,0.69;ANWYTN,0.66;NWYTNS,0.59;SDASWT,0.52;SSSSSS,0.45;SVPGSD,0.41;NHANAG,0.38;HANAGD,0.38;AGDQMV,0.38;GDQMVY,0.38;VPGSDA,0.38;SSSSSG,0.38;ANAGDQ,0.34;NAGDQM,0.34;DQMVYQ,0.34;YNHANA,0.31;QMVYQN,0.31;YSANWY,0.31;SANWYT,0.31;TNSVPG,0.31;NSVPGS,0.31;GSSSSS,0.31;WSGGAY,0.28;SGGAYN,0.28;GGAYNH,0.28;GAYNHA,0.28;AYNHAN,0.28;WYTNSV,0.28;GGSSSS,0.28;
CBM5	19	nd	NELHLM,0.86;ELHLMD,0.86;LHLMDF,0.86;AKIMSH,0.86;KNELHL,0.82;HLMDFK,0.79;YQNKWY,0.75;TKFTIN,0.75;IIAGVK,0.75;INAKIM,0.75;NAKIMS,0.75;KIMSHS,0.75;IMSHSS,0.75;GQQPGA,0.71;KFTINP,0.71;FTINPL,0.71;FKDGTM,0.71;YPLLTV,0.71;PLLTVP,0.71;LLTVPK,0.71;LTVPKA,0.71;QISFYY,0.71;KLYINA,0.71;LYINAK,0.71;YINAKI,0.71;NGNQVY,0.71;GNQVYR,0.71;NQVYRK,0.71;QNKWYV,0.68;IKEGDK,0.68;
CBM5	20	3.2.1.14:22,	EAKWWT,0.44;YEAKWW,0.41;SSTVYN,0.3;STVYNK,0.3;TVYNKG,0.3;VYNKGD,0.3;VFEAKW,0.26;FEAKWW,0.26;VYEAKW,0.26;LIGPVL,0.26;IGPVLP,0.26;GPVLPG,0.26;NGRPWK,0.26;GRPWKP,0.26;RPWKPL,0.26;PWKPLG,0.26;EAKWWV,0.22;AKWWTK,0.22;YNKGDR,0.22;NKGDRV,0.22;PANQNP,0.22;
CBM5	21	1.-.-.-:60, 3.2.1.14:8,	KAYNGG,0.92;YQAKWW,0.92;QAKWWV,0.92;AYNGGD,0.88;YNGGDK,0.88;NGGDKV,0.88;GKTYQA,0.88;KTYQAK,0.88;TYQAKW,0.88;AKWWVR,0.83;KWWVRG,0.83;PDSSSI,0.83;DSSSIW,0.83;GDKVTY,0.79;YNGKTY,0.79;NGKTYQ,0.79;KPDSSS,0.79;SSSIWT,0.79;SSIWTL,0.79;GGDKVT,0.75;WWVRGE,0.75;QKAYNG,0.71;DKVTYN,0.71;KVTYNG,0.71;VTYNGK,0.71;WVRGEK,0.71;VRGEKP,0.71;RGEKPD,0.71;GEKPDS,0.71;EKPDSS,0.71;
CBM5	22	3.2.1.14:125,	QGALVS,1.0;GALVSY,1.0;AWLKVG,0.94;WLKVGR,0.94;ALVSYQ,0.91;LVSYQG,0.91;VSYQGY,0.91;SYQGYV,0.91;YQGYVW,0.91;QGYVWQ,0.91;GYVWQT,0.91;YVWQTK,0.91;VWQTKW,0.91;WQTKWG,0.91;LKVGRV,0.86;KWGYIT,0.83;PGSDSA,0.8;GSDSAW,0.8;SDSAWL,0.8;SAWLKV,0.8;DSAWLK,0.77;KVGRVA,0.77;QTKWGY,0.74;TKWGYI,0.74;WGYITS,0.74;AYVPGT,0.71;YAQGAL,0.71;GYITSA,0.71;YITSAP,0.71;ITSAPG,0.71;
CBM5	23	nd	ARWWTR,0.71;RWWTRG,0.67;QARWWT,0.63;YQARWW,0.54;WWTRGD,0.46;WWTRGQ,0.46;WTRGDE,0.33;TRGDEP,0.33;WTRGQT,0.33;TRGQTP,0.33;RGQTPG,0.33;VYTGGD,0.29;RGDEPG,0.25;WRSDLV,0.25;RSDLVY,0.25;SDLVYT,0.25;DLVYTG,0.25;LVYTGG,0.25;YTGGDK,0.25;TGGDKV,0.25;
CBM5	24	nd	ANWWTQ,0.58;NWWTQG,0.5;WWTQGD,0.42;WTQGDD,0.25;TQGDDP,0.25;QGDDPA,0.25;GSGQPW,0.25;SGQPWT,0.25;PAPTPA,0.25;GTAYTG,0.21;TAYTGG,0.21;AYTGGA,0.21;YKANWW,0.21;KANWWT,0.21;GDDPAT,0.21;DDPATH,0.21;PTPAPT,0.21;TPAPTP,0.21;APTPAP,0.21;
CBM5	25	3.2.1.14:4,	GGDQVT,0.77;TAEWWT,0.73;LWTAEW,0.55;WTAEWW,0.55;YTGGDQ,0.5;TGGDQV,0.5;GDQVTY,0.45;VWTLEG,0.45;GTEPAE,0.41;TEPAES,0.41;AEWWTK,0.36;EPAESE,0.36;TLTVTD,0.36;TYTGGD,0.32;DQVTYD,0.32;EWWTKG,0.32;LTVTDD,0.32;ATYTGG,0.27;YNGGDQ,0.27;NGGDQV,0.27;QVTYDG,0.27;SLWTAE,0.27;AEWWTQ,0.27;NVWTLE,0.27;GGGGGG,0.27;TVTLTV,0.27;VTLTVT,0.27;GDQVTH,0.23;SSDPDG,0.23;YTVTLT,0.23;
CBM5	26	3.2.1.14:16,	VWQANW,0.96;WQANWW,0.96;QANWWT,0.92;GDHANG,0.54;ANWWTS,0.5;NWWTSS,0.5;WWTSSE,0.5;WTSSEP,0.5;TSSEPK,0.5;SSEPKA,0.5;WPQGDH,0.46;PQGDHA,0.46;HNGSVW,0.46;DHANGG,0.46;HANGGD,0.46;NGSVWQ,0.46;GSVWQA,0.46;ANGGDR,0.46;GDQLIH,0.42;DQLIHN,0.42;QGDHAN,0.42;SVWQAN,0.42;WWTNST,0.42;WTNSTP,0.42;TNSTPS,0.42;PSSADA,0.42;SADASW,0.42;ADASWK,0.42;DASWKA,0.42;SWKAVC,0.42;
CBM5	27	nd	DPVRLE,0.9;PVRLEV,0.9;GGDIMV,0.86;GDIMVH,0.86;NIAYSA,0.86;LHLNCD,0.86;HLNCDG,0.86;EPGTAP,0.86;NPMDPV,0.86;PMDPVR,0.86;MDPVRL,0.86;RLEVAG,0.86;LEVAGW,0.86;EVAGWP,0.86;VAGWPN,0.86;AGWPNT,0.86;HATGGD,0.81;ATGGDI,0.81;TGGDIM,0.81;VRLEVA,0.76;HSGRQS,0.76;SGRQSV,0.76;GRQSVW,0.76;RQSVWD,0.76;PLYYVG,0.76;AFLYET,0.76;FLYETP,0.76;PSTVYK,0.76;STVYKW,0.76;TPQSQW,0.71;
CBM5	28	3.2.1.4:186, 3.2.1.8:6, 3.2.1.14:3,	QAKWWT,0.63;AKWWTR,0.53;KWWTRN,0.53;GPWEPL,0.53;EIVYHN,0.47;IVYHNG,0.47;VYHNGQ,0.47;YHNGQL,0.47;HNGQLW,0.47;NGQLWQ,0.47;GQLWQA,0.47;QLWQAK,0.47;LWQAKW,0.47;WQAKWW,0.47;AKWWTQ,0.47;KWWTQN,0.47;WWTRNQ,0.47;WWTQNQ,0.47;PYGPWE,0.47;YGPWEP,0.47;PWEPLN,0.47;IYTNEI,0.42;YTNEIV,0.42;TNEIVY,0.42;NEIVYH,0.42;YPAWDP,0.37;WTQNQE,0.37;QNQEPG,0.37;QEPGDP,0.37;GDPYGP,0.37;
CBM5	29	nd	ANEWDS,0.88;NEWDSP,0.88;EWDSPW,0.88;IYEAKW,0.81;NPGQSP,0.81;GSQVSF,0.75;SQVSFN,0.75;QVSFNG,0.75;ANPGQS,0.75;GGSQVS,0.69;PGQSPG,0.69;VANEWD,0.69;YDINQG,0.63;DINQGY,0.63;NGQIYE,0.63;GQIYEA,0.63;QIYEAK,0.63;YEAKWY,0.63;EAKWYA,0.63;AKWYAN,0.63;KWYANP,0.63;WYANPG,0.63;YANPGQ,0.63;QVANEW,0.63;WDSPWA,0.63;DSPWAL,0.63;VSFNGQ,0.56;SFNGQI,0.56;FNGQIY,0.56;GVQVAN,0.56;
CBM5	30	3.2.1.14:49, 3.2.1.-:2,	TYTAKW,0.71;YTAKWW,0.71;AKWWTK,0.71;KWWTKG,0.71;TAKWWT,0.64;QAYSGG,0.64;AYSGGD,0.64;YSGGDT,0.64;SGGDTV,0.64;GDQVSY,0.57;DQVSYN,0.57;QVSYNG,0.57;KTYTAK,0.57;WWTKGD,0.57;ANTVYN,0.5;NTVYNS,0.5;TVYNSG,0.5;VYNSGD,0.5;NSGDQV,0.5;VSYNGK,0.5;GKTYTA,0.5;SDVWSS,0.5;NSSQAY,0.5;GGDTVT,0.5;GDTVTY,0.5;DTVTYQ,0.5;VTYQGN,0.5;YQGNQY,0.5;QGNQYK,0.5;GNQYKA,0.5;
CBM5	31	3.2.1.4:6,	PGTADH,0.69;GTADHW,0.69;TADHWW,0.69;ADHWWK,0.69;DHWWKP,0.69;VPGSDS,0.54;PGSDSS,0.54;GSDSSW,0.54;DPSTGE,0.46;PSTGEG,0.46;TGEGIY,0.46;GEGIYM,0.46;IYMTGD,0.46;GDQVAH,0.46;DQVAHK,0.46;QVAHKG,0.46;AHKGDK,0.46;HKGDKY,0.46;GDKYEA,0.46;DKYEAL,0.46;YEALTD,0.46;LTDNLY,0.46;TDNLYN,0.46;DNLYNI,0.46;NIEPGT,0.46;IEPGTA,0.46;EPGTAD,0.46;HWWKPL,0.46;WWKPLG,0.46;KPLGSC,0.46;
CBM5	32	3.2.1.14:32, 3.2.1.-:1,	YEAKWW,1.0;EAKWWN,1.0;AKWWNT,1.0;YVQGDR,0.83;VQGDRV,0.83;QGDRVT,0.83;KWWNTG,0.83;WWNTGQ,0.83;FGPWKK,0.83;GPWKKL,0.83;GDRVTF,0.75;DRVTFN,0.75;RVTFNG,0.75;VTFNGV,0.75;PDQSGD,0.75;DQSGDF,0.75;QSGDFG,0.75;SGDFGP,0.75;GDFGPW,0.75;DFGPWK,0.75;WNTGQQ,0.58;NTGQQP,0.58;TGQQPD,0.58;GQQPDQ,0.58;QQPDQS,0.58;QPDQSG,0.58;TWQKDK,0.5;NGVNYE,0.5;GVNYEA,0.5;VNYEAK,0.5;
CBM5	33	nd	WYSTGA,0.5;YSTGAE,0.5;STGAEP,0.5;TGAEPG,0.5;GAEPGA,0.5;AEPGAP,0.5;SWAVWQ,0.5;WAVWQD,0.5;TWYSTG,0.42;STWYST,0.33;EPGAPG,0.33;PGAPGS,0.33;GAPGSW,0.33;APGSWA,0.33;PGSWAV,0.33;GSWAVW,0.33;DLVSHN,0.25;LVSHNS,0.25;VSHNSH,0.25;SHNSHK,0.25;KSTWYS,0.25;AVWQDQ,0.25;VWQDQG,0.25;VWQDLG,0.25;WQDLGA,0.25;WQDQGA,0.25;QDLGAC,0.25;QDQGAC,0.25;
CBM5	34	3.2.1.14:5,	YWTQGD,0.67;NNCQYG,0.58;NCQYGC,0.58;CQYGCP,0.58;QYGCPW,0.58;ANYWTQ,0.42;NYWTQG,0.42;WTQGDD,0.42;TQGDDP,0.42;YGCPWT,0.42;GCPWTK,0.42;VYTEQD,0.33;YTEQDK,0.33;TEQDKP,0.33;EQDKPV,0.33;QDKPVT,0.33;DKPVTL,0.33;KPVTLE,0.33;PVTLEG,0.33;VTLEGI,0.33;TLEGIT,0.33;EGITYK,0.33;GITYKA,0.33;TYKANY,0.33;YKANYW,0.33;KANYWT,0.33;KNNCQY,0.33;CPWTKV,0.33;TPTPTP,0.33;PTPTPT,0.33;
CBM5	35	nd	YWTKGD,1.0;WTKGDV,1.0;TKGDVP,1.0;KGDVPG,1.0;GDVPGV,1.0;DVPGVA,1.0;VPGVAA,0.78;PGVAAV,0.78;GVAAVW,0.78;YNGGQT,0.67;NGGQTT,0.67;TTSYNG,0.67;TSYNGR,0.67;WKASYW,0.67;KASYWT,0.67;ASYWTK,0.67;SYWTKG,0.67;VAAVWV,0.67;AAVWVD,0.67;AVWVDI,0.67;VWVDIG,0.67;DIGAAS,0.67;IGAASC,0.67;GAASCP,0.67;GQTTSY,0.56;QTTSYN,0.56;SYNGRV,0.56;NGRVWK,0.56;RVWKAS,0.56;WVDIGA,0.56;
CBM5	36	nd	YRAKWW,0.67;YQAKWW,0.67;TYRAKW,0.56;QAKWWN,0.56;AKWWNQ,0.56;RAKWWN,0.44;KWWNQN,0.33;AKWWNK,0.33;NKATIY,0.33;ATIYVA,0.33;TIYVAG,0.33;YVAGDT,0.33;AGDTVT,0.33;TVTYND,0.33;TYNDVT,0.33;YNDVTY,0.33;NDVTYQ,0.33;DVTYQA,0.33;VTYQAK,0.33;TYQAKW,0.33;WNKGEE,0.33;NKGEEP,0.33;GEEPTR,0.33;EEPTRS,0.33;EPTRSA,0.33;TRSAAW,0.33;RSAAWK,0.33;SAAWKI,0.33;AAWKIK,0.33;AWKIKG,0.33;
CBM5	37	3.2.1.14:3,	RWWTQG,0.67;WWTQGD,0.67;WTQGDV,0.56;TQGDVP,0.56;VWTDNG,0.56;GGAVVS,0.44;QGDVPG,0.44;GVWTDN,0.44;WTDNGP,0.44;TDNGPC,0.44;TAYPGG,0.33;AYPGGA,0.33;GHRWTS,0.33;HRWTSR,0.33;RWTSRW,0.33;TARWWT,0.33;WTSRWW,0.33;ARWWTQ,0.33;TSRWWT,0.33;SRWWTQ,0.33;QGVWTD,0.33;APAWAA,0.22;TAYSGG,0.22;PGGAVV,0.22;AVVSHD,0.22;AVVSYG,0.22;YGGHRW,0.22;WTARWW,0.22;GDVPGT,0.22;VPGTNS,0.22;
CBM5	38	3.2.1.14:2,	EAKWWN,0.78;WEAKWW,0.67;AKWWNR,0.56;KWWNRG,0.56;NWEAKW,0.44;AGDKVS,0.33;GDRVSW,0.33;DKVSWK,0.33;QNWEAK,0.33;WWNRGT,0.33;YPIWDP,0.22;AYKAGD,0.22;YKAGDK,0.22;YKAGDR,0.22;KAGDRV,0.22;AGDRVS,0.22;GEEPGT,0.22;PDGAGT,0.22;DGAGTS,0.22;GAGTSD,0.22;AGTSDA,0.22;TSDAYP,0.22;IIYPGP,0.22;SDAYPW,0.22;IYPGPW,0.22;DAYPWV,0.22;YPGPWK,0.22;AYPWVK,0.22;YPWVKI,0.22;GPWKEL,0.22;
CBM5	39	nd	STIYTG,0.88;TIYTGG,0.88;IYTGGE,0.88;YEARHW,0.75;EARHWT,0.75;ARHWTQ,0.75;RHWTQN,0.75;VWESST,0.63;ESSTIY,0.63;SSTIYT,0.63;YTGGEQ,0.63;QVKFEG,0.63;EGNGYE,0.63;GNGYEA,0.63;GYEARH,0.63;WTQNNN,0.63;TQNNNP,0.63;WGEWEN,0.63;GEWENL,0.63;WENLGA,0.63;ENLGAC,0.63;NLGACE,0.63;LGACEN,0.63;GACENT,0.63;ACENTD,0.63;ENTDQV,0.63;QVEPPQ,0.63;PQNTAP,0.63;SASDTV,0.63;ASDTVF,0.63;
CBM5	40	nd	ARYWTQ,0.63;RYWTQG,0.63;YWTQGS,0.63;WTQGSE,0.63;TQGSEP,0.63;QGSEPG,0.63;GSEPGW,0.5;SEPGWT,0.5;EPGWTQ,0.38;PGWTQQ,0.38;GWTQQW,0.38;WTQQWE,0.38;TQQWED,0.38;QQWEDL,0.38;QWEDLG,0.38;WEDLGR,0.38;EDLGRC,0.38;WWTQGS,0.38;WTQGSD,0.38;TQGSDP,0.38;QGSDPA,0.38;HLWKAR,0.25;TVYVGS,0.25;VYVGSD,0.25;TAYQAR,0.25;YQARYW,0.25;NWWTQG,0.25;QWDAWQ,0.25;WDAWQV,0.25;WQVLGQ,0.25;
CBM5	41	nd	VWEDKG,1.0;WEDKGA,1.0;EDKGAC,1.0;VTDTTG,0.76;TDTTGN,0.65;DTTGNG,0.65;TTGNGT,0.59;KWWVAA,0.59;GNGTGW,0.53;PTTVSK,0.47;TTVSKD,0.47;TVSKDG,0.47;VSKDGR,0.47;SKDGRV,0.47;KDGRVY,0.47;YTSKWW,0.47;TSKWWV,0.47;AVTDTT,0.47;TGNGTG,0.47;TGWGLV,0.47;GWGLVW,0.47;WGLVWE,0.47;GLVWED,0.47;LVWEDK,0.47;DGRVYT,0.41;GRVYTN,0.41;RVYTNK,0.41;VYTNKW,0.41;DAAVTD,0.41;AAVTDT,0.41;
CBM5	42	nd	WKAQWW,0.89;WGVWRP,0.89;GVWRPA,0.89;YLGGEV,0.67;LGGEVV,0.67;GGEVVS,0.67;GEVVSY,0.67;VWRPAN,0.67;TYLGGE,0.56;EVVSYA,0.56;QGGDDP,0.56;DKWGVW,0.56;KWGVWR,0.56;KDKWGV,0.44;AWSSST,0.33;SSSTTY,0.33;SSTTYV,0.33;KTYLGG,0.33;YVGGEV,0.33;VGGEVV,0.33;VVSYAG,0.33;KEWKAQ,0.33;AQWWTQ,0.33;WTQGGD,0.33;PETTYS,0.33;TTYSKD,0.33;TYSKDK,0.33;YSKDKW,0.33;SKDKWG,0.33;QWGVWR,0.33;
CBM5	43	3.2.1.-:24,	NGDKVT,1.0;GDKVTY,0.86;DKVTYQ,0.86;KVTYQG,0.86;GKCFIA,0.86;KCFIAK,0.86;CFIAKN,0.86;NWFWDE,0.86;AWEPGV,0.71;WEPGVT,0.71;EPGVTQ,0.71;VTQVAN,0.71;TQVANG,0.71;VANGDK,0.71;ANGDKV,0.71;VTYQGK,0.71;TYQGKC,0.71;YQGKCF,0.71;IAKNGP,0.71;AKNGPG,0.71;NGPGVW,0.71;GVWETP,0.71;WETPTQ,0.71;ETPTQS,0.71;TPTQSN,0.71;TQSNWF,0.71;QSNWFW,0.71;SNWFWD,0.71;WFWDEI,0.71;WDEISC,0.71;
CBM5	44	nd	KVSHNG,0.67;VSHNGR,0.67;GSGKVW,0.67;SGKVWR,0.67;GKVWRD,0.67;GGEGSG,0.67;GEGSGK,0.67;EGSGKV,0.67;WTQGQE,0.44;AWSRQG,0.44;WSRQGT,0.44;TYLAND,0.44;ANDKVS,0.44;DKVSHN,0.44;NGRYYI,0.44;YYIARW,0.44;YIARWW,0.44;ARWWTK,0.44;RWWTKG,0.44;WWTKGN,0.44;TKGNEP,0.44;KGNEPS,0.44;GNEPSA,0.44;EPSAAT,0.44;PSAATV,0.44;SAATVG,0.44;VGGEGS,0.44;WRDAGA,0.44;RDAGAC,0.44;DAGACN,0.44;
CBM5	45	3.2.1.14:14,	GYIWEA,0.75;EGYIWE,0.63;GGDRVV,0.38;GDRVVY,0.38;DRVVYE,0.38;RVVYEG,0.38;YEGYIW,0.38;YIWEAK,0.38;IWEAKW,0.38;PKWDET,0.25;WDETTL,0.25;KGDRVT,0.25;VVYEGY,0.25;HEGYIW,0.25;VYEGYI,0.25;EADIAS,0.25;AKWWTH,0.25;KWWTHG,0.25;DIASRN,0.25;WWTHGT,0.25;ASRNAE,0.25;THGTEP,0.25;RNAEPS,0.25;NAEPST,0.25;GNPWKQ,0.25;NPWKQI,0.25;DGGGGG,0.25;VTPGTS,0.25;TPGTSV,0.25;PGTSVS,0.25;
CBM5	46	nd	NGNIYE,1.0;GNIYES,1.0;NIYESL,1.0;IYESLG,1.0;YESLGN,1.0;ESLGNN,1.0;SLGNNE,1.0;LGNNEN,1.0;PDSAEE,1.0;DSAEEG,1.0;NAPWRI,1.0;PDVLYK,0.92;KVIWNG,0.92;VIWNGN,0.92;IWNGNI,0.92;WNGNIY,0.92;QPDSAE,0.92;APWRII,0.92;PWRIIG,0.92;WRIIGP,0.92;RIIGPV,0.92;IIGPVL,0.92;YPTWEP,0.85;PTWEPD,0.85;TWEPDV,0.85;WEPDVL,0.85;DVLYKQ,0.85;VLYKQG,0.85;QGDKVI,0.85;DKVIWN,0.85;
CBM5	47	nd	GEWGVW,0.71;EWGVWR,0.71;PGTGGE,0.57;GTGGEW,0.57;TGGEWG,0.57;KIYDLP,0.43;IYDLPG,0.43;YDLPGN,0.43;DLPGNV,0.43;LPGNVV,0.43;PGNVVT,0.43;GNVVTW,0.43;QWWTQG,0.43;WWTQGE,0.43;WWTQGD,0.43;GGEWGV,0.43;WGVWRE,0.43;GVWREV,0.43;VWREVQ,0.43;WREVQA,0.43;REVQAS,0.43;EVQASA,0.43;VQASAC,0.43;QASACK,0.43;NVVTWD,0.29;FWENQW,0.29;NQWWTQ,0.29;QGEEPG,0.29;DIPGTG,0.29;HWWTQG,0.29;
CBM5	48	3.2.1.14:7,	TVYTGG,0.57;AKWWTL,0.43;KWWTLN,0.43;WWTLNE,0.43;SSTVYT,0.29;STVYTG,0.29;VYTGGD,0.29;VYTGGA,0.29;YTGGAK,0.29;TGGAKV,0.29;YKAKWW,0.29;KAKWWT,0.29;YHAKWW,0.29;HAKWWT,0.29;GQWGVW,0.29;NEVPTA,0.29;EVPTAS,0.29;
CBM5	49	3.2.1.14:5,	SGQWQE,0.71;GQWQEW,0.71;AYKANW,0.57;YKANWW,0.57;KANWWN,0.43;ANWWNR,0.43;NWWNRS,0.43;WWNRSS,0.43;WNRSSP,0.43;NRSSPK,0.43;RSGQWQ,0.43;QWQEWT,0.43;WQEWTK,0.43;QEWTKL,0.43;EWTKLG,0.43;GQQVQQ,0.29;QQVQQD,0.29;QVQQDN,0.29;EAGKAY,0.29;KAYKAN,0.29;VAYKAN,0.29;ANWWNQ,0.29;RSSPKL,0.29;PKLRSG,0.29;
CBM5	50	3.2.1.14:11,	YNAGDY,0.5;NAGDYA,0.5;AKWWTQ,0.5;KWWTQN,0.5;WWTQNN,0.5;ERPASE,0.5;RPASEC,0.5;GVPPEP,0.5;GSGVPP,0.5;SGVPPE,0.5;KVYNAG,0.33;VYNAGD,0.33;TFNGKT,0.33;NGKTWR,0.33;KTWRAS,0.33;TWRASW,0.33;ASWWTQ,0.33;SWWTQG,0.33;WTQGEQ,0.33;QGEQPG,0.33;GEQPGS,0.33;RAKWWT,0.33;EQPGSS,0.33;QPGSSQ,0.33;SQWGAW,0.33;WGAWQE,0.33;GAWQER,0.33;PASECV,0.33;PGSGVP,0.33;PEPTPT,0.33;
CBM5	51	nd	GRPYVA,1.0;RPYVAG,1.0;PYVAGN,1.0;YVAGNQ,1.0;VAGNQV,1.0;AGNQVI,1.0;GNQVIH,1.0;YQAKYW,1.0;AWTLLG,1.0;WTLLGD,1.0;TLLGDH,1.0;WQAGRP,0.67;QAGRPY,0.67;AGRPYV,0.67;QVIHAG,0.67;VIHAGK,0.67;HAGKSY,0.67;AGKSYQ,0.67;GKSYQA,0.67;KSYQAK,0.67;SYQAKY,0.67;QAKYWV,0.67;AKYWVN,0.67;YWVNTA,0.67;WVNTAP,0.67;NTAPPG,0.67;PPGAAW,0.67;PGAAWT,0.67;LLGDHP,0.67;GDHPCP,0.67;
CBM5	52	nd	AQWWTK,1.0;QWWTKG,1.0;TAQWWT,0.67;WWTKGD,0.67;YTAQWW,0.5;AWDSAA,0.33;WDSAAT,0.33;SAATYR,0.33;AATYRK,0.33;ATYRKG,0.33;TYRKGD,0.33;YRKGDV,0.33;RKGDVV,0.33;KGDVVT,0.33;GDVVTR,0.33;DVVTRA,0.33;VVTRAG,0.33;VTRAGV,0.33;TRAGVN,0.33;AGVNYT,0.33;GVNYTA,0.33;WTKGDL,0.33;TKGDLP,0.33;LPGGSA,0.33;PGGSAW,0.33;GSAWSS,0.33;SSWDAG,0.33;WDAGVP,0.33;DAGVPC,0.33;AGVPCA,0.33;
CBM5	53	nd	AKIAYP,1.0;CTKVSY,1.0;TKVSYN,1.0;KVSYNG,1.0;VSYNGK,1.0;NQWYVN,1.0;QWYVNP,1.0;WYVNPG,1.0;YVNPGQ,1.0;VNPGQE,1.0;NPGQET,1.0;PGQETP,1.0;GQETPG,1.0;GGQWGA,1.0;GQWGAW,1.0;QWGAWR,1.0;WGAWRE,1.0;GAWREQ,1.0;AWREQG,1.0;APAYNA,0.86;PAYNAK,0.86;AYNAKI,0.86;YNAKIA,0.86;NAKIAY,0.86;KIAYPT,0.86;ETPGTG,0.86;TPGTGG,0.86;PGTGGQ,0.86;GTGGQW,0.86;TGGQWG,0.86;
CBM5	54	nd	PWDDSK,1.0;WDDSKS,1.0;DDSKSY,1.0;KSYAQY,1.0;YAQYSE,1.0;AQYSEV,1.0;YSEVTH,1.0;SEVTHD,1.0;EVTHDG,1.0;VTHDGY,1.0;THDGYF,1.0;HDGYFW,1.0;AAYWAS,1.0;YWASAG,1.0;WASAGD,1.0;ASAGDE,1.0;SAGDEP,1.0;AGDEPG,1.0;GDEPGV,1.0;DEPGVA,1.0;EPGVAT,1.0;PGVATM,1.0;GVATMW,1.0;VATMWE,1.0;ATMWEQ,1.0;TMWEQQ,1.0;MWEQQA,1.0;WEQQAA,1.0;EQQAAC,1.0;QQAACN,1.0;
CBM5	55	3.2.1.14:3,	YWTQNN,1.0;WDAGKV,0.83;DAGKVY,0.83;AGKVYN,0.67;GKVYNG,0.67;KVYNGG,0.67;VYNGGE,0.67;NWDAGK,0.5;YNGGEE,0.5;NGGEEV,0.5;GGEEVK,0.5;GEEVKQ,0.5;EEVKQG,0.5;VNWKGK,0.5;NWKGKE,0.5;GKEYLA,0.5;NAYKAK,0.5;AYKAKY,0.5;KEYLAN,0.5;YKAKYW,0.5;ANYWTQ,0.5;WTQNNE,0.5;TQNNDP,0.5;NDPATA,0.5;NEPGNP,0.5;NPSFTG,0.5;FTGEWS,0.5;TGEWSQ,0.5;WQDLGV,0.5;DLTSPS,0.5;
CBM5	56	nd	QNKWWT,0.67;KWWTTN,0.67;WWTTNE,0.67;TKVSWK,0.5;KVSWKG,0.5;VSWKGH,0.5;SWKGHY,0.5;WKGHYY,0.5;YQNKWW,0.5;NKWWTT,0.5;SGAWGV,0.5;GAWGVW,0.5;AGTTYA,0.33;TTQVTQ,0.33;KGHYYQ,0.33;GHYYQN,0.33;HYYQNK,0.33;YYQNKW,0.33;WTTNED,0.33;WTTNES,0.33;TTNESP,0.33;TTNEDP,0.33;EDPSLS,0.33;DPSLSG,0.33;PSLSGA,0.33;SLSGAW,0.33;AWGVWT,0.33;TLGQCD,0.33;LGQCDG,0.33;PVVNIL,0.33;
CBM5	57	nd	PEWGVY,1.0;IGYFPE,0.89;GYFPEW,0.89;YFPEWG,0.89;FPEWGV,0.89;EWGVYE,0.89;WGVYEA,0.89;GVYEAH,0.89;VYEAHN,0.89;NYGFAV,0.89;QRKVIG,0.78;RKVIGY,0.78;KVIGYF,0.78;VIGYFP,0.78;HLNYGF,0.78;LNYGFA,0.78;AQRKVI,0.67;VAAQRK,0.56;AAQRKV,0.56;YEAHNY,0.56;EAHNYF,0.56;AHNYFT,0.56;HNYFTP,0.56;NYFTPD,0.56;YFTPDK,0.56;FTPDKI,0.56;LTHLNY,0.56;THLNYG,0.56;QWWVDQ,0.44;YGFAVI,0.44;
CBM5	58	nd	SYNKQP,0.83;YNKQPG,0.83;DEVQYE,0.83;EVQYEG,0.83;QYEGKT,0.83;YEGKTF,0.83;EGKTFK,0.83;GKTFKA,0.83;EFNVYD,0.83;FNVYDT,0.83;NVYDTG,0.83;VYDTGD,0.83;DTGDVV,0.83;TGDVVT,0.83;GDVVTY,0.83;DVVTYN,0.83;VTYNGR,0.83;TYNGRR,0.83;RRYRAK,0.83;AKWYNE,0.83;KWYNEN,0.83;WYNENK,0.83;YNENKI,0.83;NENKIP,0.83;ENKIPT,0.83;PTSGGP,0.83;SGGPWE,0.83;GGPWEL,0.83;GPWELI,0.83;PWELIS,0.83;
CBM5	59	nd	RPDRSV,1.0;DYSPWK,1.0;YSPWKL,1.0;LYNQGD,0.67;YNQGDR,0.67;NQGDRV,0.67;GSGYEA,0.67;YEARWW,0.67;EARWWS,0.67;WWSRGQ,0.67;WSRGQR,0.67;SRGQRP,0.67;RGQRPD,0.67;GQRPDR,0.67;QRPDRS,0.67;PDRSVL,0.67;DRSVLD,0.67;DRDYSP,0.67;RDYSPW,0.67;KWWNED,0.5;ASAWTY,0.5;SAWTYV,0.5;AWTYVG,0.5;WTYVGP,0.5;TYVGPV,0.5;YVGPVL,0.5;LPAGTY,0.5;PAGTYP,0.5;QYEGTP,0.33;RWWSRG,0.33;
CBM5	60	nd	GLPYEA,1.0;DVPGEP,0.67;FPIDAD,0.67;PIDADD,0.67;IDADDP,0.67;DADDPW,0.67;GYKVVW,0.5;TWKPDL,0.33;PGTAYQ,0.33;LTYRRG,0.33;FRVLYE,0.33;LYEGLP,0.33;NGLPYE,0.33;LPYEAK,0.33;YEASWY,0.33;EASWYT,0.33;WNNKDQ,0.33;YTQGDV,0.33;TKGETP,0.33;TQGDVP,0.33;GETPST,0.33;PSTAFP,0.33;PGEPGK,0.33;EPGKGG,0.33;GKGGTV,0.33;ADDPWK,0.33;DPWHPL,0.33;LYRIPG,0.33;GEPTTN,0.33;AEPGEP,0.33;
CBM5	61	nd	YTKGDQ,1.0;TKGDQV,1.0;KGDQVT,1.0;VYTKGD,0.8;WDSNTV,0.8;DSNTVY,0.8;SNTVYT,0.8;NTVYTK,0.8;TVYTKG,0.8;GDQVTY,0.8;DQVTYK,0.8;QVTYKG,0.8;VTYKGQ,0.8;AKWWTR,0.8;KWWTRG,0.8;WWTRGN,0.8;WTRGNK,0.8;TRGNKP,0.8;RGNKPS,0.8;GNKPSK,0.8;NKPSKS,0.8;KPSKSR,0.8;PSKSRA,0.8;SKSRAW,0.8;KSRAWE,0.8;SRAWEK,0.8;GQDQGS,0.4;YKGQAY,0.4;GQEYTA,0.4;TAKWWT,0.4;
CBM5	62	nd	TWDPTK,1.0;WDPTKE,1.0;DPTKEY,1.0;VEINGV,1.0;EINGVK,1.0;INGVKY,1.0;AQWWNK,1.0;QWWNKG,1.0;WWNKGV,1.0;WNKGVN,1.0;NKGVNP,1.0;ENHTQY,1.0;NHTQYQ,1.0;HTQYQD,1.0;TQYQDP,1.0;QYQDPW,1.0;YQDPWN,1.0;QDPWNI,1.0;DPWNIV,1.0;PWNIVK,1.0;PTKEYV,0.88;EYVAGD,0.88;VAGDTV,0.88;AGDTVE,0.88;TVEING,0.88;KGVNPV,0.88;GVNPVE,0.88;VNPVEN,0.88;NPVENH,0.88;VENHTQ,0.88;
CBM5	63	3.2.1.14:2,	YQGNPS,1.0;QGNPSH,1.0;GNPSHA,1.0;NPSHAA,1.0;PSHAAT,1.0;SHAATG,1.0;HAATGD,1.0;AATGDR,1.0;ATGDRM,1.0;TGDRMK,1.0;GDRMKN,1.0;DRMKNS,1.0;RMKNSS,1.0;MKNSSA,1.0;KNSSAV,1.0;NSSAVY,1.0;SSAVYQ,1.0;SAVYQA,1.0;VYQAKW,1.0;YQAKWW,1.0;QAKWWT,1.0;AKWWTN,1.0;KWWTNA,1.0;WWTNAA,1.0;WTNAAP,1.0;TNAAPG,1.0;SADWAF,1.0;ADWAFV,1.0;WAFVCN,1.0;AFVCNL,1.0;
CBM5	64	nd	YQGSLY,0.67;QGSLYE,0.67;GSLYEA,0.67;QYEEGA,0.5;AWNAST,0.5;WNASTI,0.5;YEEGAQ,0.5;NASTIY,0.5;EEGAQV,0.5;EGAQVT,0.5;GAQVTY,0.5;AQVTYQ,0.5;QVTYQG,0.5;VTYQGS,0.5;TYQGSL,0.5;SLYEAE,0.5;LYEAER,0.5;YEAERW,0.5;EAERWT,0.5;AERWTD,0.5;ERWTDA,0.5;RWTDAE,0.5;WTDAEL,0.5;TDAELT,0.5;DAELTP,0.5;DPYSGW,0.5;STIYAQ,0.33;PCQKVT,0.33;SDANPW,0.33;WGAWRP,0.33;
CBM5	65	nd	FEGLPY,0.67;EGLPYQ,0.67;GDAPST,0.67;PLFTVP,0.67;LFTVPG,0.67;FTVPGE,0.67;TVPGEP,0.67;VPGEPV,0.67;YQAKWA,0.5;QAKWAN,0.5;AKWANQ,0.5;YPVWRL,0.33;EPTVTY,0.33;NPGTSY,0.33;PNDMYV,0.33;DRVMFE,0.33;LPYQSR,0.33;PYEARW,0.33;YQSRWS,0.33;EARWTT,0.33;RGDAPS,0.33;STDYPV,0.33;MADPTI,0.33;DYPVDP,0.33;YPVDPD,0.33;PDEAWA,0.33;PDEPWQ,0.33;DEAWAP,0.33;SYPGEP,0.33;GEPVTN,0.33;
CBM5	66	3.2.1.132:19,	DHDANF,1.0;NTGLDG,0.8;TGLDGE,0.8;GLDGEQ,0.8;LDGEQW,0.8;DGEQWD,0.8;GEQWDN,0.8;EQWDNI,0.8;QWDNIM,0.8;WDNIMK,0.8;DNIMKL,0.8;NIMKLV,0.8;RIYEAG,0.6;YEAGNV,0.6;EAGNVV,0.6;DYTAAY,0.6;SQGNAP,0.6;PATASG,0.6;GSGQPW,0.6;QPWVAG,0.6;PWVAGE,0.6;GEACKP,0.6;EACKPA,0.6;LDHDAN,0.6;HDANFS,0.6;DANFSP,0.6;NFSPAT,0.6;SPATLQ,0.6;QFLKDN,0.6;LKDNTG,0.6;
CBM5	67	nd	KWWVQG,0.6;WWVQGQ,0.6;WVQGQA,0.6;STPGSD,0.6;VQGQAP,0.6;TPGSDS,0.6;PGSDSS,0.6;GSDSSW,0.6;TYDPSK,0.4;AGDKVI,0.4;GDKVIY,0.4;DKVIYN,0.4;GTTDAW,0.4;YVPGKS,0.4;KSYNAG,0.4;NAGDIV,0.4;AGDIVK,0.4;GDIVKY,0.4;DIVKYN,0.4;VKYNGL,0.4;YNGLNY,0.4;NGLNYK,0.4;GLNYKA,0.4;YKALWW,0.4;KALWWT,0.4;ALWWTN,0.4;WWTNST,0.4;NSTPGS,0.4;DSSWIL,0.4;SSWILV,0.4;
CBM5	68	nd	WLNGWW,1.0;GKVWLN,0.8;KVWLNG,0.8;VWLNGW,0.8;KACTEV,0.6;ACTEVS,0.6;CTEVSW,0.6;LNGWWV,0.6;PDWNSA,0.4;DWNSAT,0.4;DKNKTY,0.4;NSATIY,0.4;KTYDKA,0.4;YDKACT,0.4;GGKVWL,0.4;WWVKGT,0.4;WWTQNS,0.4;WVKGTT,0.4;VKGTTP,0.4;TTPGSE,0.4;PPGKAG,0.4;PGSEGE,0.4;PGKAGA,0.4;GKAGAW,0.4;GEWGAW,0.4;AWDVWR,0.4;WDVWRE,0.4;KGAKNM,0.4;AKNMHG,0.4;SVDMHT,0.4;
CBM6	1	3.2.1.39:18, 3.2.1.4:6, 3.2.1.8:3, 3.2.1.37:3, 3.2.1.81:0, 3.2.1.73:0, 3.2.1.158:0, 3.2.1.120:0,	NTGGWQ,0.46;TGGWQS,0.39;GGWQSW,0.39;RVASGA,0.33;ARVASG,0.32;TGGWQN,0.31;TGGWQT,0.31;GGWQTW,0.3;GGWQNW,0.3;GVSGLV,0.29;GLVEVR,0.28;SGLVEV,0.28;GWQSWR,0.27;EVRLDS,0.26;VSGLVE,0.26;FVNVNW,0.26;DFVNVN,0.25;LVEVRL,0.24;GTGGWQ,0.24;STGGWQ,0.24;VNVNWF,0.24;VASGAA,0.22;VEVRLD,0.22;TFTSGQ,0.22;WQSWRT,0.2;LTFTSG,0.2;DVYLTF,0.2;YLTFTS,0.2;SGQPAD,0.2;GQPADF,0.2;
CBM6	2	nd	HRQAEH,0.44;GDWISF,0.42;RQAEHF,0.4;TARVSS,0.39;TVPVTG,0.37;GGKTVG,0.36;PVTGGW,0.36;LVFKGG,0.36;VPVTGG,0.36;SAGAGG,0.34;ARVSSA,0.33;RVSSAG,0.33;TGGWET,0.33;SSAGAG,0.31;AGAGGT,0.31;GAGGTL,0.31;ATVPVT,0.3;VTGGWE,0.3;GGWETF,0.3;SGGAGG,0.28;VSSAGA,0.27;NGDWIS,0.26;EVRAGS,0.26;RVSSGG,0.25;TTTLYL,0.25;GDDNSG,0.25;SGKCLD,0.24;GGMGLL,0.24;QIDATD,0.24;GDWIAF,0.24;
CBM6	3	3.2.1.55:33, 3.2.1.4:7, 3.2.1.37:3, 3.2.1.8:2,	FKANVA,0.84;KANVAS,0.84;VPSTGG,0.84;EAETFA,0.83;AETFAW,0.83;VEAETF,0.82;GTLNVP,0.81;ETFAWN,0.8;TLNVPS,0.8;LNVPST,0.78;NVPSTG,0.78;TFAWNG,0.77;FAWNGR,0.77;AWNGRI,0.77;WNGRIL,0.77;NGRILT,0.77;GRILTE,0.77;GGKIEV,0.77;GKIEVR,0.77;KIEVRL,0.76;VFFVFT,0.75;FFVFTG,0.75;GGPVNN,0.72;RVEAET,0.71;WQFTQR,0.71;GPVNNQ,0.7;WREIET,0.7;FVFTGT,0.7;APGGPV,0.69;VGTLNV,0.69;
CBM6	4	3.2.1.6:4,	GGEGVA,0.51;GEGVAY,0.51;AYHDTT,0.5;DDVDIE,0.5;EGVAYH,0.45;GVAYHD,0.45;DLGGEG,0.42;VAYHDT,0.38;YDLGGE,0.37;LGGEGV,0.37;DYDLGG,0.32;EDYDLG,0.31;AEDYDL,0.3;YHDTTA,0.3;GGYNVG,0.24;GYNVGW,0.24;YNVGWI,0.24;GEWLAY,0.24;YRQDDV,0.23;RQDDVD,0.23;HDTTAG,0.21;QDDVDI,0.21;GEWLTY,0.21;VPNTGD,0.21;LPAGQH,0.21;DTTPGN,0.2;
CBM6	5	3.2.1.22:14, 3.2.1.23:13, 3.1.1.72:10, 3.1.1.73:3,	IEIRLD,0.42;EIRLDS,0.39;SATSGG,0.35;HDLYLK,0.35;DLYLVF,0.34;HDLYLV,0.33;GVHDLY,0.32;DLYLKF,0.3;LYLKFT,0.3;YLKFTG,0.3;VHDLYL,0.29;GYIENG,0.28;YIENGD,0.28;IENGDY,0.27;ARVASA,0.27;RVASAT,0.25;GKHDLY,0.25;KHDLYL,0.25;SGYLFN,0.25;GDLNGD,0.25;TSGGNI,0.23;SGGNIE,0.23;ASATSG,0.22;GGNIEI,0.22;GNIEIR,0.22;NIEIRL,0.22;SPTGTL,0.22;GTLIGT,0.22;LKFTGG,0.22;FTGGSG,0.2;
CBM6	6	3.2.1.8:8,	GEWLEY,0.61;EWLEYT,0.61;WLEYTV,0.49;EWVEYT,0.35;GEWVEY,0.31;EYTINV,0.29;WVEYTI,0.29;GGQGVA,0.27;LEYTVN,0.27;GRSITA,0.27;GQGVAY,0.25;QGVAYN,0.25;RLTFNG,0.25;TFNGGS,0.25;GEAIGW,0.25;EYTVNV,0.24;LTFNGG,0.24;RSITAS,0.24;FNGGSQ,0.24;NGGSQD,0.24;GGSQDL,0.24;GSQDLA,0.24;SQDLAS,0.24;QVLRLT,0.22;VLRLTF,0.22;LRLTFN,0.22;EYTIDV,0.22;
CBM6	7	3.2.1.39:21, 3.2.1.14:21, 3.2.1.4:17,	ATGGWQ,0.68;PATGGW,0.57;TGGWQN,0.41;GGWQNW,0.41;EYRVAS,0.36;GWNINW,0.3;GGGQNV,0.27;IPATGG,0.27;GGQNVG,0.25;NVGWID,0.25;VPATGG,0.25;IEYRVA,0.2;YRVASP,0.2;RVASPS,0.2;VASPSG,0.2;LSLDLN,0.2;GWQNWT,0.2;GGWNIN,0.2;GWNLNW,0.2;GGWNLN,0.2;
CBM6	8	nd	EAETIA,0.75;YFVFKG,0.53;AETIAW,0.5;DVYFVF,0.45;VYFVFK,0.43;ETIAWS,0.35;GDYIKV,0.35;HDVYFV,0.33;GVHDVY,0.3;NGDYIK,0.28;VHDVYF,0.28;VEAETI,0.25;TIAWSE,0.25;AETIAF,0.23;ETIAFS,0.23;IAWSEG,0.23;DYIKVR,0.2;
CBM6	9	3.2.1.81:111,	WQWNLD,0.57;QWNLDK,0.45;AINYVN,0.43;TAINYV,0.4;DWQWNL,0.4;NINYNT,0.33;GWDNFQ,0.31;WQWNGD,0.31;NDWQWN,0.29;GDYADY,0.26;DYADYT,0.26;QWNGDE,0.26;GDWADY,0.24;NYNQRG,0.24;YNQRGD,0.24;TWEWNA,0.24;WEWNAD,0.24;INYVNK,0.21;NYVNKG,0.21;YVNKGD,0.21;WNGDEI,0.21;NGDEIR,0.21;WNLDKF,0.21;
CBM6	10	3.2.1.39:3,	SVTVGA,0.47;SPTGTL,0.4;GGTVEF,0.37;GTVEFR,0.37;WDFGDN,0.37;DSVTVG,0.33;GGLGGT,0.33;RAGSPT,0.33;AGSPTG,0.33;PTGTLL,0.33;DWLHFN,0.33;WLHFNG,0.33;VTVGAS,0.3;TVGASS,0.3;SGGLGG,0.3;TVEFRA,0.3;GSPTGT,0.3;SVDWLH,0.3;VDWLHF,0.3;LTVTDD,0.3;VGASSG,0.27;GASSGG,0.27;VEFRAG,0.27;GLGGTV,0.27;EFRAGS,0.27;LGGTVE,0.27;TGTLLA,0.27;DLLSVD,0.27;LLSVDW,0.27;LSVDWL,0.27;
CBM6	11	3.1.1.72:1,	RNDGVD,1.0;YRNDGV,0.84;NDGVDI,0.84;GEWLQY,0.36;EWLQYT,0.36;WLQYTI,0.24;EWLKYT,0.24;EAGEWL,0.2;
CBM6	12	nd	YQQAGL,0.64;EWSLDG,0.64;WSLDGG,0.64;NIGFIE,0.5;DTTAPV,0.5;APVTTA,0.5;TTAPVT,0.45;TAPVTT,0.45;QQAGLI,0.41;DDDNYA,0.41;DDNYAK,0.41;QYQQAG,0.41;SYSADG,0.41;TDTAGN,0.41;TGPVTV,0.41;LDGGDW,0.41;QNIGFI,0.36;IEDGDW,0.36;EDGDWW,0.36;DGDWWS,0.36;QQAGLL,0.36;YGDDDN,0.36;GDDDNY,0.36;ASYSAD,0.36;SADGQT,0.36;GPVTVT,0.36;DGGDWT,0.36;GQLYGD,0.36;QLYGDS,0.36;LYGDSQ,0.36;
CBM6	13	nd	VEVRLG,0.5;RLGSPT,0.5;LGSPTG,0.5;YDAPTN,0.45;DAPTNR,0.45;AEIRLG,0.45;GSTTSS,0.45;STTSSL,0.45;GAWLAY,0.4;VRLGSP,0.4;YIGNFD,0.4;GKQVAN,0.4;KQVANT,0.4;QVANTF,0.4;AWLAYK,0.4;EIRLGG,0.4;KYIGNF,0.4;IGNFDN,0.4;GNFDNA,0.4;EVRLGS,0.35;VEIRLG,0.35;DVYLVF,0.35;NGGTVV,0.35;GGTVVA,0.35;QYDAPT,0.35;KNTFNS,0.3;PADITA,0.3;GALLSQ,0.3;LKGSTT,0.3;YVGNLD,0.3;
CBM6	14	nd	AVPNTG,0.89;GKCLDV,0.84;LGKCLD,0.84;GANGGQ,0.79;KCLDVR,0.79;ALGKCL,0.79;KCLDVS,0.79;ANGGQT,0.74;DPGDWA,0.74;RVVSGG,0.74;VAVPNT,0.74;LFDVDD,0.74;DDFTLV,0.74;GTKIQL,0.74;QLWTCN,0.74;LWTCNG,0.74;KAGANG,0.68;AGANGG,0.68;PGDWAA,0.68;GDWAAY,0.68;ARVVSG,0.68;GLFDVD,0.68;FDVDDF,0.68;DVDDFT,0.68;CLDVSG,0.68;ADGTKI,0.68;DGTKIQ,0.68;VHLWTC,0.68;SGGPGG,0.63;DGTQIQ,0.63;
CBM6	15	nd	CDFGAG,0.59;FDEQSG,0.55;RLAHVG,0.55;LAHVGF,0.55;AHVGFS,0.55;HVGFSG,0.55;GDAVTP,0.52;LRLAHV,0.52;IVDRTK,0.48;RACDFG,0.48;GELLYR,0.45;EIVDRT,0.38;DFGAGV,0.38;GPLRLA,0.38;DFDEQS,0.34;DEQSGT,0.34;EQSGTE,0.34;AEGVHD,0.34;GVHDLR,0.34;RGPLRL,0.34;PLRLAH,0.34;GTEIVD,0.31;TEIVDR,0.31;AGDAVT,0.31;YRACDF,0.31;ACDFGA,0.31;LRGPLR,0.31;SGTEIV,0.28;DAVTPA,0.28;EGVHDL,0.28;
CBM6	16	3.2.1.8:13, 3.2.1.74:3, 3.2.1.-:1, 3.2.1.55:1,	DLYFVF,0.67;HDLYFV,0.62;EAETMA,0.43;GVHDLY,0.38;VHDLYF,0.38;VEAETM,0.29;AETMAW,0.29;LYFVFK,0.29;GGSIEL,0.24;GSIELR,0.24;SIELRL,0.24;LYFVFR,0.24;TGVHDL,0.24;
CBM6	17	3.2.1.-:3,	PLPVTG,1.0;LPVTGS,1.0;HPYVAN,1.0;IDFGVF,1.0;ARVRAV,1.0;RVRAVN,1.0;VRAVNA,1.0;TMADGL,1.0;MADGLG,1.0;ADGLGS,1.0;DGLGSR,1.0;GLGSRL,1.0;LGSRLG,1.0;LARTSE,1.0;TSEYGD,1.0;SEYGDN,1.0;LGFHYP,1.0;GFHYPL,1.0;HYPLDV,1.0;YPLDVM,1.0;PLDVMG,1.0;ATVAHR,1.0;TVAHRW,1.0;VAHRWA,1.0;AHRWAD,1.0;HRWADP,1.0;TAFPDL,1.0;AFPDLT,1.0;WQRINL,1.0;QRINLA,1.0;
CBM6	18	nd	GGEGVG,0.56;GEGVGY,0.56;GEWLKY,0.56;EGVGYH,0.44;GGEGIG,0.39;GEGIGY,0.39;EGIGYH,0.39;GWNQTG,0.39;WNQTGE,0.39;NQTGEW,0.39;VKGEFD,0.39;KGEFDF,0.39;QTGEWL,0.33;TGEWLK,0.33;TATSMD,0.33;ATSMDG,0.33;VRLWLD,0.33;RLWLDD,0.33;LWLDDA,0.33;WLDDAT,0.33;LDDATD,0.33;DDATDL,0.33;LPAGEH,0.33;PAGEHT,0.33;GVGYHD,0.28;GYHDTT,0.28;GGEGTG,0.28;EGTGYH,0.28;YTVESD,0.28;GVHLGK,0.28;
CBM6	19	3.2.1.8:153,	GTLLGT,0.93;DIVLVF,0.93;IVLVFS,0.93;VLVFSG,0.93;TGSFDT,0.93;GSFDTY,0.93;SFDTYR,0.93;QAEDYD,0.86;AEDYDS,0.86;EDYDSS,0.86;DYDSSY,0.86;YDSSYG,0.86;GGGSAI,0.86;GYIENG,0.86;GSAIGY,0.86;SAIGYI,0.86;IGYIEN,0.86;AIGYIE,0.86;YIENGY,0.86;TARVAT,0.86;ARVATQ,0.86;TTYKNI,0.86;TYKNID,0.86;YKNIDF,0.86;SVTARV,0.86;VTARVA,0.86;TTIQVR,0.86;ATTIQV,0.86;VGSTGS,0.86;STGSFD,0.86;
CBM6	20	3.2.1.158:1,	STGGWD,0.38;TGGWDT,0.38;GGWDTY,0.38;SFKAYV,0.31;FKAYVA,0.31;KAYVAN,0.31;TTIQLR,0.31;TIQLRL,0.31;IQLRLG,0.31;KDLYLC,0.31;DLYLCF,0.31;GPVNVD,0.31;GGGNNG,0.31;GGNNGG,0.31;GNNGGG,0.31;GGNTGG,0.31;GPDGTR,0.23;QAGTYL,0.23;YLAALR,0.23;GNIICY,0.23;AAVFYT,0.23;MLASAG,0.23;ELSLFA,0.23;AAKGVI,0.23;EGREGK,0.23;AESTAA,0.23;TAALVK,0.23;GSRLNP,0.23;ATRAET,0.23;LIHRLY,0.23;
CBM6	21	nd	HKQAEY,0.58;GDWIAF,0.58;VELRAG,0.58;RIGDIS,0.5;GAENGK,0.42;AENGKR,0.42;ENGKRI,0.42;NGKRIG,0.42;GKRIGD,0.42;KRIGDI,0.42;DWIAFD,0.42;WIAFDP,0.42;ELRAGA,0.42;RAGAPD,0.42;AGAPDG,0.42;APDGEL,0.42;PDGELL,0.42;DQSGTR,0.33;EGAENG,0.33;IGDISD,0.33;DGDWIA,0.33;GAVELR,0.33;AVELRA,0.33;LRAGAP,0.33;DGELLA,0.33;GELLAT,0.33;LLATTP,0.33;LATTPV,0.33;TGGWDN,0.33;GGWDNY,0.33;
CBM6	22	nd	GASSLT,1.0;ASSLTV,1.0;SSLTVT,1.0;IQNAYD,0.93;QNAYDL,0.93;TSGVRV,0.93;KLSNIN,0.93;NNGEWT,0.93;SLANVD,0.93;NNGASS,0.93;VTAAGK,0.93;ILEIRL,0.93;SISIPA,0.93;TTTLEG,0.93;TLEGVT,0.93;VTGVHH,0.93;VHHVVF,0.93;FSFKSD,0.93;ANAQDE,0.93;ELYDIT,0.93;YDITTY,0.93;PSTPVD,0.93;TPVDKS,0.93;ALQKAQ,0.93;QDESAT,0.93;VQDALA,0.93;SARAGL,0.93;QTGSSV,0.93;TGVIVA,0.93;VARVRR,0.93;
CBM6	23	3.2.1.101:5,	HDVYLV,0.58;GVHDVY,0.58;DVYLVF,0.5;TGVHDV,0.42;VHDVYL,0.42;VYLVFR,0.33;YLVFRG,0.33;IEVRLD,0.25;GWQNWQ,0.25;WQNWQT,0.25;QNWQTV,0.25;ATGVHD,0.25;
CBM6	24	3.2.1.4:18,	GGLNVG,0.58;GLNVGW,0.5;EAESYD,0.42;DTGGGL,0.42;GGGLNV,0.42;IDDNDW,0.42;WNFNWF,0.42;TGGGLN,0.33;NFNWFE,0.33;FNWFEV,0.33;EAENYD,0.25;TSDTGG,0.25;SDTGGG,0.25;LNVGWL,0.25;LNVGWI,0.25;WIDDND,0.25;GTVLGS,0.25;TVLGSV,0.25;TGGWQS,0.25;GGWQSW,0.25;IVSVSN,0.25;VSVSNA,0.25;GTKIPI,0.25;
CBM6	25	nd	TGGWQA,0.58;GGWQAW,0.58;GWQAWT,0.58;RLDAPD,0.5;LDAPDG,0.5;DAPDGP,0.5;WQAWTT,0.5;NYDDYE,0.33;YDDYEG,0.33;DDYEGV,0.33;EVRLDA,0.33;VRLDAP,0.33;PDGPAA,0.33;DGPAAG,0.33;GPAAGS,0.33;PTGGWQ,0.33;QAWTTV,0.33;RASREG,0.25;REGSWI,0.25;WIAFRE,0.25;VLEARV,0.25;ARVTAP,0.25;RVTAPQ,0.25;VTAPQP,0.25;APQPGG,0.25;PPTGGW,0.25;AWTTVS,0.25;AAGVRD,0.25;AGVRDV,0.25;GGAVQL,0.25;
CBM6	26	nd	GGTIEV,0.64;GTIEVR,0.64;HGGTIE,0.36;TIEVRL,0.36;YLVFRN,0.36;GCTVND,0.36;CTVNDL,0.36;TVNDLI,0.36;IEVRLD,0.27;PDGELL,0.27;DGELLG,0.27;LLGSVD,0.27;LGSVDV,0.27;GSVDVP,0.27;DIYLVF,0.27;IYLVFR,0.27;
CBM6	27	3.2.1.6:2,	GWIAFH,1.0;WIAFHG,1.0;TGGAQA,1.0;GGAQAW,1.0;LSGEVR,1.0;SGEVRL,1.0;IAFHGV,0.92;QRSGWI,0.85;RSGWIA,0.85;SGWIAF,0.85;QCRVSG,0.85;CRVSGN,0.85;NVGNTG,0.85;VGNTGG,0.85;GNTGGA,0.85;NTGGAQ,0.85;GAQAWV,0.85;AQAWVT,0.85;QAWVTL,0.85;AWVTLS,0.85;WVTLSE,0.85;HFTLGA,0.85;AFHGVD,0.77;FHGVDM,0.77;LQCRVS,0.77;RVSGNS,0.77;VSGNSS,0.77;SGNSSD,0.77;GNSSDA,0.77;LDAPDS,0.69;
CBM6	28	3.2.1.8:55, 3.2.1.55:13, 3.1.1.72:5,	YKKATG,0.67;WLEYSV,0.56;VTLPAG,0.56;LPAGKH,0.56;KVKANV,0.56;ENHGDS,0.44;NHGDSD,0.44;HGDSDY,0.44;GDSDYR,0.44;DSDYRK,0.44;GVDIYK,0.44;VDIYKK,0.44;DIYKKA,0.44;IYKKAT,0.44;LEYSVN,0.44;EYSVNV,0.44;EAGDYT,0.44;GDYTMF,0.44;DYTMFA,0.44;REGTGV,0.33;GTGVDI,0.33;TGVDIY,0.33;KKATGY,0.33;GDWLEY,0.33;DWLEYS,0.33;TMFAAV,0.33;TLPAGK,0.33;GEENYD,0.33;GKDAKD,0.33;DAKDPD,0.33;
CBM6	29	nd	QTYLAG,0.56;PYAMYN,0.56;YAMYNY,0.56;AMYNYV,0.56;MYNYVD,0.56;YNYVDF,0.56;NYVDFG,0.56;YVDFGD,0.56;GTGGWQ,0.56;APVTGK,0.56;PVTGKH,0.56;DKFTFG,0.56;KFTFGD,0.56;VFTAPT,0.56;VPPGEV,0.56;PPGEVE,0.56;PGEVEN,0.56;SGNVSK,0.56;GNVSKG,0.56;VGTVRV,0.44;GTVRVE,0.44;GTHDVY,0.44;THDVYL,0.44;IEVRID,0.44;EVRIDS,0.44;VRIDSL,0.44;GRNLLV,0.33;TSGTHD,0.33;TEQGGG,0.33;IQTALL,0.33;
CBM6	30	3.2.1.-:2,	RNDGVD,0.89;NDGVDI,0.89;MRNDGV,0.78;DGVDIY,0.78;GVDIYS,0.67;GGFNLN,0.67;GFNLNY,0.67;IEDGEW,0.56;LPSTGG,0.56;KGGFNL,0.56;FNLNYI,0.56;KDAINY,0.44;TGEQVN,0.44;GEQVNW,0.44;VNWNSG,0.44;NWNSGD,0.44;WNSGDK,0.44;NKDKVS,0.44;YYVGKI,0.44;EWLNFT,0.44;SVKPGK,0.44;LEIRYA,0.44;IRYANA,0.44;DGKGQQ,0.44;TELPST,0.44;PSTGGD,0.44;TGGDQI,0.44;IKLQFD,0.44;QFDKGG,0.44;DKGGFN,0.44;
CBM6	31	nd	DSPTGP,0.78;SGTTVG,0.67;GGGQQR,0.67;GGQQRG,0.67;RTSGGS,0.67;TSGGSA,0.67;SGGSAA,0.67;GGSAAT,0.67;GSAATA,0.67;SAATAG,0.67;AATAGQ,0.67;ATAGQP,0.67;TAGQPR,0.67;AGQPRF,0.67;RLDSPT,0.67;LDSPTG,0.67;GNLNWV,0.67;DTGGGQ,0.56;TGGGQQ,0.56;GQQRGS,0.56;QRGSLD,0.56;LDPGDW,0.56;SVTLRT,0.56;TLRTSG,0.56;SPTGPL,0.56;PTGPLL,0.56;NNAFTS,0.56;NAFTST,0.56;NLNWVE,0.56;GQGIGV,0.56;
CBM6	32	3.2.1.81:5, 3.2.1.158:1,	GINWVN,1.0;INWVNS,1.0;WQWNLD,1.0;QWNLDK,1.0;NNGQWD,1.0;NWVNSG,0.88;WVNSGD,0.88;DNVPNN,0.75;NVPNNG,0.75;VPFGVN,0.75;VPNNGQ,0.75;PNNGQW,0.75;VVTTDN,0.75;DAYTSL,0.75;LDKVIL,0.75;MNIYPN,0.75;NPSSEV,0.75;SEVINL,0.75;VINLGG,0.75;LYNVNG,0.75;NVNGQE,0.75;VNGQEI,0.75;NGQEIY,0.75;GQEIYN,0.75;NTKIDF,0.75;KIDFRY,0.75;HQFNVS,0.75;LPAGIY,0.75;PAGIYL,0.75;GIYLIR,0.75;
CBM6	33	nd	GWSAGV,0.63;WIGLSG,0.63;VPAANG,0.63;ELKTEV,0.63;WSAGVK,0.5;SAGVKT,0.5;IDNGDW,0.5;DNGDWI,0.5;IGLSGV,0.5;GLSGVD,0.5;LSGVDF,0.5;LDDPAG,0.5;LYLVFT,0.5;YLVFTG,0.5;AGVKTE,0.38;FLTAGG,0.38;DIDNGD,0.38;GGWIGL,0.38;FSASVI,0.38;VISLEG,0.38;SLEGGG,0.38;LEGGGT,0.38;EGGGTI,0.38;LELHLD,0.38;ELHLDD,0.38;LHLDDP,0.38;HLDDPA,0.38;LSVPAA,0.38;LFKLAA,0.38;FKLAAW,0.38;
CBM6	34	nd	YDDYKG,1.0;DYKGVL,1.0;KGVLIT,1.0;GVLITE,1.0;VLITEE,1.0;LITEES,1.0;TEESKY,1.0;EESKYG,1.0;SKYGGD,1.0;YGGDAV,1.0;GDAVKS,1.0;FKGEKR,1.0;KGEKRI,1.0;GEIGIF,1.0;EIGIFL,1.0;IGIFLD,1.0;GIFLDH,1.0;LDHPQK,1.0;HPQKGK,1.0;PQKGKQ,1.0;QKGKQI,1.0;KGKQIG,1.0;KQIGSL,1.0;QIGSLK,1.0;IGSLKV,1.0;VPDTSG,1.0;ASVRKS,1.0;FVFKGK,1.0;FKGKVA,1.0;KGKVAI,1.0;
CBM6	35	nd	TGSHDV,0.71;GSHDVY,0.71;SHDVYL,0.71;AARDEA,0.57;ARDEAN,0.57;RDEANA,0.57;AFDRLA,0.57;ALKAFI,0.57;LKAFID,0.57;KAFIDK,0.57;AFIDKV,0.57;EANAVY,0.57;ANAVYN,0.57;AVYNDE,0.57;VYNDEN,0.57;YNDENA,0.57;NDENAM,0.57;DENAMQ,0.57;FLNLRL,0.57;LNLRLI,0.57;NLRLIP,0.57;LRLIPD,0.57;RLIPDK,0.57;LIPDKS,0.57;IPDKSL,0.57;PDKSLL,0.57;DKSLLE,0.57;ANYTKA,0.57;ATQEEV,0.57;SVKTGD,0.57;
CBM6	36	nd	EGGSAV,0.5;GSAVEV,0.5;SAVEVK,0.5;EVRLGS,0.5;VRLGSP,0.5;SPEGPL,0.5;PEGPLA,0.5;AGGAQE,0.5;GGAQEW,0.5;KAINYD,0.33;YEGVLI,0.33;CREGGS,0.33;REGGSA,0.33;GGSAVE,0.33;VKEQSG,0.33;GWIAFK,0.33;WIAFKD,0.33;IAFKDA,0.33;FKDAEF,0.33;DAEFGA,0.33;TVKLRA,0.33;AEIRLQ,0.33;GPLAGR,0.33;IEVRLG,0.33;AGRVEL,0.33;RLGSPD,0.33;TAELSG,0.33;ELSGVS,0.33;LSGVSG,0.33;DVYIVL,0.33;
CBM6	37	nd	SGAQTE,0.67;NVGWLA,0.67;QTVFAV,0.67;NGDWLR,0.67;VQAEAF,0.5;QAEAFA,0.5;FAAQSG,0.5;AAQSGA,0.5;AQSGAQ,0.5;QSGAQT,0.5;GAQTEG,0.5;AQTEGT,0.5;QTEGTG,0.5;TEGTGD,0.5;TGDADG,0.5;GDADGG,0.5;DLTARV,0.5;GGTVEL,0.5;TGGWQK,0.5;GGWQKW,0.5;GGWQQW,0.5;TVFAVM,0.5;VFAVMK,0.5;FAVMKS,0.5;DFVNLN,0.5;FVNLNW,0.5;VNLNWF,0.5;NLNWFT,0.5;LNWFTF,0.5;NWFTFG,0.5;
CBM6	38	nd	KTEGDV,1.0;VEAKTE,0.83;EAKTEG,0.83;TEGDVT,0.83;EGDVTY,0.83;GDVTYV,0.83;DVTYVA,0.83;GSSITY,0.83;SSITYK,0.83;SITYKN,0.83;ITYKNV,0.83;TYKNVE,0.83;YKNVEF,0.83;KNVEFD,0.83;NVEFDG,0.83;GQFVTK,0.83;VEAETG,0.83;SWKANK,0.67;EQPEQP,0.67;ETGTLA,0.67;TGTLAN,0.67;VKEGGV,0.67;QFVTKE,0.67;FVTKEF,0.67;VGEVDL,0.67;DLDSWK,0.67;PEQPDQ,0.67;SSYNPY,0.67;AVEAET,0.67;ETGALS,0.67;
CBM6	39	3.2.1.4:2,	TGGWQT,0.67;NTGGWQ,0.67;GGWQTY,0.5;GGGLNV,0.33;GGLNVG,0.33;GLNVGY,0.33;RVASDS,0.33;VSNTGG,0.33;SNTGGW,0.33;GWQTYQ,0.33;
CBM6	40	nd	PGVTTA,0.67;RSYIKV,0.67;SYIKVA,0.67;YIKVAG,0.67;IKVAGV,0.67;KVAGVD,0.67;VAGVDF,0.67;AGVDFG,0.67;WAPGVT,0.5;APGVTT,0.5;ELRLDR,0.5;DRPYDW,0.33;RPYDWA,0.33;YDWAPG,0.33;DWAPGV,0.33;NRSYIK,0.33;GVDFGT,0.33;IELRLD,0.33;DRVDGP,0.33;GPVIGT,0.33;TGAAGQ,0.33;GAAGQW,0.33;ATGVRD,0.33;TGVRDL,0.33;GVRDLF,0.33;DLYLLF,0.33;LYLLFK,0.33;FKGSGD,0.33;DFDHWR,0.33;FDHWRF,0.33;
CBM6	41	nd	RTEAET,1.0;TEAETI,1.0;NGDWLA,1.0;GDWLAV,1.0;EAETIG,0.8;AETIGW,0.8;ETIGWN,0.8;INNGDW,0.8;NNGDWL,0.8;DWLAVS,0.8;WLAVSK,0.8;LAVSKA,0.8;AVSKAD,0.8;VSKADF,0.8;SKADFG,0.8;ASTVGG,0.8;IEIHLD,0.8;EIHLDS,0.8;DGQLIG,0.8;GQLIGT,0.8;VKSVSG,0.8;KSVSGV,0.8;SVSGVH,0.8;VSGVHN,0.8;TIGWNG,0.6;VTSINN,0.6;TSINNG,0.6;KANIAS,0.6;QCNVKS,0.6;VHNIFF,0.6;
CBM6	42	nd	GEWMEY,0.8;EWMEYT,0.8;GQNISY,0.6;AGEWME,0.6;GGGPFY,0.6;GGPFYF,0.6;GPFYFE,0.6;PFYFEI,0.6;GEFNLG,0.6;NGEFNL,0.6;QIYGPS,0.6;GIYKCK,0.6;IYKCKL,0.6;LTVSDG,0.6;TVSDGT,0.6;VSDGTY,0.6;DLDGTI,0.6;GVVAYL,0.6;VAYLWK,0.6;KFAYAG,0.6;FAYAGG,0.6;GETISY,0.6;AYAGGL,0.6;KFAFAG,0.6;AFAGGL,0.6;FAGGLA,0.6;AGGLAV,0.6;GGLAVT,0.6;GLAVTK,0.6;LAVTKY,0.6;
CBM6	43	nd	VEAETM,0.6;EAETMA,0.6;AETMAF,0.6;ETMAFS,0.4;TSIHNG,0.4;SDIHNG,0.4;DIHNGD,0.4;SIHNGD,0.4;IHNGDY,0.4;HNGDYI,0.4;NGDYIK,0.4;IEIHLD,0.4;DLFNFD,0.4;LFNFDW,0.4;FNFDWW,0.4;
CBM6	44	nd	GGFNLD,1.0;ELRVAN,0.8;LRVANG,0.8;VPDTGG,0.8;PDTGGW,0.8;GFNLDY,0.8;ETGGFN,0.8;TGGFNL,0.8;AASGGK,0.6;GWTAAG,0.6;WTAAGN,0.6;TAAGNW,0.6;AAGNWL,0.6;LELRVA,0.6;RVANGT,0.6;VANGTG,0.6;ANGTGA,0.6;VSVPDT,0.6;SVPDTG,0.6;DTGGWA,0.6;CETGGF,0.6;WTDGGA,0.4;NPAASG,0.4;NIGWTA,0.4;NWLQYR,0.4;YDLELR,0.4;NGTGAV,0.4;TGGWAA,0.4;AGDQVV,0.4;LDYLRL,0.4;
CBM6	45	nd	FNIDWF,1.0;FTGSSG,0.8;TGSSGS,0.8;GSSGSL,0.8;SSGSLF,0.8;APTQVT,0.6;PTQVTF,0.6;TVPKTG,0.6;VPKTGG,0.6;PKTGGW,0.6;VWEEVT,0.6;EVTVSL,0.6;LKEVTG,0.6;NGAFNI,0.6;HQDLVI,0.6;LENLAL,0.6;TNGGIA,0.6;NGNYGG,0.6;SHTAHA,0.6;HAADGV,0.6;GVLKWW,0.6;DDKIIN,0.6;EVKFSK,0.6;FSKLFT,0.6;PSTSIN,0.6;ETIKLH,0.6;TIKLHP,0.6;PNPASN,0.6;NIFNID,0.6;RLYNAN,0.6;
CBM6	46	nd	NGWYTG,0.6;TATDNG,0.6;TDATSG,0.6;DATSGV,0.6;ATSGVA,0.6;QEAEHA,0.4;FDAGDW,0.4;GITGVQ,0.4;ITGVQT,0.4;DAAPFA,0.4;AEPFAT,0.4;FATATI,0.4;DGWQTV,0.4;TSSGGV,0.4;VDAFTF,0.4;GWYTGN,0.4;YTGNVT,0.4;AVTATD,0.4;VTATDN,0.4;ATDNGT,0.4;VTLSAE,0.4;YRATDN,0.4;RATDNG,0.4;ATDNGG,0.4;DNGGNV,0.4;NGGNVS,0.4;DTGGNV,0.4;TGGNVS,0.4;TVKIDK,0.4;TSGVAA,0.4;
CBM8	1	3.2.1.4:0,	GGTTGG,0.7;GTTGGQ,0.7;WVHGGT,0.6;LWVHGG,0.4;HGGTTG,0.4;GFADWS,0.3;DWSWAT,0.3;WSWATH,0.3;VHSGTS,0.3;HSGTSA,0.3;VHGGTT,0.3;VHGGTS,0.3;HGGTSG,0.3;GGTSGG,0.3;NGGTTG,0.3;TTGGQQ,0.3;DQGTLY,0.3;GGQGVR,0.2;DALARS,0.2;DDWSWA,0.2;AATYPG,0.2;QDPDDD,0.2;FTAGLG,0.2;VPIDAR,0.2;TSGGQI,0.2;QQLNFY,0.2;NGAGEA,0.2;EAGRSV,0.2;IDIPIT,0.2;ATPVVG,0.2;
CBM8	2	nd	GWQNWS,0.8;WQNWSW,0.8;DDALGS,0.4;DALGSG,0.4;ALGSGW,0.4;LGSGWQ,0.4;SGWQNW,0.4;NGWQNW,0.4;QNWSWA,0.4;FWINGG,0.4;ALYEDA,0.4;LYEDAF,0.4;YEDAFV,0.4;EDAFVN,0.4;DAFVNG,0.4;AFVNGW,0.4;FVNGWQ,0.4;VNGWQN,0.4;
CBM8	3	nd	LPTLYF,0.8;PTLYFD,0.8;SLTNTS,0.6;LTNTSP,0.6;TNTSPV,0.6;NTSPVA,0.6;RAVVNG,0.6;CTGGRI,0.6;GGRIRA,0.6;GRIRAN,0.6;RGLSLP,0.6;GLSLPT,0.6;LSLPTL,0.6;SLPTLY,0.6;TLYFDE,0.6;FTATVT,0.6;TATVTG,0.6;APWQDY,0.4;PWQDYS,0.4;SWAPHS,0.4;WAPHSL,0.4;TPGTEL,0.4;RANAWV,0.4;AWVACA,0.4;LAPQGA,0.4;LYFDEL,0.4;DELGVR,0.4;ELGVRG,0.4;TLPPGG,0.4;VPAGGT,0.4;
CBM9	1	3.2.1.8:321, 3.2.1.-:12,	EQDSVE,0.78;QDSVEI,0.56;WEQDSV,0.54;DSVEIF,0.54;PWEQDS,0.44;NPWEQD,0.41;GYIVEA,0.34;DDGQYR,0.33;YLYVLA,0.3;IDGEID,0.29;GQYRVN,0.27;FIDENN,0.26;QYRVNF,0.26;TRAEAA,0.26;EIFIDE,0.25;DGQYRV,0.25;YIVEAA,0.25;NEQSFG,0.25;RVLWDE,0.24;SVEIFI,0.24;VEIFID,0.24;IFIDEN,0.24;QFRVNY,0.24;DPVLNK,0.24;DENNHK,0.24;ENNHKT,0.24;ATAKVR,0.23;GGYIVE,0.23;YVLAIV,0.22;YYEDDD,0.22;
CBM9	2	nd	KMLWDD,0.7;NWVWSP,0.67;WVWSPQ,0.52;NDFEVF,0.5;INFSRV,0.5;RINFSR,0.48;WRINFS,0.45;VWSPQG,0.45;DFEVFI,0.44;EINALN,0.44;INALNT,0.44;FEVFID,0.42;EVFIDP,0.42;YDNDFE,0.39;DNDFEV,0.39;NALNTV,0.39;NFSRVE,0.39;FSRVEW,0.39;NDFEIF,0.38;VKMLWD,0.36;VFIDPD,0.36;LNTVWD,0.36;NTVWDL,0.36;FVDIEG,0.34;MLWDDE,0.34;ALNTVW,0.34;VNFSRV,0.34;AKMLWD,0.33;FIDPDG,0.33;RVNFSR,0.33;
CBM9	3	nd	GFMLAY,0.74;FMLAYC,0.74;MLAYCD,0.74;WDDDCL,0.72;DDDCLE,0.72;NAFAYH,0.7;DDCLEI,0.65;DCLEIF,0.65;LEIFID,0.65;CLEIFI,0.58;YWDDDC,0.56;AYCDND,0.53;LYLLAE,0.51;YLLAEI,0.51;ALYLLA,0.49;LGFMLA,0.49;ERYWDD,0.47;RYWDDD,0.47;EIFIDA,0.47;IFIDAD,0.47;NNYNAF,0.47;NYNAFA,0.47;YNAFAY,0.47;ALDNQV,0.47;LAYCDN,0.47;LAYCDA,0.47;AYCDAD,0.47;DDHLSD,0.44;AYHLAL,0.44;HLALDN,0.44;
CBM9	4	3.2.1.8:20,	GYVVEA,0.44;YILAEV,0.41;ILAEVK,0.41;LAEVKD,0.41;EIFLDE,0.41;EQDSIE,0.41;IFLDEN,0.41;DGYVVE,0.37;LYILAE,0.33;QDSIEI,0.33;DSIEIF,0.33;FLDENN,0.33;QDSVEI,0.3;DSVEIF,0.3;ELQIND,0.3;NAYEQD,0.3;AYEQDS,0.3;YEQDSI,0.3;YVVEAS,0.3;RTLWDH,0.26;SVEIFL,0.26;VEIFLD,0.26;LDENND,0.26;DENNDK,0.26;GYLVEA,0.26;MDPIRT,0.22;IGSAGS,0.22;VKDTLL,0.22;GNLISA,0.22;QSYQNT,0.22;
CBM9	5	3.2.1.8:13,	SFGTGD,0.75;DFQVND,0.67;WADPTG,0.67;TLYVLA,0.58;FGTGDE,0.58;GLDFQV,0.58;LDFQVN,0.58;FQVNDA,0.58;QVNDAS,0.58;NWADPT,0.58;GYQSTA,0.58;LYVLAE,0.5;YVLAEV,0.5;YVDAGN,0.5;TFHGLD,0.5;HGLDFQ,0.5;GAGYQS,0.5;AGYQST,0.5;YQSTAR,0.5;QSTARW,0.5;STARWG,0.5;TARWGV,0.5;GSDPWI,0.42;SDPWIQ,0.42;DPWIQD,0.42;PWIQDS,0.42;SVEIYV,0.42;VEIYVD,0.42;IYVDAG,0.42;TGAGYQ,0.42;
CBM9	6	nd	KRHWRT,0.91;RHWRTD,0.91;LVYDSD,0.91;VYDSDT,0.91;QTRIGW,0.82;TRIGWS,0.82;DCKRHW,0.73;CKRHWR,0.73;RTDSVE,0.73;YDSDTQ,0.73;DSDTQD,0.73;GQTRIG,0.73;RIGWST,0.73;HWRTDS,0.64;WRTDSV,0.64;NVLVYD,0.64;VLVYDS,0.64;SDTQDK,0.64;LRDADN,0.55;IGWSTW,0.55;WGGVQG,0.55;GGVQGD,0.55;GVQGDP,0.55;VQGDPY,0.55;QGDPYR,0.55;GDPYRW,0.55;DPYRWG,0.55;TSTTFK,0.45;GWSTWG,0.45;STWGGV,0.45;
CBM9	7	nd	KAMWDA,0.78;DGVEVY,0.78;GVEVYI,0.78;VEVYID,0.78;QYTFRW,0.78;YTFRWN,0.78;TFRWND,0.78;MINDDD,0.78;SGSYTV,0.78;GSYTVE,0.78;SYTVEV,0.78;YTVEVT,0.78;TVEVTN,0.78;VEVTNA,0.78;NQPSVI,0.78;QPSVIT,0.78;PSVITI,0.78;SVITIT,0.78;VITITS,0.78;ITITSP,0.78;VIGTAA,0.78;GNWKAM,0.67;NWKAMW,0.67;VQVTDD,0.67;QVTDDV,0.67;VTDDVK,0.67;GTDVYN,0.67;YNDDGV,0.67;AYEING,0.67;YEINGH,0.67;
CBM9	8	nd	TVYEVF,0.63;VYEVFF,0.63;YEVFFI,0.63;YYEFEI,0.5;YEFEIN,0.5;NTVYEV,0.5;EEPFVE,0.38;EPFVEA,0.38;LTERDS,0.38;TERDSI,0.38;FIDGGD,0.38;IDGGDC,0.38;DGGDCY,0.38;GGDCYY,0.38;GDCYYE,0.38;DCYYEL,0.38;CYYELE,0.38;EVFFIW,0.38;DGTLND,0.38;GWTVEL,0.38;FLGRFQ,0.38;LGRFQK,0.38;AYYEFE,0.25;CYYEFE,0.25;YELEIN,0.25;FIYQDA,0.25;RWAFMD,0.25;ETAVQI,0.25;QGWTVE,0.25;VELAFP,0.25;
CBM9	9	nd	DDDNGG,0.75;GGYTIE,0.75;FDAVWD,0.5;DAVWDD,0.5;NLYVAA,0.5;LYVAAS,0.5;YVAASV,0.5;YMDDSI,0.5;MDDSIE,0.5;SKNGAY,0.5;KNGAYD,0.5;NGAYDA,0.5;GAYDAF,0.5;YDAFDR,0.5;DAFDRQ,0.5;GNNDDD,0.5;EIFIDA,0.5;IFIDAN,0.5;FIDANN,0.5;IDANNN,0.5;DNQFIK,0.5;SSLFSK,0.5;DWNADV,0.5;WNADVF,0.5;NADVFG,0.5;ADVFGD,0.5;FSPLHA,0.5;SIPWSQ,0.5;IPWSQL,0.5;QELAEY,0.5;
CBM9	10	nd	GDSIQF,0.67;DSIQFA,0.58;LVNDND,0.58;NDNDGA,0.5;DNDGAG,0.5;NDGAGR,0.5;VNDNDG,0.5;WTPGIG,0.5;GRRGWL,0.42;FSLLVN,0.42;RRGWLE,0.42;SLLVND,0.42;LLVNDN,0.42;EWTPGI,0.42;TPGIGK,0.42;WSGDSI,0.33;SGDSIQ,0.33;VSDSTM,0.25;DSTMWR,0.25;STMWRG,0.25;FSPGGS,0.25;GGSYGP,0.25;HVWQFS,0.25;FSEGGA,0.25;AAASRT,0.25;SPADHA,0.25;SFWVEG,0.25;SVYAVN,0.25;SLPFTT,0.25;LPFTTA,0.25;
CBM9	11	3.2.1.8:8,	LAEVKD,0.86;AEVKDA,0.71;EVKDAN,0.71;LWDETH,0.57;WDETHL,0.57;DETHLY,0.57;LYVLAE,0.57;YVLAEV,0.57;VLAEVK,0.57;GYIIEA,0.57;TESFKA,0.43;ETHLYV,0.43;ANLNAT,0.43;TTAYQP,0.43;IEAALP,0.43;NGKVMG,0.43;GKVIGF,0.43;ISTQWY,0.43;TAGKAP,0.43;VWDTID,0.43;GSFTVN,0.43;VNGTAI,0.43;AAANVT,0.43;NVTVTP,0.43;SPANNA,0.43;SDGTIR,0.43;ATAVSA,0.43;TGVREG,0.43;ATIIVK,0.43;IIVKKG,0.43;
CBM9	12	nd	NVWRGD,0.86;VWRGDG,0.86;WRGDGV,0.86;RGDGVE,0.86;GDGVEL,0.86;DGVELF,0.86;GVELFF,0.86;VELFFG,0.86;ELFFGP,0.86;DLTTPG,0.86;LTTPGD,0.86;TTPGDP,0.86;TPGDPL,0.86;PGDPLF,0.86;GQPFWY,0.86;QPFWYW,0.86;GFDDSE,0.86;FDDSED,0.86;DDSEDG,0.86;TDPTPM,0.57;DPTPMR,0.57;PTPMRN,0.57;IEAAIP,0.57;EAAIPW,0.57;LYVTAS,0.43;TAEGQP,0.43;RTVTLD,0.43;AVNTVG,0.43;PAAGQY,0.43;ATGADG,0.43;
CBM9	13	nd	DPLKLW,0.57;PLKLWW,0.57;VEVFID,0.57;EVFIDE,0.57;VFIDED,0.57;DEDNSG,0.57;EDNSGG,0.57;ALDGNV,0.57;DGRPIE,0.43;WIGGPF,0.43;LLEIVD,0.43;LEIVDD,0.43;KLWWND,0.43;WWNDDC,0.43;NYWKGD,0.43;WNDDCV,0.43;WKGDYV,0.43;NDDCVI,0.43;DDCVIV,0.43;GDYVEV,0.43;DYVEVF,0.43;YVEVFI,0.43;FTYHVA,0.43;AFAYHI,0.43;TEGHAI,0.43;EGHAID,0.43;YGDNDG,0.43;LIGSVF,0.43;GSVFVP,0.43;FGTLEL,0.43;
CBM9	14	nd	DPDGDG,1.0;MIDPDG,0.8;IDPDGD,0.8;WRMNFY,0.8;LYVAFE,0.6;YVAFEV,0.6;EIMIDP,0.6;IMIDPD,0.6;PDGDGD,0.6;DGDGDN,0.6;GDGDNK,0.6;DGDNKD,0.6;GDNKDY,0.6;DNKDYY,0.6;NKDYYE,0.6;GPFGHE,0.6;SAVVVH,0.6;AVVVHG,0.6;VVVHGT,0.6;GYTVEA,0.6;TWRMNF,0.6;RMNFYA,0.6;MNFYAM,0.6;NGGTAW,0.6;GGTAWS,0.6;GTAWSP,0.6;AHLWEQ,0.4;AKDPHL,0.4;VEIMID,0.4;TAWSPI,0.4;
CBM10	1	3.2.1.78:74, 3.2.1.4:18, 3.2.1.8:6,	GWGWEN,0.86;SSSSSS,0.61;SGWGWE,0.54;WGWENN,0.47;DGWGWE,0.33;SDPDGD,0.31;DPDGDG,0.31;PDGDGW,0.31;DGDGWG,0.31;GDGWGW,0.31;SSSSSG,0.31;ENNQSC,0.29;NNQSCI,0.28;CNWYGT,0.27;QSCIGR,0.25;GWENNQ,0.24;GSSSSS,0.24;WGWENS,0.23;WENNQS,0.23;
CBM10	2	3.2.1.4:38, 3.2.1.74:16, 3.2.1.8:11, 3.2.1.91:10,	TSSGWG,0.48;GWGYEN,0.48;SSSSSS,0.48;SGWGYE,0.43;CNWYGT,0.38;WGYENN,0.33;NWYGTL,0.29;NTSSGW,0.29;WGNENN,0.29;GNENNQ,0.29;NENNQT,0.29;ENNQTC,0.29;SSSSSV,0.29;QCNWYG,0.24;WYGTLY,0.24;YGTLYP,0.24;GTLYPL,0.24;TLYPLC,0.24;LYPLCV,0.24;SGWGWE,0.24;SSGWGN,0.24;SGWGNE,0.24;GWGNEN,0.24;ENGQSC,0.24;NGQSCI,0.24;GQSCIG,0.24;STCSSQ,0.24;SSSSVS,0.24;VSSSSS,0.24;SSVSSS,0.24;
CBM10	3	1.-.-.-:8,	CNWYGW,1.0;NWYGWQ,0.6;WYGWQV,0.6;GWGNEN,0.6;WGNENG,0.6;GNENGQ,0.6;NENGQT,0.6;ENGQTC,0.6;NGQTCV,0.6;GQTCVG,0.6;MCNWYG,0.4;YGWQVP,0.4;GWQVPI,0.4;WQVPIC,0.4;QVPICE,0.4;TPSGWG,0.4;SGWGNE,0.4;NENQQT,0.4;ENQQTC,0.4;NQQTCI,0.4;QQTCIG,0.4;QTCIGR,0.4;QTCVGP,0.4;TCVGPD,0.4;VGPDTC,0.4;GPDTCQ,0.4;PDTCQE,0.4;DTCQEV,0.4;TCQEVV,0.4;CQEVVN,0.4;
CBM11	1	3.2.1.4:0,	EIKDGG,0.9;QPVGGI,0.87;FEIKDG,0.81;PVGGID,0.81;DYQPVG,0.81;YQPVGG,0.81;SELWTT,0.77;ELWTTS,0.77;LWTTSF,0.77;WTTSFT,0.77;IKDGGA,0.74;ASELWT,0.74;TSFTDD,0.74;TTSFTD,0.71;GIRFWW,0.68;KDGGAN,0.65;EASELW,0.65;GEASEL,0.61;DGGANG,0.61;RADAPE,0.58;ADAPEG,0.58;VATTGS,0.52;GIFTWG,0.48;FTWGGD,0.48;GGFTHD,0.48;YRTDYQ,0.48;RTDYQP,0.48;DISGYG,0.45;TDYQPV,0.45;ELYGKA,0.45;
CBM11	2	nd	GAPNDG,0.75;APNDGL,0.75;DTAERF,0.75;DGLTLT,0.63;CEYTSA,0.5;EYTSAR,0.5;YTSARL,0.5;TSARLV,0.5;GRIEAR,0.5;GLTLTE,0.38;GTIHGP,0.38;IHGPGY,0.38;GPGYSG,0.38;GGNFGG,0.38;ERFEAR,0.38;VDNFTG,0.38;NFTGWR,0.38;PFAHFT,0.38;AHFTRS,0.38;TRSANQ,0.38;AGAPND,0.38;GLDLTA,0.38;TAMSGY,0.38;YETGGW,0.38;GYGFRM,0.38;TGGWGW,0.38;GGWGWG,0.38;MPGNSA,0.38;STDNAA,0.38;EVGWPQ,0.38;
CBM11	3	3.2.1.4:64,	FGINAA,1.0;GINAAL,1.0;ISDFEG,0.86;SDFEGK,0.86;INAALW,0.86;NAALWD,0.86;RDWTKH,0.86;DWTKHW,0.86;WTKHWG,0.86;TKHWGI,0.86;KHWGIM,0.86;HWGIMF,0.86;WGIMFD,0.86;GIMFDV,0.86;IMFDVY,0.86;MFDVYS,0.86;FDVYSE,0.86;AWQSIT,0.86;WQSITV,0.86;QSITVQ,0.86;VPFRTF,0.86;FPYYQP,0.86;PYYQPP,0.86;YYQPPN,0.86;YQPPNA,0.86;ISGGLF,0.86;SGGLFG,0.86;GGLFGI,0.86;GLFGIN,0.86;LFGINA,0.86;
CBM12	1	3.2.1.-:7, 3.2.1.14:0,	GWEPPN,0.77;NVPALW,0.68;WEPPNV,0.66;EPPNVP,0.65;PPNVPA,0.64;PNVPAL,0.63;VPALWQ,0.35;TWAAGT,0.3;CLQAHT,0.29;PGWEPP,0.29;PALWQR,0.29;VTYGGA,0.25;TVTYGG,0.24;YRCLQA,0.22;RCLQAH,0.22;AGWEPP,0.21;
CBM12	2	3.2.1.14:75, 3.1.1.-:60,	VPHVSQ,0.54;QNTLFT,0.54;NTLFTA,0.52;TLFTAL,0.52;GDVVTY,0.49;YKAGDV,0.39;KAGDVV,0.39;AFTLWQ,0.39;FTLWQL,0.39;YKGKKY,0.38;GKKYTC,0.38;KGKKYT,0.37;QAHTSN,0.37;RYLVNV,0.35;YLVNVP,0.35;LVNVPH,0.35;VNVPHV,0.35;NVPHVS,0.35;AAFTLW,0.34;DVVTYQ,0.33;VVTYQG,0.33;GWTPDA,0.33;WTPDAA,0.33;TPDAAF,0.33;PDAAFT,0.33;DAAFTL,0.33;PHVSQA,0.33;HVSQAD,0.33;VSQADW,0.33;VVSYKG,0.32;
CBM12	3	3.2.1.14:46,	NPGYDP,0.76;ISTWYW,0.74;EAQFNQ,0.59;QFNQMF,0.56;FNQMFP,0.55;AQFNQM,0.53;VSEAQF,0.47;SEAQFN,0.47;PTISTW,0.42;STWYWE,0.42;TWYWEP,0.42;DPTIST,0.39;FVVSEA,0.39;VVSEAQ,0.39;TISTWY,0.38;AEHDNP,0.36;HDNPGY,0.36;EHDNPG,0.33;DNPGYD,0.33;PGYDPV,0.33;GYDPVI,0.3;YDPVIS,0.3;WYWEPY,0.3;ANPGYD,0.27;AAFLAN,0.27;PGYDPT,0.26;RNSFYT,0.26;VRYTDG,0.24;PVISTW,0.24;EAAAFL,0.24;
CBM12	4	3.2.1.14:59,	GWEPSN,0.4;NVPALW,0.4;QAHTSL,0.38;SLVGWE,0.38;LVGWEP,0.38;WEPSNV,0.38;HTSLVG,0.34;TSLVGW,0.34;EPSNVP,0.34;PSNVPA,0.34;SNVPAL,0.34;LTGWEP,0.32;HTSLTG,0.28;TSLTGW,0.28;SLTGWE,0.28;CIQAHT,0.23;IQAHTS,0.23;GWEPPN,0.23;AHTSLV,0.21;
CBM12	5	3.2.1.14:142,	ALVTHT,0.65;LVTHTA,0.61;VTHTAY,0.57;YQALVT,0.39;QALVTH,0.39;WNPAAT,0.39;NPAATP,0.39;TPTPTP,0.37;PAWQEG,0.35;HTAYVG,0.35;THTAYV,0.33;TYTAGT,0.3;GANWNP,0.3;ANWNPA,0.3;GAGWNP,0.28;NWNPAA,0.28;PTPTPT,0.28;AGWNPA,0.26;GWNPAA,0.26;THTAYA,0.24;HTAYAG,0.24;TAYVGA,0.24;YNGHDY,0.22;PAATPT,0.22;AATPTL,0.22;ATPTLW,0.22;TPTLWK,0.22;LWRDLG,0.22;
CBM12	6	3.2.1.14:60,	GVTYEG,0.93;VAFTLW,0.89;DGVTYE,0.86;RYLCLQ,0.82;CLQAHT,0.71;DDGVTY,0.68;LQAHTS,0.68;QAHTSN,0.68;SNSGWT,0.68;NSGWTP,0.68;SGWTPP,0.68;GWTPPV,0.68;WTPPVA,0.68;TPPVAF,0.68;PPVAFT,0.68;PVAFTL,0.68;AYRVDD,0.64;YRVDDG,0.64;RVDDGV,0.64;VDDGVT,0.64;VTYEGL,0.64;YEGLRY,0.64;YLCLQA,0.64;LCLQAH,0.64;HTSNSG,0.64;TSNSGW,0.64;AFTLWR,0.64;FTLWRP,0.64;TLWRPL,0.64;LWRPLR,0.64;
CBM12	7	nd	PALWQR,0.94;TPALWQ,0.78;ALWQRV,0.56;AGRVYE,0.44;RYRCLQ,0.44;HQAQGV,0.44;WAAGRV,0.39;AAGRVY,0.39;YRCLQS,0.39;RCLQSH,0.39;AWAAGR,0.28;CLQSHQ,0.28;LQSHQA,0.28;QSHQAQ,0.28;QAQGVW,0.28;ATPALW,0.28;AWTAGR,0.22;WTAGRV,0.22;TAGRVY,0.22;AGRVYQ,0.22;GRVYEV,0.22;RVYEVG,0.22;GVRYRC,0.22;VRYRCL,0.22;SHQAQG,0.22;
CBM12	8	nd	PGWEPP,0.65;QPGWEP,0.53;AQPGWE,0.41;PALWRA,0.41;ALWRAE,0.41;CLQAHT,0.29;HTAQPG,0.29;TAQPGW,0.29;PPNTPA,0.29;PPAVPA,0.29;PAVPAL,0.29;PNTPAL,0.29;AVPALW,0.29;NTPALW,0.29;VPALWR,0.29;TWAVGT,0.24;RVTYGG,0.24;GYVCLQ,0.24;YVCLQA,0.24;VCLQAH,0.24;AHTAQP,0.24;GWEPPA,0.24;WEPPNT,0.24;WEPPAV,0.24;EPPNTP,0.24;EPPAVP,0.24;
CBM12	9	nd	TSYKVG,1.0;SYKVGD,1.0;YKVGDI,1.0;KVGDIV,1.0;VGDIVT,1.0;GDIVTY,1.0;DIVTYN,1.0;IVTYNN,1.0;VTYNNY,1.0;TYNNYK,1.0;YNNYKY,1.0;NNYKYK,1.0;NYKYKC,1.0;QAHNAI,1.0;AHNAIV,1.0;HNAIVT,1.0;NAIVTW,1.0;AIVTWE,1.0;IVTWEP,1.0;VTWEPS,1.0;KYKCLQ,0.87;KCLQAH,0.87;CLQAHN,0.87;LQAHNA,0.87;TWEPSK,0.87;WEPSKT,0.87;EPSKTP,0.87;PSKTPA,0.87;SKTPAL,0.87;KTPALW,0.87;
CBM12	10	3.2.1.-:1,	INYRCI,1.0;NYRCIQ,1.0;YRCIQT,1.0;RCIQTH,1.0;SLIGWE,1.0;YEGINY,0.93;EGINYR,0.93;GINYRC,0.93;CIQTHT,0.93;IQTHTS,0.93;QTHTSL,0.93;THTSLI,0.93;HTSLIG,0.93;TSLIGW,0.93;LIGWEP,0.93;IGWEPI,0.93;GWEPIN,0.93;INTPTL,0.93;NTPTLW,0.93;TPTLWE,0.93;PTLWEK,0.93;NILYKA,0.87;WEPINT,0.87;EPINTP,0.87;PINTPT,0.87;ILYKAG,0.8;TLWEKT,0.8;LWEKTN,0.8;LYKAGD,0.73;YKAGDI,0.73;
CBM12	11	nd	CRQAHT,0.64;RQAHTA,0.5;HTSQAD,0.43;TSQADW,0.43;SQADWT,0.43;QADWTP,0.43;LWLDLG,0.43;YRCRQA,0.36;RCRQAH,0.36;GWEPPY,0.36;ALWLDL,0.36;WLDLGP,0.36;YQCRQA,0.29;QCRQAH,0.29;QAHTAI,0.29;PGWEPP,0.29;WEPPYV,0.29;LDLGPA,0.29;EWAAGV,0.21;WAAGVA,0.21;AAGVAY,0.21;AAGTAY,0.21;VTYQGR,0.21;TYQGRL,0.21;YQGRLY,0.21;ECRQPH,0.21;CRQPHT,0.21;RQPHTS,0.21;PHTSQA,0.21;VTAPTV,0.21;
CBM12	12	nd	HTSLQG,0.43;HTSLPG,0.43;TSLPGW,0.43;TSLQGW,0.43;SLQGWE,0.43;SLPGWE,0.43;LPGWEP,0.43;LQGWEP,0.43;QPHTSL,0.36;PHTSLQ,0.36;AHTSLP,0.36;GWEPAT,0.36;WEPATT,0.36;EPATTP,0.36;PATTPA,0.36;ATTPAL,0.36;TTPALW,0.36;QAHTSL,0.29;QGWEPA,0.29;GWEPTN,0.29;WEPTNV,0.29;TPALWK,0.29;DIVSYN,0.21;KTYTCL,0.21;TYICRQ,0.21;YTCLQP,0.21;CLQPHT,0.21;CRQPHT,0.21;EPTNVA,0.21;ALWKLN,0.21;
CBM12	13	3.2.1.14:22,	IWNTPP,0.77;WNTPPT,0.77;NTPPTH,0.77;TPPTHC,0.77;PPTHCP,0.77;PTHCPS,0.77;THCPSC,0.77;NQPPTV,0.77;PPTVSL,0.62;WNASTI,0.54;NASTIY,0.54;QPPTVS,0.54;PTVSLT,0.54;RLYQAT,0.46;DLGACS,0.46;GNQPPT,0.46;AWNAST,0.38;TIYAAG,0.38;IYAAGD,0.38;YAAGDK,0.38;GDKLTY,0.38;LVYQGR,0.38;VYQGRL,0.38;LTYQNR,0.38;TYQNRL,0.38;GRLYQA,0.38;PIWNTP,0.38;SCGYYQ,0.38;CGYYQD,0.38;YQDLGA,0.38;
CBM12	14	3.2.1.14:29,	TLQKGG,1.0;LQKGGV,1.0;QKGGVL,1.0;GGVLYR,1.0;GVLYRA,1.0;VLYRAN,1.0;LYRANQ,1.0;YRANQD,1.0;RANQDI,1.0;ANQDIW,1.0;NQDIWN,1.0;QDIWNA,1.0;DIWNAP,1.0;IWNAPP,1.0;WNAPPD,1.0;NAPPDH,1.0;APPDHP,1.0;PPDHPA,1.0;PDHPAG,1.0;DHPAGA,1.0;HPAGAP,1.0;PAGAPY,1.0;AGAPYY,1.0;GAPYYT,1.0;PYYTNL,1.0;YYTNLG,1.0;YTNLGA,1.0;TNLGAC,1.0;NLGACD,1.0;VSLTSP,1.0;
CBM12	15	nd	PAWAEG,0.5;HTSLAG,0.5;TSLAGW,0.5;AWAEGV,0.38;WAEGVT,0.38;SLAGWE,0.38;LAGWEP,0.38;PPATPA,0.38;PATPAL,0.38;ATPALW,0.38;ALWTDL,0.38;LWTDLG,0.38;WTDLGA,0.38;SPSPTP,0.38;AEGVTW,0.25;VTWTAG,0.25;YAAGAE,0.25;TAGSKA,0.25;AGAEVT,0.25;GSKATY,0.25;TYAGRL,0.25;PPVGAG,0.25;VGAGWT,0.25;GAGWTP,0.25;WTPPAT,0.25;TPPATP,0.25;TPALWT,0.25;TDLGAC,0.25;PSPTPT,0.25;SPTPSP,0.25;
CBM12	16	nd	PAWELG,0.75;AWELGA,0.75;WELGAT,0.75;ELGATY,0.75;LGATYN,0.75;ATYNVG,0.63;TYNVGD,0.63;YNVGDK,0.63;NVGDKV,0.63;NLGRDW,0.63;LGRDWV,0.63;GRDWVC,0.63;EPTWAP,0.63;PTWAPG,0.63;TWAPGD,0.63;DYHTLW,0.63;YHTLWT,0.63;HTLWTL,0.63;TLWTLI,0.63;LWTLIP,0.63;VGDKVS,0.5;GDKVNN,0.5;DKVNNL,0.5;KVNNLG,0.5;VNNLGR,0.5;NNLGRD,0.5;AFHIAH,0.5;HIAHEP,0.5;IAHEPT,0.5;AHEPTW,0.5;
CBM12	17	nd	AGASYI,0.88;GASYIC,0.88;PTLWAP,0.88;TLWAPW,0.88;LWAPWT,0.88;WAPWTE,0.88;APWTEQ,0.88;PWTEQA,0.88;WTEQAG,0.88;TEQAGG,0.88;EQAGGR,0.88;QAGGRG,0.88;AGGRGF,0.88;GGRGFR,0.88;GRGFRD,0.88;RGFRDW,0.88;GFRDWP,0.88;FRDWPK,0.88;RDWPKE,0.88;DWPKEW,0.88;WPKEWQ,0.88;TDYVKG,0.63;KVMHAG,0.63;VMHAGA,0.63;MHAGAS,0.63;HAGASY,0.63;YICLNP,0.63;ICLNPH,0.63;APTLWA,0.63;CLNPHH,0.5;
CBM12	18	nd	QWYNDN,1.0;WYNDND,1.0;YNDNDS,1.0;NDNDSV,1.0;DNDSVR,1.0;NDSVRH,1.0;DSVRHN,1.0;SVRHNA,1.0;VRHNAE,1.0;RHNAEN,1.0;HNAENY,1.0;NAENYI,1.0;AENYIC,1.0;ENYICV,1.0;NYICVM,1.0;YICVMQ,1.0;ICVMQH,1.0;CVMQHT,1.0;VMQHTS,1.0;MQHTSN,1.0;FWSPDQ,1.0;WSPDQA,1.0;SPDQAT,1.0;PDQATT,1.0;DQATTL,1.0;QATTLW,1.0;ATTLWQ,1.0;TTLWQL,1.0;NAFWSP,0.71;WQLVVQ,0.71;
CBM12	19	3.2.1.14:7,	PEWQLN,1.0;EWQLNH,1.0;WQLNHH,1.0;QLNHHY,1.0;LNHHYR,1.0;HHYRKD,1.0;HYRKDD,1.0;YRKDDG,1.0;RKDDGV,1.0;KDDGVT,1.0;DDGVTY,1.0;DGVTYQ,1.0;GVTYQG,1.0;QEHTSN,1.0;EHTSNA,1.0;HTSNAG,1.0;TSNAGW,1.0;SNAGWT,1.0;NAGWTP,1.0;AGWTPD,1.0;GWTPDV,1.0;WTPDVA,1.0;TPDVAF,1.0;PDVAFT,1.0;DVAFTL,1.0;VAFTLW,1.0;AFTLWA,1.0;FTLWAK,1.0;TLWAKV,1.0;LWAKVA,1.0;
CBM12	20	nd	PAWQDQ,1.0;WQDQHD,1.0;QDQHDY,1.0;DQHDYQ,1.0;HDYQQP,1.0;DYQQPD,1.0;YQQPDF,1.0;QQPDFV,1.0;PDFVSY,1.0;DFVSYQ,1.0;FVSYQD,1.0;VSYQDK,1.0;SYQDKI,1.0;YQDKIY,1.0;QDKIYS,1.0;IYSLVQ,1.0;YSLVQA,1.0;SLVQAH,1.0;VQAHFS,1.0;AHFSQS,1.0;HFSQSN,1.0;SNWQPN,1.0;NWQPNQ,1.0;WQPNQT,1.0;QPNQTP,1.0;PNQTPA,1.0;NQTPAL,1.0;QTPALW,1.0;PALWKN,1.0;ALWKNE,1.0;
CBM12	21	3.2.1.14:10,	TGWNPT,0.8;PDTFYA,0.6;DTFYAA,0.6;TFYAAG,0.6;YAAGTI,0.6;AAGTIV,0.6;VNQTDY,0.6;STGWNP,0.6;GWNPTV,0.6;WNPTVA,0.6;NPTVAS,0.6;PTVASL,0.6;TVASLW,0.6;AWKPDT,0.4;AGTIVT,0.4;GTIVTY,0.4;IVTYNG,0.4;TYNGSD,0.4;DYQALV,0.4;LVNQTD,0.4;QTDYTG,0.4;TDYSST,0.4;TGTGWN,0.4;GTGWNP,0.4;SLWTPV,0.4;LWTPVS,0.4;WTPVSG,0.4;PVSGSG,0.4;GSGTGP,0.4;GTDPGN,0.4;
CBM13	1	3.2.1.39:14, 3.2.1.8:0, 3.2.1.49:0, 3.2.1.22:0, 2.4.1.41:0,	GKCLDV,0.51;LGKCLD,0.47;ALGKCL,0.41;SGRCLD,0.39;GTANGT,0.34;RALGKC,0.33;GRCLDV,0.31;SGLCLD,0.27;LWDCNG,0.25;VQLYDC,0.24;VQLWDC,0.24;GKCVDV,0.24;LYDCNG,0.23;QLYDCN,0.23;QSGLCL,0.22;KCVDVA,0.21;QLWDCN,0.21;
CBM13	2	3.2.1.39:5, 3.2.1.145:3,	SGKVLD,0.52;GKVLDV,0.48;NRNSGK,0.45;STADGA,0.45;SGKALD,0.36;ASTADG,0.35;VNRNSG,0.34;HSGKVL,0.33;GKALDV,0.33;GASTAD,0.31;NSGKAL,0.27;NQQWQL,0.27;RNSGKA,0.27;GANQQW,0.26;LVNRNS,0.24;NSGKVL,0.23;QQWQLV,0.23;STADGG,0.23;YVLVNR,0.22;ANQQWQ,0.22;RHSGKV,0.21;QQWQFV,0.2;
CBM13	3	3.2.1.145:6, 3.2.1.55:3,	GTNQQW,0.52;GGTNQQ,0.46;HSGKCL,0.45;RHSGKC,0.44;SGKCLD,0.42;ARHSGK,0.38;GKCLDV,0.35;NGGTNQ,0.27;TNQQWT,0.25;CNGGTN,0.22;GANQQW,0.22;GGANQQ,0.2;SGLCLD,0.2;
CBM13	4	nd	AGDLVN,0.36;DLVNPQ,0.31;LVNPQA,0.31;CNGTGA,0.3;NGTGAQ,0.3;VNPQAN,0.3;NPQANK,0.3;PQANKC,0.3;SGKCLD,0.29;ANKCVD,0.29;GNPAQQ,0.28;CSGNPA,0.27;SGNPAQ,0.27;NGTAAQ,0.25;GDLVNP,0.25;QANKCV,0.25;GKCLDV,0.25;DVAWGS,0.25;GSTANG,0.25;STANGA,0.25;LQLWDC,0.25;CMDVAW,0.24;CNGTAA,0.24;NPAQQF,0.24;MDVAWG,0.22;AAGDLV,0.22;TCNGTG,0.21;YTCNGT,0.21;AQQFVL,0.21;
CBM13	5	nd	SGKVLG,0.77;GKVLGV,0.74;DNGTAD,0.68;NGTADH,0.68;GTADHL,0.48;TADHLW,0.48;TADHRW,0.48;HSGKVL,0.45;GTADHR,0.45;NSGKVL,0.38;MSTADG,0.37;KVLGVE,0.36;RNVNSG,0.34;VLGVEN,0.33;DHLWRL,0.33;ADHLWR,0.32;IRNVNS,0.32;TGTADH,0.3;NMSTAD,0.3;DTGTAD,0.29;STADGG,0.27;LGVENM,0.27;MSTADN,0.27;STADSA,0.27;STADNA,0.27;ADHRWT,0.27;SGKVLA,0.26;GLVLGV,0.26;NVNSGK,0.26;TADHNW,0.25;
CBM13	6	3.2.1.55:8,	GANQRW,0.54;GGANQR,0.5;SGLLLT,0.43;NGGANQ,0.41;GLLLTT,0.38;LLLTTA,0.37;LLTTAS,0.37;VIQWTC,0.35;LTTAST,0.34;IQWTCT,0.32;QWTCTG,0.31;CNGGAN,0.28;GANQKW,0.28;ANQRWT,0.28;RSGLLL,0.28;WTCTGG,0.28;DGSYTL,0.26;GSYTLT,0.26;SYTLTN,0.26;GALVTQ,0.26;TGGANQ,0.25;SDGSYT,0.24;ANQRWN,0.24;VNRYSG,0.24;NRYSGL,0.24;RYSGLV,0.24;CTGGAN,0.24;SVRSGL,0.24;VRSGLL,0.24;TGSALQ,0.24;
CBM13	7	3.2.1.88:6,	TANGTP,0.39;GLCLDV,0.37;WTCNGQ,0.36;LWTCNG,0.34;SGLCLD,0.32;ANGTPV,0.29;GTANGT,0.29;AGLCLD,0.29;GDKCLD,0.27;GTTNGT,0.27;GLCLDA,0.27;ATANGT,0.27;DKCLDA,0.25;KCLDAY,0.24;AATANG,0.24;CNGQSN,0.22;NGQSNQ,0.22;SGRCLD,0.2;DCHTAA,0.2;AANQLW,0.2;ANQLWT,0.2;GGEIRV,0.2;NGTPVQ,0.2;WPCNGQ,0.2;GQSNQQ,0.2;
CBM13	8	nd	DRCLDV,0.53;CHGGRN,0.43;HGGRNQ,0.43;RCLDVP,0.42;HDRCLD,0.4;HGGANQ,0.38;CLDVPG,0.36;WDCHGG,0.32;LSHDRC,0.32;ATGTCV,0.3;TGTCVD,0.3;GGRNQG,0.3;GGANQQ,0.3;SHDRCL,0.28;GANQQW,0.28;RNQGWW,0.26;LDVPGA,0.26;CHGGAN,0.26;GWDCHG,0.25;DCHGGR,0.23;ELSHDR,0.23;ANQKFV,0.23;CSGAAN,0.21;SGAANQ,0.21;DFIGSR,0.21;
CBM13	9	nd	GKCLDV,0.6;SGKCLD,0.47;CLDVEG,0.36;VHSGKC,0.36;AVHSGK,0.33;ANQQWR,0.31;ASGKCL,0.29;NQQWRL,0.29;LVAVHS,0.29;VAVHSG,0.29;HSGKCA,0.29;KCLDVS,0.27;LLVAVH,0.27;GGPEQQ,0.24;GPEQQW,0.24;CTGGPE,0.22;TGGPEQ,0.22;PEQQWV,0.22;KCLDVA,0.22;CLDVAG,0.22;GQANQQ,0.2;QANQQW,0.2;GPVLLV,0.2;VLLVAV,0.2;SGKCAQ,0.2;CLDVSG,0.2;
CBM13	10	nd	NRTNGM,0.44;VNRTNG,0.41;TGLVLD,0.41;GLVLDG,0.38;LVLDGG,0.38;VLDGGG,0.38;RTNGMV,0.36;NGMVAD,0.36;SNLKQW,0.33;GSNLKQ,0.31;LDSGGN,0.28;DSGGNV,0.28;TNGMVA,0.28;GMVADG,0.28;NLLWTF,0.28;SGGNVA,0.26;ASGSNL,0.26;SGSNLK,0.26;GGNVAS,0.26;GNVASG,0.26;NVASGS,0.26;NGGNNQ,0.26;GGNNQQ,0.26;GNNQQW,0.26;TGTALD,0.26;GASTAS,0.26;ASTASG,0.26;STASGA,0.26;TNLLWT,0.26;GTALDG,0.23;
CBM13	11	4.2.2.2:9,	NRHSGK,0.38;NVNSGK,0.38;HSGKAL,0.36;SGKALD,0.33;GDGYYK,0.33;GKALDV,0.31;LVNVNS,0.31;VNVNSG,0.31;DAGDGY,0.31;AGDGYY,0.31;SGKLLD,0.31;SGKALE,0.31;GKALEV,0.31;DNGGWN,0.28;NGGWNQ,0.28;QMYNTG,0.28;MYNTGH,0.28;YNTGHF,0.28;NTGHFS,0.28;TGHFSQ,0.28;GHFSQQ,0.28;SQQWLI,0.28;QQWLIL,0.28;QWLILD,0.28;ILDAGD,0.28;LDAGDG,0.28;KIMNRN,0.28;IMNRNS,0.28;MNRNSG,0.28;NSGKLL,0.28;
CBM13	12	3.2.1.14:7,	ADGAKV,0.48;DGAKVQ,0.45;NVNSNK,0.45;STADGA,0.42;TADGAK,0.42;INVNSN,0.39;CNGTNA,0.36;NGTNAQ,0.36;IINVNS,0.36;VNSNKA,0.36;GAKVQQ,0.3;AKVQQW,0.3;DCNGTN,0.27;NSNKAL,0.27;SNKALD,0.27;RHTDMA,0.27;WDCNGT,0.24;QQFRFV,0.24;HTDMAI,0.24;TDMAID,0.24;SSTADG,0.21;GTNAQK,0.21;NKALDI,0.21;SIINVN,0.21;VHQWSY,0.21;GGANQQ,0.21;GANQQF,0.21;NQQFRF,0.21;ARHTDM,0.21;
CBM13	13	2.4.1.41:3,	SGKSLD,0.58;STADGA,0.52;GKSLDV,0.45;GGSTAD,0.39;GSTADG,0.35;HSGKSL,0.29;KSLDVY,0.29;TADGAA,0.26;GTNQQF,0.26;AGGGYY,0.23;GGTNQQ,0.23;
CBM13	14	3.2.1.178:3,	NGANIQ,0.46;ANGANI,0.42;CLEVAG,0.38;LEVAGS,0.38;GANIQQ,0.38;GANIQV,0.35;DGANVQ,0.31;SGKALD,0.31;GKALDV,0.31;LCLEVA,0.31;AGANIQ,0.27;EVAGSS,0.27;SDGANV,0.23;NGTGAQ,0.23;ANGSYT,0.23;GDGYFK,0.23;DGYFKV,0.23;GYFKVV,0.23;YFKVVN,0.23;TPTGDG,0.23;PTGDGY,0.23;TGDGYY,0.23;
CBM13	15	3.2.1.8:24, 3.1.1.73:11, 3.2.1.-:10,	GWYYIK,0.88;WYYIKN,0.71;GQKWYL,0.71;DGWYYI,0.67;GYVTLK,0.67;NAQKYL,0.63;AQKYLQ,0.63;QKYLQV,0.63;QKWYLT,0.46;KWYLTN,0.46;KNVNAQ,0.38;NVNAQK,0.38;VNAQKY,0.38;KYLQVA,0.38;AGQKWY,0.38;NGYVTL,0.38;YVTLKS,0.38;YYIKNV,0.33;YIKNVN,0.33;IKNVNA,0.33;QNVELG,0.33;LGNYML,0.33;GNYMLD,0.33;NYMLDV,0.33;NVEIGT,0.29;VEIGTG,0.29;KWYLKN,0.29;YVTLKN,0.29;GENKDG,0.29;TKSSNG,0.29;
CBM13	16	3.2.1.81:1,	STTGDG,0.63;TTGDGT,0.58;TGDGTW,0.54;RLAVRD,0.5;GDGTWT,0.5;GANQRW,0.5;ANQRWT,0.5;GVQSGK,0.46;TGVQSG,0.42;SGANQR,0.42;LTGVQS,0.38;WTLVNA,0.38;VNAATG,0.38;EVGGQA,0.38;VGGQAT,0.38;LSTTGD,0.33;DGTWTL,0.33;TWTLVN,0.33;LLEVGG,0.33;LEVGGQ,0.33;GTWTLV,0.29;TGRLLE,0.29;GRLLEV,0.29;RLLEVG,0.29;QRWTLT,0.29;TLVNAA,0.25;ATGRLL,0.25;PNSGAN,0.25;NSGANQ,0.25;NQRWTL,0.25;
CBM13	17	nd	STANGA,0.4;GASTAN,0.36;VSGAST,0.32;SGASTA,0.32;GGTNQR,0.32;NQQFRL,0.32;ASTANG,0.32;GTNQRW,0.28;CHGGTN,0.28;HGGTNQ,0.28;SGKCVD,0.24;GKCVDV,0.24;TNQQFR,0.24;KCVDVP,0.2;ALLQQW,0.2;LLQQWG,0.2;LQQWGC,0.2;QQWGCT,0.2;LVASGS,0.2;TNQRWT,0.2;GASTAD,0.2;AAVIQY,0.2;SQTNQQ,0.2;VSSGKC,0.2;IIQETC,0.2;IQETCT,0.2;QETCTA,0.2;ETCTAN,0.2;
CBM13	18	nd	DGSIRP,0.73;GLCVDV,0.41;QRWVFT,0.4;RWVFTN,0.4;WALYGD,0.4;ALYGDG,0.39;NQMWLP,0.39;LCVDVR,0.37;GTILNL,0.37;LYGDGS,0.36;YGDGSI,0.36;GDGSIR,0.36;GSIRPK,0.36;SSGQRW,0.36;PNQMWL,0.36;RDLCME,0.33;IQLWPC,0.33;CLTTYG,0.33;LTTYGY,0.33;QDQCLT,0.3;LNLKNG,0.3;QMWLPV,0.3;VWVETC,0.29;YPDGSI,0.29;PDGSIR,0.29;NGTIIN,0.29;GTIINP,0.29;GSSGQR,0.27;NLKNGL,0.27;MWLPVP,0.27;
CBM13	19	nd	TANGTN,0.64;LNNSSV,0.52;ANGTNI,0.48;GTANGT,0.42;NNSSVV,0.39;NSSVVD,0.36;NGTNIQ,0.36;AGNGYY,0.33;ALNNSS,0.3;GNGYYY,0.3;SSVVDL,0.27;SVVDLN,0.27;QKWKLV,0.27;NQKFKL,0.27;VVDLNQ,0.24;KWKLVY,0.24;WKLVYD,0.24;LVYDSN,0.24;VYDSNK,0.24;EAGNGY,0.24;ANGTNV,0.24;YTSNGT,0.24;NANNQK,0.21;ANNQKW,0.21;NNQKWK,0.21;NGSNNV,0.21;SNNVVA,0.21;NKEEQY,0.21;KEEQYW,0.21;TNIQLY,0.21;
CBM13	20	nd	HGGDNQ,0.45;GGDNQR,0.45;NGKCLD,0.41;NGKCLE,0.36;LNGKCL,0.36;GKCLDI,0.36;CHGGDN,0.32;YRCHGG,0.32;GDNQRW,0.32;VNGQCL,0.27;NGQCLD,0.27;GQCLDV,0.27;QCLDVG,0.27;IRSGLN,0.27;RSGLNG,0.27;SGLNGK,0.27;GLNGKC,0.27;NQRWFR,0.27;MNGKCL,0.27;QCDGSR,0.27;GKCLDV,0.23;GKCLEI,0.23;KCLEIY,0.23;AYRCHG,0.23;GGKCLE,0.23;GKCLEA,0.23;KCLEAA,0.23;HQSWRL,0.23;
CBM13	21	nd	AHDLVN,0.53;HDLVNT,0.53;SHLSGR,0.47;HLSGRC,0.47;SGRCID,0.47;GRCIDV,0.47;RCIDVP,0.47;CLDVAN,0.47;LDVANA,0.47;DNQKWS,0.47;FASDGT,0.42;CTGLDN,0.42;TGLDNQ,0.42;GLDNQK,0.42;LDNQKW,0.42;SFRSHL,0.37;FRSHLS,0.37;RSHLSG,0.37;WDCNGA,0.37;SDGTIR,0.37;KCLDVA,0.37;CNGSAA,0.37;GSAAQK,0.37;NGSAAQ,0.37;DLVNTV,0.37;LVNTVV,0.37;VNTVVG,0.37;PVSFRS,0.32;LSGRCI,0.32;CIDVPG,0.32;
CBM13	22	3.2.1.55:4,	GTANGT,0.6;TANGTA,0.55;ANGTAV,0.5;SGRCVD,0.35;GRCVDV,0.35;RCVDVP,0.3;CGTANG,0.3;NTCQQW,0.3;ASGRCV,0.25;DITGSS,0.25;ITGSST,0.25;TGSSTA,0.25;GSSTAD,0.25;SSTADG,0.25;NGTAVQ,0.25;STADGT,0.25;NCGTAN,0.25;VILYSA,0.25;TGNNQK,0.25;GNNQKF,0.25;LGNTCQ,0.25;GNTCQQ,0.25;KVLTVR,0.25;VELRTN,0.25;ELRTNA,0.25;SLRLEV,0.25;ATTGNN,0.2;VLTVRN,0.2;DGLTTN,0.2;LTPIVI,0.2;
CBM13	23	nd	DGLLRS,0.76;VRYDLT,0.62;GLCLDS,0.55;DVRYDL,0.55;DDVRYD,0.52;LCLDSH,0.48;ADAGVV,0.45;VVKVRD,0.45;PGLCLD,0.41;RGDDVR,0.41;GDDVRY,0.41;GELLPR,0.41;ELLPRW,0.38;GLLRSV,0.34;LLRSVA,0.34;LGTCAD,0.34;RYDLTV,0.34;LLPRWD,0.34;ADLCLD,0.31;LCLDVR,0.31;CLDVRG,0.31;DDGLLR,0.31;LRSVAD,0.31;RSVADP,0.31;DAGVVI,0.31;AGVVIL,0.31;GVVILG,0.31;QGELLP,0.31;VVILGT,0.28;VQGELL,0.28;
CBM13	24	nd	VLMADG,0.88;GHPFWV,0.88;RAKKAA,0.76;LMADGS,0.76;TATDGH,0.76;ATDGHP,0.76;TDGHPF,0.76;DGHPFW,0.76;HPFWVP,0.76;ATVHNL,0.76;TVHNLT,0.76;VHNLTV,0.76;TRHIYG,0.71;RHIYGP,0.71;VRIRKQ,0.71;RIRKQD,0.71;PLGARL,0.71;LGARLY,0.71;GARLYD,0.71;ARLYDP,0.71;RLYDPV,0.71;LYDPVV,0.71;YDPVVG,0.71;PVVGRF,0.71;NGYAYA,0.71;GYAYAH,0.71;AYAHNN,0.71;YAHNNP,0.71;GAGLSA,0.71;AGLSAA,0.71;
CBM13	25	2.4.1.41:1,	KCVDAR,0.47;GKCLDV,0.47;SGKCLD,0.47;GKCVDA,0.41;QQYACN,0.35;KCLDVP,0.35;CLDVPG,0.35;GGNNQQ,0.35;GNNQQW,0.35;GKCLDI,0.35;CVDARA,0.29;VDARAA,0.29;GTVVQQ,0.29;TVVQQY,0.29;SQQWQF,0.29;QQWQFQ,0.29;GYYRVN,0.29;YYRVNT,0.29;YRVNTR,0.29;TADGGL,0.29;YGGGNN,0.29;GGGNNQ,0.29;KCLDIP,0.29;DARAAG,0.24;ANGTVV,0.24;YACNQT,0.24;TFSQQW,0.24;QFQPTS,0.24;TGKCLD,0.24;HLWAYG,0.24;
CBM13	26	3.2.1.81:2,	STADGA,0.63;TADGAR,0.56;ADGARI,0.56;LVAQHS,0.5;GARISQ,0.5;ARISQW,0.5;NQRFQL,0.5;VAQHSG,0.44;STAAGA,0.44;DGARIS,0.44;RISQWT,0.44;AQHSGK,0.38;HSGKAA,0.38;NRQSGL,0.38;RQSGLA,0.38;GLALDV,0.38;LALDVW,0.38;QRFQLQ,0.38;QHSGKA,0.31;SGKAAD,0.31;ASTAAG,0.31;QQWRVV,0.31;QWRVVD,0.31;VISLVN,0.31;ISLVNR,0.31;SGLALD,0.31;ASTADG,0.31;RFQLQR,0.31;YRLVAQ,0.25;RLVAQH,0.25;
CBM13	27	nd	SGLCLD,0.93;GLCLDV,0.87;NSGLCL,0.73;LCLDVY,0.73;CLDVYG,0.67;PDIVQQ,0.6;GQQLDQ,0.6;QQLDQW,0.6;QLDQWP,0.47;LDQWPC,0.47;DQWPCK,0.47;QWPCKN,0.47;GTNQDF,0.47;NQNSGL,0.47;QNSGLC,0.47;AASLWL,0.4;ASLWLP,0.4;WLPQQQ,0.4;PQQQSD,0.4;QQSDGS,0.4;QSDGSW,0.4;SDGSWQ,0.4;DGSWQF,0.4;GSWQFK,0.4;SWQFKN,0.4;WPCKNA,0.4;CKNAPG,0.4;KNAPGT,0.4;NAPGTN,0.4;PGTNQD,0.4;
CBM13	28	3.2.1.8:10,	VVLADC,1.0;VLADCD,1.0;KCLDAA,0.96;CLDAAG,0.96;LDAAGQ,0.96;LYSCTG,0.96;YSCTGN,0.96;SCTGND,0.96;CTGNDN,0.96;TGNDNQ,0.96;PVVLAD,0.96;LADCDF,0.96;ADCDFS,0.96;ILYSCT,0.93;IKGKQS,0.93;KGKQSR,0.93;GKQSRK,0.93;KQSRKC,0.93;QSRKCL,0.93;SRKCLG,0.93;RKCLGT,0.93;IVRKGD,0.93;DCDFSR,0.93;CDFSRA,0.93;DFSRAL,0.93;FSRALE,0.93;SRALEF,0.93;RALEFT,0.93;RTTDGL,0.89;DAAGQG,0.89;
CBM13	29	nd	WQLVSV,1.0;GGYYKL,1.0;GYYKLK,1.0;YYKLKN,1.0;YKLKNR,1.0;GTNQHF,1.0;DGGWSS,0.93;GGWSSQ,0.93;QLVSVT,0.93;LVSVTG,0.93;VSVTGG,0.93;SVTGGY,0.93;VTGGYY,0.93;TGGYYK,0.93;LKNRAT,0.93;KNRATG,0.93;NRATGK,0.93;ATGKLI,0.93;TGKLID,0.93;GKLIDI,0.93;LIDISE,0.93;IDISEG,0.93;DGAKAI,0.93;GAKAIQ,0.93;AKAIQW,0.93;KAIQWG,0.93;AIQWGD,0.93;NGGTNQ,0.93;GGTNQH,0.93;TNQHFR,0.93;
CBM13	30	nd	SGQCLD,0.71;GQCLDV,0.71;QCLDVA,0.5;GRCLDV,0.36;CLDVAG,0.36;SGRCLD,0.29;RCLDVA,0.29;HSGQCL,0.29;KVVDSH,0.29;VVDSHA,0.29;GRASQQ,0.29;LQNQRT,0.21;ANVAPA,0.21;DVAGGS,0.21;GGSDAN,0.21;DGRASQ,0.21;SQQFRA,0.21;WVIYTG,0.21;LYTGTG,0.21;GTGSGD,0.21;CLDVAQ,0.21;DKVVDS,0.21;DSHAYE,0.21;DIIQWQ,0.21;FGNDNQ,0.21;NDNQRW,0.21;DNQRWL,0.21;NQRWLL,0.21;EWADSD,0.21;DSDGDG,0.21;
CBM13	31	nd	LVLDVK,0.86;VLDVKG,0.86;LDVKGG,0.86;NLVLDV,0.57;IKSVNS,0.57;KSVNSG,0.57;SVNSGL,0.57;DVKGGA,0.57;VIASES,0.5;IASESN,0.5;SESNEN,0.5;ESNENL,0.5;NENLVL,0.5;LWTANG,0.5;TANGQN,0.5;NGQNNQ,0.5;GQNNQK,0.5;QNNQKW,0.5;VNSGLA,0.5;NSGLAI,0.5;SGLAID,0.5;GLAIDV,0.5;LAIDVK,0.5;AIDVKG,0.5;VKGGAK,0.5;GGAKEG,0.5;GAKEGS,0.5;AKEGSP,0.5;GSPLIQ,0.5;SPLIQW,0.5;
CBM13	32	3.2.1.99:14,	IKNLNS,0.69;KNLNSG,0.69;NLNSGL,0.69;YTIKNL,0.62;TIKNLN,0.62;LNSGLY,0.62;QWEYWG,0.46;WEYWGG,0.46;DAGANI,0.46;EYWGGD,0.46;GANIQQ,0.46;GANICQ,0.46;ANICQW,0.46;YWGGDG,0.46;WGGDGQ,0.46;NSGLYL,0.38;NICQWE,0.38;ICQWEY,0.38;CQWEYW,0.38;ANIQQY,0.38;GGDGQK,0.38;GDGQKF,0.38;DGQKFI,0.38;YGIAVY,0.38;NGGNNQ,0.38;NIEIYT,0.31;YTFNKG,0.31;YNALYH,0.31;NAEKYG,0.31;SDLKER,0.31;
CBM13	33	nd	QKWQYN,0.6;KWQYND,0.6;WQYNDV,0.6;QYNDVT,0.6;YNDVTG,0.6;NDVTGQ,0.6;GDGYYK,0.4;DGYYKL,0.33;KTCLDL,0.33;VQLCDK,0.33;QLCDKS,0.33;LCDKSD,0.33;GYYKLV,0.27;YYKLVS,0.27;YKLVSQ,0.27;KLVSQV,0.27;LVSQVG,0.27;STGDGY,0.27;TGDGYY,0.27;KANVQQ,0.27;ANVQQW,0.27;WFYDPV,0.27;QQLKSK,0.27;QLKSKS,0.27;LKSKSS,0.27;KSKSSN,0.27;NQKWQY,0.27;DVTGQW,0.27;VTGQWM,0.27;IKNVNS,0.2;
CBM13	34	3.2.1.145:8, 3.2.1.-:1,	NGGANQ,1.0;GGANQQ,1.0;GANQQF,1.0;ANQQFA,0.92;ALEIWQ,0.85;LEIWQG,0.85;EIWQGN,0.85;IWQGNG,0.85;QGNGGA,0.85;GNGGAN,0.85;GVQSGR,0.85;QSGRVI,0.85;SGRVID,0.85;GRVIDD,0.85;RVIDDN,0.85;VIDDNN,0.85;IDDNNS,0.85;DDNNSG,0.85;DNNSGT,0.85;NNSGTS,0.85;NSGTSP,0.85;SGTSPT,0.85;TSPTSY,0.85;SPTSYG,0.85;SAITLW,0.85;AITLWD,0.85;ITLWDD,0.85;LWDDNG,0.85;WDDNGG,0.85;NQSWKF,0.85;
CBM13	35	2.4.1.41:80,	GGNQYF,0.73;GNQYFE,0.73;NQYFEY,0.73;CLDVGE,0.62;CHGLGG,0.58;HGLGGN,0.58;GLGGNQ,0.58;GGKPLI,0.54;LDVGEN,0.5;DVGENN,0.5;LGGNQY,0.46;QYFEYT,0.46;GKPLIM,0.35;KPLIMY,0.35;YTCHGL,0.31;TCHGLG,0.31;GTNQCL,0.27;TNQCLD,0.27;NQCLDV,0.27;GENNQG,0.27;QYFEYS,0.27;EIRHNI,0.27;CNPSDP,0.27;YFEYSA,0.23;RDLRHN,0.23;AKQLCL,0.23;ELCLHA,0.23;GEQIWE,0.23;KDQLLY,0.23;GSGTCL,0.23;
CBM13	36	nd	SGKLLE,0.58;GKLLEI,0.58;STADGA,0.58;KLLEIP,0.5;TADGAA,0.42;PNGSTT,0.33;NGSTTA,0.33;GSTTAG,0.33;STTAGT,0.33;GAAIVQ,0.33;GGGYYK,0.33;LRNVNS,0.33;SSTADG,0.33;ADGAAV,0.33;GAAVIQ,0.33;AAVIQW,0.33;NSGKYL,0.25;AGTAAN,0.25;ANQWQN,0.25;CQLFTF,0.25;LFTFQS,0.25;SAGSGA,0.25;GSGAWN,0.25;LNLDIQ,0.25;SSSAAG,0.25;AAIVQN,0.25;VQNTAS,0.25;ADSQKW,0.25;VTQSST,0.25;QLWKIV,0.25;
CBM13	37	nd	GKRLDV,1.0;FGAQEW,1.0;KRLDVA,0.83;NNFGAQ,0.83;NFGAQE,0.83;SGKRLD,0.75;RLDVAN,0.67;LDVANA,0.67;ANNFGA,0.67;YRLRNV,0.5;GLLLEV,0.5;IQQWKA,0.5;QQWKAN,0.5;QWKANN,0.5;WKANNF,0.5;KANNFG,0.5;GAQEWL,0.5;RLRNVG,0.42;LVLEVY,0.42;GSGARV,0.42;SGARVQ,0.42;GARVQQ,0.42;ARVQQG,0.42;HSGKRL,0.42;ASTENG,0.42;STENGA,0.42;RIQQWK,0.42;GAQEWI,0.42;EWLIEQ,0.42;WLIEQH,0.42;
CBM13	38	3.2.1.145:20,	VSGGST,0.55;SGGSTA,0.55;QQWSVT,0.55;QWSVTA,0.55;GSYVTV,0.55;SYVTVK,0.55;RASGEC,0.55;ASGECL,0.55;SGECLD,0.55;GECLDV,0.55;LDVSGG,0.45;DVSGGS,0.45;GGSTAN,0.45;NGGTNQ,0.45;TCNGGT,0.45;CNGGTN,0.45;LRENAS,0.36;RENASG,0.36;ENASGV,0.36;NASGVT,0.36;VTQEDC,0.36;GATDQQ,0.36;ATDQQW,0.36;VKARAS,0.36;KARASG,0.36;ARASGE,0.36;TANSAA,0.36;ITYTCN,0.36;ANSAAI,0.36;TYTCNG,0.36;
CBM13	39	3.2.1.81:4,	SGKCLE,0.67;GKCLEI,0.67;NSGKCL,0.47;NANSGK,0.4;ANSGKC,0.4;GARAQQ,0.33;ARAQQW,0.33;LVNANS,0.33;VNANSG,0.33;KCLEIA,0.33;NGARAQ,0.33;CLEIAD,0.27;NVNSGK,0.27;RAQQWT,0.2;AQQWTC,0.2;VNSGKC,0.2;SHADGA,0.2;KCLEIG,0.2;CLEIGG,0.2;LEIGGW,0.2;NNGATA,0.2;NGATAN,0.2;GATANQ,0.2;ATANQW,0.2;
CBM13	40	2.4.1.41:1,	HSGKVL,0.5;ARHSGL,0.5;ARHSGK,0.4;SGKVLT,0.4;VARHSG,0.4;RHSGLC,0.4;VGGGYY,0.3;GGGYYK,0.3;SQQWRL,0.3;RHSGKV,0.3;NAAVVQ,0.3;IPVGGG,0.3;PVGGGY,0.3;QLVARH,0.3;LVARHS,0.3;GVVARG,0.2;SGRSLD,0.2;RSLDIS,0.2;LDISNA,0.2;DISNAS,0.2;EFTQAQ,0.2;LTLDGP,0.2;PAGPIG,0.2;SRGNDF,0.2;RGNDFS,0.2;GYYKII,0.2;GLCLDV,0.2;VVGQRA,0.2;KQWDYV,0.2;DHPLMG,0.2;
CBM13	41	3.2.1.39:4,	NGTAAQ,0.56;CNGTAA,0.44;GTAAQQ,0.44;TAAQQW,0.44;QIYTCN,0.44;IYTCNG,0.44;YTCNGS,0.44;NRCLDV,0.33;VQIYTC,0.33;GTRVQI,0.33;TRVQIY,0.33;TCNGSN,0.33;CNGSNA,0.33;NGSNAQ,0.33;VQLYTC,0.22;RCLDVW,0.22;AANGTA,0.22;VGQQWY,0.22;QQWYFA,0.22;FASNGE,0.22;EVRSGV,0.22;SGVNPS,0.22;VNPSFC,0.22;PSFCLD,0.22;SFCLDV,0.22;NASSES,0.22;ASSESG,0.22;ESGAAT,0.22;CNFGLA,0.22;AQRWMK,0.22;
CBM13	42	nd	DRTIRV,1.0;RTIRVN,1.0;GDRTIR,0.94;TIRVNS,0.94;QQQWAL,0.89;LFGDRT,0.89;FGDRTI,0.89;QQWALF,0.83;QWALFG,0.78;WALFGD,0.78;ALFGDR,0.78;RGLCVT,0.78;VSLREI,0.72;SLREII,0.72;ANGENN,0.67;ENNGVW,0.67;NNGVWM,0.67;NGVWME,0.67;VWMEDC,0.67;TSLQQQ,0.67;SLQQQW,0.67;LQQQWA,0.67;LREIII,0.67;NGENNG,0.61;GENNGV,0.61;GVWMED,0.61;WMEDCE,0.61;SKDLII,0.61;QRWFFN,0.61;RWFFNS,0.61;
CBM13	43	nd	NFCLDA,0.5;TKVQLA,0.4;KVQLAG,0.4;VQLAGT,0.4;GTNFCL,0.4;TNFCLD,0.4;FCLDAT,0.4;NKCIDV,0.3;CYAGLA,0.3;KLRHPS,0.3;HPSSGK,0.3;KMLSVS,0.3;MLSVSG,0.3;SVSGDS,0.3;VSGDSN,0.3;SGDSNA,0.3;HLWTAV,0.3;SNPSQQ,0.3;NPSQQW,0.3;FMRFVN,0.3;RATGKV,0.3;GKVVDV,0.3;KVVDVA,0.3;VVDVAG,0.3;VDVAGG,0.3;ADNANI,0.3;QQWTWN,0.3;QWTWNS,0.3;TWNSSN,0.3;SNAQRF,0.3;
CBM13	44	nd	SGRCLD,0.67;QSGRCL,0.44;GRCLDA,0.44;GGKCLD,0.33;WDCNGQ,0.33;GKCLDV,0.22;SVIIWD,0.22;VIIWDC,0.22;IIWDCN,0.22;VGNGTA,0.22;NGTKVQ,0.22;QLWDCG,0.22;TKVQLW,0.22;GQRWSR,0.22;VQLWQC,0.22;QLWQCN,0.22;LWQCNG,0.22;NPQSGR,0.22;PQSGRC,0.22;RCLDAA,0.22;RCLDAP,0.22;GATANG,0.22;ATANGT,0.22;TANGTR,0.22;GGATAN,0.22;LQIYDC,0.22;QIYDCN,0.22;IYDCNG,0.22;YDCNGL,0.22;NQQWNL,0.22;
CBM13	45	nd	TNGNSA,1.0;SAAVVD,1.0;AAVVDG,1.0;VVDGSS,1.0;VDGSSS,1.0;GSSSAG,1.0;SAGAKI,1.0;AKITHV,1.0;KITHVA,1.0;THVARQ,1.0;HVARQN,1.0;VARQND,1.0;RQNDNG,1.0;SNERSG,1.0;RSGQCL,1.0;CLRPVS,1.0;LRPVSG,1.0;RPVSGS,1.0;PVSGST,1.0;STAEGA,1.0;EQTHCG,1.0;QWKLLR,1.0;WKLLRS,1.0;KLLRSA,1.0;SADMRY,1.0;MRYGLV,1.0;LVNRAS,1.0;LEQRPF,1.0;GRSDET,1.0;ETVWAL,1.0;
CBM13	46	nd	STSAGK,0.67;GVQLVQ,0.56;DASTSA,0.56;ASTSAG,0.56;NGGKCL,0.56;GGKCLN,0.56;KCLNVK,0.56;CLNVKD,0.56;QQNSCD,0.56;QNSCDS,0.56;SGKCAG,0.44;GKCAGV,0.44;GVRDAS,0.44;VRDAST,0.44;RDASTS,0.44;TSAGKA,0.44;SAGKAV,0.44;GKAVQQ,0.44;KAVQQE,0.44;TGAASQ,0.44;GAASQT,0.44;AASQTW,0.44;GKCLNV,0.44;KDNSTA,0.44;NSCDSA,0.44;SCDSAA,0.44;CDSAAT,0.44;DSAATK,0.44;SAATKQ,0.44;AATKQW,0.44;
CBM13	47	nd	GNTVRV,1.0;QYWLIN,1.0;YWLINP,1.0;NQKWTI,0.94;AYQFFN,0.94;ILSNGV,0.94;LSNGVL,0.94;SNGVLT,0.94;NGVLTW,0.94;GVLTWI,0.94;WLINPV,0.94;YTITNL,0.94;QNNDAQ,0.88;NNDAQY,0.88;NDAQYW,0.88;DAQYWL,0.88;AQYWLI,0.88;VNLYTW,0.76;RNQKWT,0.76;NEEKAA,0.76;EEKAAY,0.76;EKAAYQ,0.76;KAAYQF,0.76;AAYQFF,0.76;NTVRVS,0.76;VLTWIF,0.76;TVRVSS,0.76;LTWIFS,0.76;TITNLR,0.76;ITNLRD,0.76;
CBM13	48	3.2.1.8:2,	NGTRLQ,0.88;GTRLQL,0.88;TRLQLW,0.88;RLQLWS,0.75;DADLNT,0.63;ADLNTI,0.63;DLNTIN,0.63;LNTINR,0.63;NTINRN,0.63;TINRNG,0.63;INRNGT,0.63;NRNGTK,0.63;SGRYLD,0.63;GRYLDA,0.63;RYLDAD,0.63;YLDADL,0.63;LDADLN,0.63;AGAKNQ,0.63;GAKNQW,0.63;WDADLN,0.5;NGTKMQ,0.5;KMQLWD,0.5;TDNPEG,0.5;VQLWDF,0.5;FIAGAK,0.5;GTVNPE,0.5;TVNPEG,0.5;VNPEGY,0.5;VRFQSP,0.5;WSFIAG,0.5;
CBM13	49	nd	NSGLCL,0.5;NSNKAL,0.38;STANGA,0.38;NVNSGL,0.38;VNSGLC,0.38;SGLCLG,0.25;GLCLGI,0.25;LCLGIN,0.25;GGSTAN,0.25;GSTANG,0.25;NRNSNK,0.25;QIATCN,0.25;IATCNG,0.25;ATCNGS,0.25;RNSNKA,0.25;SNKALD,0.25;NKALDV,0.25;
CBM13	50	nd	NGTNVQ,0.5;ANGTNV,0.5;GTNVQQ,0.5;ELVSLN,0.4;LVSLNS,0.4;ASGKAL,0.3;SGKALD,0.3;GKALDV,0.3;AANGTN,0.3;NGTNAQ,0.3;FELVSL,0.3;VSLNSG,0.3;GNTNQQ,0.3;NTNQQW,0.3;SDAQLF,0.3;DAQLFK,0.3;EASGKA,0.2;GVSTSN,0.2;CNGTNA,0.2;GNTFEL,0.2;TFELVS,0.2;NSGSCL,0.2;SSGACL,0.2;GACLDV,0.2;DLDYGK,0.2;NAHQWA,0.2;AGNEVL,0.2;EVLEVQ,0.2;NPSACM,0.2;SSANGA,0.2;
CBM13	51	nd	LQLWDC,0.78;RLQLWD,0.44;GRCIDI,0.33;RCIDIP,0.33;QLWDCN,0.33;IQLWDC,0.33;DGTLRA,0.33;RAMGKC,0.33;AMGKCM,0.33;MGKCMD,0.33;GKCMDP,0.33;KCMDPA,0.33;GRCLDA,0.33;NPVQRF,0.33;PVQRFT,0.33;VQRFTL,0.33;QLWDCA,0.33;SNGTPV,0.33;NGTPVQ,0.33;LQMYDC,0.22;PAGGAL,0.22;GGALAN,0.22;GALANG,0.22;CNGNPV,0.22;FTLSGA,0.22;LSGAGD,0.22;SGAGDL,0.22;GAGDLV,0.22;ANRCVD,0.22;AGTRLQ,0.22;
CBM13	52	nd	LTNSLT,0.63;TNSLTG,0.63;ADLYAA,0.63;DLYAAR,0.63;VAGAPL,0.63;AGAPLV,0.63;GAPLVQ,0.63;APLVQG,0.63;PLVQGD,0.63;LVQGDC,0.63;RHQSWT,0.63;HQSWTA,0.63;NSLTGG,0.5;SLTGGA,0.5;LTGGAA,0.5;TGGAAD,0.5;GGAADL,0.5;GAADLY,0.5;AADLYA,0.5;PVAGAP,0.5;QQWQLV,0.5;QWQLVP,0.5;WQLVPA,0.5;QSWTAV,0.5;SWTAVP,0.5;QWKDLN,0.38;FKLAKS,0.38;QQQWQL,0.38;NRFSGM,0.38;QQWKLV,0.38;
CBM13	53	nd	GDNQKW,0.38;GGDNQK,0.38;HSGMCL,0.25;SGMCLD,0.25;GMCLDV,0.25;HGGDNQ,0.25;STAQGA,0.25;GARIIQ,0.25;ARIIQW,0.25;RIIQWP,0.25;IQWPYW,0.25;QWPYWG,0.25;WPYWGG,0.25;DNQKWR,0.25;YWGGDN,0.25;WGGDNQ,0.25;LVAKHS,0.25;CLDVSG,0.25;QLIQWP,0.25;LIQWPY,0.25;APVIQW,0.25;
CBM13	54	nd	MVMDVK,0.67;SNKKEQ,0.56;NKKEQQ,0.56;KEQQWA,0.56;WALYTD,0.56;TDGSIR,0.56;NQLWTL,0.56;QLWTLK,0.56;DGSIRS,0.56;GSIRSV,0.56;SIRSVQ,0.56;IRSVQN,0.56;RSVQNT,0.56;VQNTNN,0.56;QNTNNC,0.56;TNNCLT,0.56;NNCLTS,0.56;SNGWAS,0.56;IYSLYD,0.56;YSLYDD,0.56;NGTIIN,0.56;SLYDDM,0.56;LYDDMV,0.56;YDDMVM,0.56;DMVMDV,0.56;VKGSDP,0.56;KGSDPS,0.56;KPNQIW,0.56;NQIWLT,0.56;IWLTLF,0.56;
CBM13	55	nd	ANQKWT,0.57;GKCLDV,0.43;SSADGT,0.43;CTGAAN,0.43;TGAANQ,0.43;GAANQK,0.43;LQLWTC,0.43;KCLDVT,0.29;LGKCLD,0.29;WSCTGA,0.29;SCTGAA,0.29;SADGTR,0.29;CLDVTG,0.29;GSSADG,0.29;TCTGAA,0.29;GAANQQ,0.29;AANQQW,0.29;KCLDVR,0.29;CLDVRD,0.29;QLWTCT,0.29;LWTCTG,0.29;AANQKW,0.29;
CBM13	56	nd	NGNQKW,0.81;SNGNQK,0.69;NLCLDV,0.69;LCLDVD,0.69;CLDVDP,0.69;SNGQCL,0.63;NGQCLD,0.63;GNQKWI,0.63;NQKWII,0.63;QKWIID,0.63;GQCLDA,0.63;QCLDAF,0.56;KFGLHT,0.56;FGLHTY,0.56;CDASNG,0.56;DASNGN,0.56;ASNGNQ,0.56;LDVDPT,0.56;AQVWEC,0.5;TCDASN,0.5;ANELFT,0.44;AKTLQV,0.44;VASNGQ,0.44;CLDAFR,0.44;HTYTCD,0.44;IDAAGH,0.44;IKHATH,0.44;ATHNNL,0.44;DVDPTN,0.44;CHNWNT,0.44;
CBM13	57	nd	NQRWVF,0.75;WALYSD,0.75;DGTIRV,0.5;RSLCVT,0.5;SLCVTS,0.5;QRWVFN,0.5;RWVFNT,0.5;GTISNP,0.5;VMDVAQ,0.5;ALYSDG,0.5;LYSDGT,0.5;YSDGTI,0.5;SDGTIR,0.5;DSDRSL,0.5;VFNTDG,0.5;FNTDGT,0.5;NTDGTI,0.5;TDGTIL,0.5;DGTILN,0.5;GTILNP,0.5;TILNPN,0.5;ILNPNA,0.5;VWLEDC,0.38;GNQRWV,0.38;PNAKLV,0.38;KLVMDV,0.38;TGNPNQ,0.38;GNPNQQ,0.38;NPNQQW,0.38;VEPIVT,0.38;
CBM13	58	3.2.1.8:13, 3.2.1.-:2,	ASGRCL,1.0;SGRCLD,1.0;GRCLDV,0.71;QSGKCL,0.43;SGKCLT,0.43;GKCLTA,0.43;KCLTAD,0.43;GRCLDI,0.43;GANGYL,0.43;NGYLTA,0.43;GDGTQR,0.43;DGTQRW,0.43;GTQRWL,0.43;TQRWLL,0.43;QRWLLN,0.43;RCLDVS,0.43;CLDVSG,0.43;LDVSGQ,0.43;DVSGQA,0.43;SGQATA,0.43;GQATAD,0.43;QATADG,0.43;ATADGS,0.43;TADGSE,0.43;ADGSEV,0.43;DGSEVI,0.43;GSEVIL,0.43;RCTGGA,0.43;CTGGAN,0.43;TGGANE,0.43;
CBM13	59	nd	CLDVSG,1.0;VGCNQN,0.71;GCNQNG,0.71;EAREII,0.57;AREIIN,0.57;EIINVE,0.57;NRCLDV,0.57;LDVSGY,0.57;VSGYDG,0.57;DGTGNI,0.57;GNIGVY,0.57;NIGVYH,0.57;VYHCEN,0.57;YHCENK,0.57;DDQYFY,0.57;YFYFRS,0.57;RSRGKE,0.57;SRGKEV,0.57;EVAFGR,0.57;VAFGRL,0.57;GRLRNE,0.57;RLRNEK,0.57;LRNEKS,0.57;RNEKSS,0.57;SQCLDV,0.57;GYDGKG,0.57;YDGKGN,0.57;MVGCNQ,0.57;CNQNGK,0.57;NQNGKV,0.57;
CBM13	60	nd	RQWSWL,0.75;ATGKVA,0.75;TGKVAD,0.75;DVRQWS,0.75;VRQWSW,0.75;QWSWLN,0.63;WSWLNN,0.63;GKVADV,0.63;KVADVA,0.63;STADGA,0.5;TADGAD,0.5;ADGADL,0.5;DGADLR,0.5;GADLRQ,0.5;ADLRQW,0.5;DLRQWS,0.5;LRQWSW,0.5;ADVRQW,0.5;CQQWRL,0.5;ADGADV,0.38;SWLNNT,0.38;WLNNTC,0.38;LNNTCQ,0.38;NTCQRF,0.38;TCQRFR,0.38;GGYVRI,0.38;VNQATG,0.38;NQATGK,0.38;VADVAD,0.38;ADVADC,0.38;
CBM13	61	3.2.1.81:18,	GANVQQ,0.5;ANVQQW,0.5;KHSGKC,0.42;HSGKCL,0.42;ANGANI,0.42;AKHSGK,0.33;NGANVQ,0.33;LQAKHS,0.25;NVNSGL,0.25;QAKHSG,0.25;VNSGLY,0.25;ENGANV,0.25;SGKCLE,0.25;GKCLEV,0.25;SANGAN,0.25;KCIDVA,0.25;CIDVAG,0.25;IDVAGK,0.25;ATTNGA,0.25;TTNGAN,0.25;VQWSCY,0.25;QWSCYN,0.25;WSCYNG,0.25;VADLVL,0.25;ADLVLL,0.25;
CBM13	62	nd	GAALIQ,0.86;AALIQY,0.86;ALIQYP,0.86;VSASSG,0.71;NGGRNQ,0.71;GGRNQL,0.71;GRNQLW,0.71;NQLWYL,0.57;AEMDTW,0.57;DTWTPN,0.57;NKGGNQ,0.57;GNQRFT,0.57;RFTFVS,0.57;FTFVSK,0.57;SKGNGL,0.57;NGLYAV,0.57;KHSGMV,0.57;MVLDIR,0.57;LDIRAM,0.57;IRAMSN,0.57;SNTDGA,0.57;TDGAAL,0.57;LIQYPW,0.57;RDDGSY,0.57;SYSILS,0.57;YSILSA,0.57;TVMGAQ,0.57;NQRWQI,0.57;QRWQIK,0.57;QIKKVS,0.57;
CBM13	63	nd	GKVLDI,1.0;KHSGKV,0.71;HSGKVL,0.71;SGKVLD,0.71;KVLDIE,0.71;VLDIEG,0.71;MKYMFK,0.43;MFKNKN,0.43;FKNKNS,0.43;GNNANV,0.43;NVQQYE,0.43;PSERFF,0.43;NSGKVI,0.43;VIDISG,0.43;IDISGN,0.43;NANIQQ,0.43;QQYEWL,0.43;DAPSEY,0.43;PSEYWY,0.43;HREADG,0.43;YVIESK,0.43;IESKHS,0.43;QYEFLT,0.43;TDAPSE,0.43;TQPLSP,0.43;PQYETI,0.43;QYETIN,0.43;TINDQL,0.43;DQLPEE,0.43;LPEETE,0.43;
CBM13	64	nd	DKGWSN,0.63;KGWSNW,0.63;HMIVSE,0.63;MIVSEV,0.63;IVSEVE,0.63;VSEVEI,0.63;ERVLDV,0.5;VGLWTS,0.5;GLWTSN,0.5;LWTSNG,0.5;LARLTV,0.5;TVTAPD,0.5;VTAPDG,0.5;TVTVTA,0.5;LVGVQS,0.38;GAGTNR,0.38;YSVLNV,0.38;VLNVAA,0.38;AERVLD,0.38;DARLTV,0.38;ARLTVI,0.38;LTVIVT,0.38;VQFYRD,0.38;APRVEV,0.38;PRVEVP,0.38;ADEVRV,0.38;DEVRVV,0.38;ARLTVG,0.38;ATVTVT,0.38;VTVTAP,0.38;
CBM13	65	nd	LLVGQQ,0.71;LVGQQK,0.71;DAKAAA,0.71;PRGRGL,0.57;RGRGLL,0.57;GRGLLV,0.57;RGLLVG,0.57;GLLVGQ,0.57;VGQQKA,0.57;GQQKAQ,0.57;QQKAQV,0.57;QKAQVT,0.57;KAAADA,0.57;TAEAAT,0.57;AEAATR,0.57;EAATRA,0.57;TIAQRA,0.57;ADAKAA,0.57;QSKAEF,0.57;SKAEFR,0.57;KAEFRK,0.57;AEFRKE,0.57;EFRKEA,0.57;FRKEAA,0.57;AKAAAA,0.57;AHAKRL,0.57;AAATRA,0.57;AATRAE,0.57;ATRAEA,0.57;TRAEAA,0.57;
CBM13	66	nd	SGLALD,0.63;LVLDVA,0.5;VLDVAG,0.5;NSGLAL,0.5;SIHLES,0.38;IHLESN,0.38;HLESNP,0.38;GLVLDV,0.38;GAKVIL,0.38;AKVILW,0.38;NKNSGL,0.38;GLALDV,0.38;LDVAGG,0.38;NQQWIF,0.38;QQWIFD,0.38;QWIFDN,0.38;WIFDNG,0.38;IFDNGL,0.38;FDNGLI,0.38;DNGLIK,0.38;NGLIKL,0.38;NQRFII,0.38;QRFIIR,0.38;RFIIRY,0.38;QKWIYN,0.25;HGGVNQ,0.25;QTSQEW,0.25;YLCLDV,0.25;SGSFVL,0.25;GAQCCQ,0.25;
CBM13	67	nd	KNPNLV,1.0;NPNLVL,1.0;NTNLVL,0.94;PTHNIS,0.94;NADNQY,0.94;ADNQYW,0.94;DNQYWL,0.94;NQYWLL,0.94;QYWLLL,0.94;YWLLLK,0.94;WLLLKD,0.94;LLLKDI,0.94;LLKDIG,0.94;NSFIIA,0.94;SFIIAS,0.94;FIIASY,0.94;IIASYK,0.94;IASYKN,0.94;ASYKNP,0.94;SYKNPN,0.94;YKNPNL,0.94;PNLVLY,0.94;LVLYAD,0.94;VLYADT,0.94;LYADTV,0.94;YADTVA,0.94;NLKLST,0.94;LKLSTL,0.94;KLSTLN,0.94;STLNNS,0.94;
CBM13	68	nd	GTNQQW,0.4;TNQQWQ,0.4;SSTANG,0.3;STANGT,0.3;ASGLAL,0.3;NVNSGL,0.3;VNSGLL,0.3;NSGLLL,0.3;NGTYTI,0.2;PGSSTA,0.2;GSSTAN,0.2;VAGGNG,0.2;AGGNGD,0.2;GGNGDR,0.2;GLALEV,0.2;NQQWQL,0.2;AIQWTC,0.2;GNNQKW,0.2;GGTNQQ,0.2;NQQWQI,0.2;QQWQIV,0.2;NVASGL,0.2;VASGLA,0.2;RLRNLN,0.2;LRNLNS,0.2;RNLNSD,0.2;TANGTE,0.2;GSTSEG,0.2;STSEGA,0.2;TNQQWR,0.2;
CBM13	69	nd	GLYLDG,0.82;TGLYLD,0.82;YLDGMG,0.73;LDGMGR,0.73;DGMGRT,0.73;NRATGL,0.73;RATGLY,0.73;ATGLYL,0.73;LYLDGM,0.64;GRTANG,0.55;KNRATG,0.55;SNNQQW,0.45;QQWVVE,0.45;GMGRTA,0.45;RTANGS,0.45;GSDLGQ,0.45;NRASGL,0.36;RASGLY,0.36;TSNNQQ,0.36;MGRTAN,0.36;TANGSA,0.36;ANGSAA,0.36;SYNQQW,0.36;YNQQWT,0.36;NQQWKL,0.36;QQWKLV,0.36;QWKLVN,0.36;TYVKLQ,0.27;TVGRTT,0.27;YNQQWK,0.27;
CBM13	70	nd	ADGTKL,0.83;DGTKLQ,0.83;GTKLQI,0.83;TKLQIW,0.83;QLNTCG,0.5;LNTCGS,0.5;NTCGSA,0.5;GAQSGK,0.5;AQSGKC,0.5;QSGKCL,0.5;SGKCLD,0.5;GKCLDA,0.5;KCLDAT,0.5;CLDATG,0.5;LDATGP,0.5;DATGPS,0.5;ATGPSS,0.5;TGPSSA,0.5;GPSSAD,0.5;PSSADG,0.5;SSADGT,0.5;SADGTK,0.5;NGQVTM,0.33;QVTMYG,0.33;VNAKSG,0.33;DGSTAD,0.33;ADGNPL,0.33;VEGAAV,0.33;ASDGTL,0.33;ASDNQI,0.33;
CBM13	71	nd	NSTTAG,0.5;STAAGA,0.5;TAAGAN,0.5;STTAGT,0.5;STADGG,0.38;TADGGN,0.38;NQQWSL,0.38;AQWDYW,0.38;AQIIQW,0.38;ANNQQW,0.38;NYGNST,0.25;YNNSTT,0.25;GNSTTA,0.25;TTAGTN,0.25;AGTPVA,0.25;AQWSYW,0.25;QWSYWG,0.25;LGQQWR,0.25;RFASLG,0.25;ASPAAG,0.25;LGAGWN,0.25;DSGGYV,0.25;VQLKNR,0.25;RYSNLT,0.25;SNLTLD,0.25;MGLDVK,0.25;YSHSTA,0.25;GGSTQD,0.25;WNLTNA,0.25;QWALQR,0.25;
CBM13	72	nd	DGWYYL,0.7;GWYYLK,0.7;WYYLKN,0.7;NGGDNQ,0.7;GGDNQK,0.7;GDNQKW,0.7;MLDVAN,0.7;LDVANG,0.7;GNGGDN,0.6;VTNLGN,0.6;TNLGNN,0.6;NLGNNY,0.6;LGNNYI,0.6;DNQKWY,0.6;KRDADG,0.5;RDADGS,0.5;GSNVIQ,0.5;IQYSGN,0.5;NQKWYV,0.5;NNYITL,0.5;YITLRS,0.5;VANGGR,0.5;ANGGRT,0.5;SANGAD,0.5;FQVVPT,0.5;VVPTKT,0.5;LLTKCS,0.5;SGGTQA,0.5;GDIKTW,0.5;DIKTWT,0.5;
CBM13	73	nd	MPNGSL,1.0;PNGSLR,1.0;VSRKGG,1.0;SRKGGS,1.0;RKGGSS,1.0;KGGSSM,1.0;GGSSMK,1.0;GSSMKV,1.0;SSMKVA,1.0;SYANGD,1.0;YANGDN,1.0;ANGDNI,1.0;NGDNIV,1.0;GDNIVE,1.0;VWKNTI,1.0;WKNTIS,1.0;QFYFRE,1.0;FYFREV,1.0;YFREVK,1.0;AIVNAH,0.9;IVNAHS,0.9;AHSGRV,0.9;HSGRVV,0.9;SGRVVS,0.9;GRVVSA,0.9;KNTISQ,0.9;NTISQQ,0.9;ISQQFY,0.9;SQQFYF,0.9;QQFYFR,0.9;
CBM13	74	4.2.2.2:20,	NDCQKF,0.67;VDGIWH,0.67;DGIWHR,0.67;GIWHRI,0.67;IWHRIS,0.67;WHRISP,0.67;RNSELC,0.67;NQMFEL,0.67;QMFELT,0.67;MFELTR,0.67;FELTRQ,0.67;SAKSLD,0.5;AKSLDV,0.5;NSNGAN,0.5;YSGGNN,0.5;SGGNNQ,0.5;IINRNS,0.5;YRVTPK,0.33;ITPVHS,0.33;STVDGI,0.33;NVQLWQ,0.33;LYTYTG,0.33;NNQLFR,0.33;NQLFRF,0.33;FRFQSA,0.33;QSAGSG,0.33;AGSGKW,0.33;SELCLD,0.33;ANDGAN,0.33;TCSAGS,0.33;
CBM13	75	4.2.2.11:4,	GGSGGG,0.5;GSGGGS,0.5;SGGGSG,0.5;NVASGK,0.33;VASGKV,0.33;ASGKVL,0.33;SGKVLD,0.33;GKVLDV,0.33;KVLDVT,0.33;TAGTVL,0.33;AGTVLQ,0.33;GTVLQQ,0.33;TVLQQW,0.33;SGGSGG,0.33;GGGSGG,0.33;
CBM13	76	nd	GYFNIS,1.0;YFNISS,1.0;FNISSK,1.0;NISSKK,1.0;ISSKKN,1.0;SSKKNF,1.0;SKKNFN,1.0;KKNFNK,1.0;KNFNKI,1.0;NFNKII,1.0;FNKIIT,1.0;NKIITM,1.0;KIITMN,1.0;IITMNS,1.0;ITMNSN,1.0;TMNSNK,1.0;MNSNKT,1.0;NSNKTQ,1.0;SNKTQA,1.0;NKTQAV,1.0;KTQAVI,1.0;TQAVIF,1.0;QAVIFD,1.0;AVIFDN,1.0;VIFDNI,1.0;FDNIGI,1.0;DNIGIN,1.0;NIGINN,1.0;IGINNQ,1.0;GINNQS,1.0;
CBM13	77	nd	RAYTES,1.0;LRAYTE,1.0;AYTESG,1.0;NYKKVI,0.95;YKKVID,0.95;LSWDSN,0.9;SWDSNA,0.9;NQKWSF,0.9;NASSKE,0.86;WLSWDS,0.86;SSKEMV,0.86;KEMVLR,0.86;VLRAYT,0.86;YTESGS,0.86;ANDGSY,0.86;TPYGGK,0.86;PYGGKE,0.86;YGGKEL,0.86;KELIVS,0.86;GEVPLP,0.86;EVPLPN,0.86;PLPNRK,0.86;LPNRKF,0.86;NRKFRI,0.86;KFRIAT,0.86;FRIATK,0.86;ATKLNY,0.86;TKLNYK,0.86;KLNYKK,0.86;LNYKKV,0.86;
CBM13	78	nd	HSEKCL,0.67;SEKCLD,0.67;EKCLDV,0.67;KCLDVK,0.5;CLDVKG,0.5;LDVKGA,0.5;DVKGAS,0.5;NDGAAV,0.5;DGAAVI,0.5;GAAVIQ,0.5;AAVIQY,0.5;KNYNSG,0.33;NSGRCL,0.33;GGSQQP,0.33;QPAEGL,0.33;PAEGLI,0.33;RYEGDG,0.33;TNDFAR,0.33;EYLFVD,0.33;WALRYN,0.33;VEGSGV,0.33;EGSGVD,0.33;YNSAKQ,0.33;NSAKQA,0.33;SAKQAN,0.33;AKQANQ,0.33;KCLAVL,0.33;VQWSCG,0.33;WSCGDL,0.33;SCGDLT,0.33;
CBM13	79	nd	HQQWRL,0.83;GVVRLV,0.67;VVRLVN,0.67;VRLVNR,0.67;RLVNRA,0.67;QQWRLV,0.67;QWRLVP,0.67;WRLVPV,0.5;TRTGSP,0.33;WSLIEV,0.33;LIEVGP,0.33;EVGPGV,0.33;EAQGGA,0.33;GGHAHQ,0.33;WRLLPL,0.33;LSRTGA,0.33;SRTGAP,0.33;RTGAPE,0.33;APEQQW,0.33;RVIEVG,0.33;VIEVGD,0.33;EVGDGV,0.33;VGDGVV,0.33;GRALGN,0.33;ALGNQD,0.33;GNQDGE,0.33;EENRTL,0.33;RTLLTP,0.33;PAEDEG,0.33;EDEGHP,0.33;
CBM13	80	nd	SGKFLD,0.67;GKFLDI,0.5;KFLDIA,0.5;KALQTV,0.33;EQETFN,0.33;INQNSG,0.33;NQNSGK,0.33;QNSGKA,0.33;NSGKAL,0.33;LSQHWQ,0.33;FYFNIL,0.33;FNILHV,0.33;NILHVA,0.33;ILHVAS,0.33;LHVASG,0.33;HVASGK,0.33;ASGKFL,0.33;NVNSGK,0.33;FLDIAG,0.33;ANAVIF,0.33;NAVIFT,0.33;AVIFTP,0.33;VIFTPN,0.33;IFTPNG,0.33;FTPNGS,0.33;ITNVNS,0.33;TNVNSG,0.33;STANGA,0.33;TANGAL,0.33;ANGALV,0.33;
CBM13	81	2.4.1.41:152,	IRNVET,1.0;RNVETN,1.0;NVETNQ,1.0;VETNQC,1.0;RKENEK,1.0;KENEKV,1.0;ENEKVG,1.0;FNCHGM,1.0;NCHGMG,1.0;CHGMGG,1.0;HGMGGN,1.0;GMGGNQ,1.0;MGGNQV,1.0;QVFSYT,1.0;VFSYTA,1.0;KEIRTD,1.0;EIRTDD,1.0;IRTDDL,1.0;RTDDLC,1.0;MLKCHH,1.0;QCLDNM,0.95;NEKVGI,0.95;EKVGIF,0.95;VGIFNC,0.95;GIFNCH,0.95;IFNCHG,0.95;GGNQVF,0.95;NQVFSY,0.95;TDDLCL,0.95;LCLDVS,0.95;
CBM13	82	nd	CLDVAG,1.0;GGANQS,1.0;GANQSF,1.0;LDVAGR,0.94;DVAGRR,0.94;VAGRRH,0.94;TPLRLA,0.88;RCLDVA,0.81;GTPLRL,0.81;PGTPLR,0.75;DRLFNS,0.63;RLFNSK,0.63;GFCVAL,0.56;WDAGAL,0.56;DAGALQ,0.56;AGALQL,0.56;SRQWQW,0.56;RQWQWQ,0.56;CYGGAN,0.56;YGGANQ,0.56;FCVALN,0.5;TQPCDQ,0.5;QRCLVA,0.5;RCLVAK,0.5;VAKGVS,0.5;DRCLDV,0.5;AGRRHK,0.5;LRLAEC,0.5;AECYGG,0.5;KPGTPL,0.5;
CBM13	83	nd	KSAYTL,0.85;SAYTLK,0.85;AYTLKC,0.85;YTLKCQ,0.85;TLKCQE,0.85;LKCQEN,0.85;KCQENN,0.77;CQENNR,0.69;QENNRY,0.69;ENNRYL,0.69;NNRYLT,0.69;KVLDKI,0.62;QKWRLI,0.62;WRLIYD,0.62;YDTNKQ,0.62;TNKQAY,0.62;KVMDNT,0.62;VMDNTS,0.62;MDNTSL,0.62;DNTSLI,0.62;SLILTW,0.62;APLSSV,0.62;PLSSVS,0.62;LSSVSV,0.62;SSVSVK,0.62;SVSVKT,0.62;MNPNLV,0.62;NPNLVL,0.62;LVLQYN,0.62;NQFFKF,0.62;
CBM13	84	2.4.1.41:1,	RYDFTL,1.0;YDFTLQ,1.0;DFTLQG,1.0;TDGLLR,0.88;ASGLCV,0.75;SGLCVG,0.75;GAETEL,0.75;YETDGL,0.75;ETDGLL,0.75;PAATDG,0.75;GSGALV,0.75;SGALVL,0.75;GALVLK,0.75;GLCVGV,0.63;LCVGVV,0.63;CVGVVG,0.63;DLCLDS,0.63;LGYSVR,0.63;GYSVRL,0.63;SVRLAP,0.63;VRLAPC,0.63;IRYDFT,0.63;LALTPA,0.63;ALTPAA,0.63;LTPAAT,0.63;TPAATD,0.63;AATDGS,0.63;ATDGSG,0.63;TDGSGA,0.63;DGSGAL,0.63;
CBM13	85	nd	DSANGD,0.6;SANGDV,0.6;ANGDVR,0.6;NGDVRF,0.6;WQQWQF,0.6;QQWQFV,0.6;QWQFVD,0.6;WSTADG,0.6;VNRHSG,0.4;QFTRND,0.4;FTRNDG,0.4;QFVDAG,0.4;GANQRW,0.4;ANQRWQ,0.4;DGTQLI,0.4;QLIQNT,0.4;LIQNTD,0.4;QNTDNG,0.4;GTTRQQ,0.4;TRQQFT,0.4;QQFTLK,0.4;TLKDSA,0.4;GDVRFV,0.4;RFVNRH,0.4;HTGKAL,0.4;TGKALD,0.4;WEWSTA,0.4;GAIISQ,0.4;IISQFA,0.4;SQFADA,0.4;
CBM13	86	3.2.1.81:21,	HSNRCV,0.43;SNRCVD,0.43;SGKCLE,0.43;NRCVDV,0.43;GKCLEV,0.43;TGNNNQ,0.43;QWACTG,0.43;GNNNQR,0.43;NNNQRF,0.43;RVVQRT,0.29;RTCDGQ,0.29;GRDTYT,0.29;YTFVNQ,0.29;VNADGT,0.29;AQLIIW,0.29;TPLQQW,0.29;CTGTSS,0.29;RYDAAA,0.29;HQIKSQ,0.29;QNGTSV,0.29;RALHSN,0.29;QLLTAT,0.29;VTGGVA,0.29;QWDCHD,0.29;DCHDGL,0.29;DGLNQR,0.29;GASTPT,0.29;TRGTGC,0.29;LDSGSG,0.29;DNAPSS,0.29;
CBM13	87	nd	CLDSRG,0.76;FCLDSR,0.71;DRGVGI,0.65;RGVGIW,0.65;DFCLDS,0.47;TDRGVG,0.47;SGLCLD,0.41;GLCLDI,0.41;DTQRWR,0.41;LDSRGS,0.41;CLDIRD,0.35;TQRWRL,0.35;QRWRLD,0.35;DGTIRP,0.35;QRWRAG,0.35;ASGLCL,0.29;LCLDIR,0.29;PDGTIR,0.29;GVGIWE,0.29;VGIWEC,0.29;DPDFCL,0.29;PDFCLD,0.29;SRGSTD,0.29;RGSTDR,0.29;GSTDRG,0.29;STDRGV,0.29;IRPAVA,0.29;RWRAGA,0.29;TAVTPD,0.29;AVTPDG,0.29;
CBM13	88	2.4.1.41:88,	CHGQGG,0.54;HGQGGN,0.54;GQGGNQ,0.54;GGNQLF,0.5;GNQLFR,0.5;NQLFRI,0.5;YCIDSM,0.46;CIDSMG,0.46;QLFRIN,0.46;LFRINE,0.46;FRINEA,0.46;RINEAN,0.46;INEANQ,0.46;NEANQL,0.46;EANQLM,0.46;ANQLMQ,0.46;NQLMQY,0.46;QLMQYD,0.46;LMQYDQ,0.46;MQYDQC,0.46;QYDQCL,0.46;GKCLDR,0.46;KCLDRS,0.46;QKWEMN,0.46;KWEMNN,0.46;WEMNNI,0.46;HRMGGN,0.42;RMGGNQ,0.42;MGGNQL,0.42;VLHQVF,0.42;
CBM13	89	nd	KQAYKI,1.0;NDIYLP,1.0;DIYLPE,1.0;SSNEVK,1.0;RWKFTF,1.0;WKFTFS,1.0;KFTFSP,1.0;SNPHVA,1.0;AFSWDS,1.0;NNSNEI,1.0;NSNEII,1.0;YIEKTS,1.0;YKLRNY,1.0;SAVLDF,1.0;AYQGTK,1.0;QGTKLI,1.0;ILQRTD,1.0;TDRPII,1.0;DRPIIK,1.0;KDGMYN,1.0;KVDYEE,1.0;VDYEEV,1.0;YEEVID,1.0;EEVIDH,1.0;EVIDHD,1.0;AHLVNY,1.0;NNCWEF,1.0;NCWEFV,1.0;CWEFVW,1.0;WEFVWN,1.0;
CBM13	90	nd	DGTVRA,1.0;GTVRAM,1.0;TVRAMG,1.0;GAQSGR,0.8;AQSGRC,0.8;AKLQIW,0.8;KLQIWD,0.8;QIWDCN,0.8;IWDCNT,0.8;WDCNTT,0.8;DCNTTA,0.8;CNTTAA,0.8;NTTAAQ,0.8;RAMGKC,0.8;AMGKCM,0.8;MGKCMD,0.8;KCMDPA,0.8;CMDPAW,0.8;MDPAWA,0.8;PAWAGT,0.8;WAGTAN,0.8;AGTANG,0.8;TANGTE,0.8;NGTEVN,0.8;TEVNLV,0.8;AQRFTL,0.8;CVDVRD,0.8;NGGKLH,0.8;GGKLHL,0.8;KLHLWD,0.8;
CBM13	91	nd	PTTATA,0.6;ATQLIQ,0.6;IQFSDD,0.6;FSDDGN,0.6;DDGNSN,0.6;DGNSNS,0.6;GNSNSR,0.6;NSNSRW,0.6;TLVDEG,0.6;LVDEGP,0.6;DEGPGV,0.6;GPGVVG,0.6;VGLRSV,0.6;GLRSVY,0.6;LRSVYD,0.6;RSVYDG,0.6;SVYDGQ,0.6;YDGQMI,0.6;QMIDVS,0.6;MIDVSN,0.6;DVSNGS,0.6;SNGSTN,0.6;TNTGTA,0.6;TAVIQF,0.6;VIQFTA,0.6;FTANGG,0.6;GGQNQD,0.6;QNQDWT,0.6;NQDWTL,0.6;DWTLVP,0.6;
CBM13	92	3.2.1.-:6,	NRNSGK,0.6;IVNRHS,0.4;VNRHSG,0.4;RNSGKC,0.4;NRHSGK,0.4;NSGKCL,0.4;RIINRN,0.4;IINRNS,0.4;INRNSG,0.4;SGKCLA,0.4;GKCLAI,0.4;KCLAIN,0.4;
CBM13	93	nd	SGKVLE,1.0;NVRSRL,0.8;VRSRLR,0.8;RSGKVL,0.8;GKVLEI,0.8;NRNSGL,0.8;ANVRSR,0.6;RSRLRM,0.6;DGAEIH,0.6;GAEIHQ,0.6;HQRWRL,0.6;RWRLVV,0.6;RLVVAG,0.6;LVVAGQ,0.6;AGQDDG,0.6;GAVVAQ,0.6;AVVAQR,0.6;VVAQRA,0.6;VAQRAY,0.6;AQRAYE,0.6;QRAYEG,0.6;WRLIPV,0.6;VYEIAN,0.6;YEIANR,0.6;EIANRN,0.6;IANRNS,0.6;ANRNSG,0.6;RQWQLL,0.6;QWQLLP,0.6;WQLLPV,0.6;
CBM14	1	3.2.1.14:0,	GHTYIT,0.48;TCINRV,0.48;GAGHTY,0.47;IFDRRL,0.47;AGHTYI,0.46;LNINEY,0.43;HTYITA,0.41;NGAGHT,0.4;TYITAD,0.4;YITADI,0.4;FDRRLL,0.39;FNGAGH,0.37;LITCIN,0.36;ITCINR,0.36;YTYITD,0.34;QLITCI,0.34;ITADIG,0.33;CINRVF,0.32;CENRPD,0.3;CVEAHP,0.29;VEAHPC,0.29;ESQLIT,0.29;SQLITC,0.29;GYTYIT,0.28;ENRPDG,0.27;NINEYM,0.27;LVTCIN,0.27;VTCINR,0.27;YECSGD,0.27;LICDNY,0.26;
CBM14	2	3.2.1.14:7,	CDWPEN,0.62;DWPENV,0.57;AHENCN,0.5;VLVAHE,0.48;VAHENC,0.45;HENCNQ,0.45;NCNQFY,0.45;ENCNQF,0.44;LVAHEN,0.43;GVLVAH,0.39;LLYNPY,0.36;CGDRVI,0.34;APAICA,0.34;GDRVIP,0.33;DPSQAP,0.31;CNQFYK,0.3;NQFYKC,0.3;PAICAA,0.29;VDCGDR,0.29;FYKCDN,0.29;YKCDNG,0.29;VCDWPE,0.27;WPENVD,0.27;NVDCGD,0.27;LYNPYT,0.26;VECGDR,0.26;NLLYNP,0.25;EAPAIC,0.25;DCGDRV,0.24;APSICA,0.24;
CBM14	3	3.2.1.14:56,	DCRKYY,0.51;CYFTNW,0.49;YFTNWA,0.49;VCYFTN,0.45;SRHAHP,0.44;PEDCRK,0.44;EDCRKY,0.44;CRKYYI,0.44;RKYYIC,0.44;AREYGC,0.44;REYGCP,0.44;EYGCPI,0.44;YGCPIG,0.44;GCPIGT,0.44;CPIGTV,0.44;PIGTVF,0.44;IGTVFK,0.44;GTVFKI,0.44;TVFKIG,0.44;VFKIGD,0.44;KYYICL,0.42;YYICLE,0.42;YICLEG,0.42;FTNWAW,0.42;TNWAWY,0.42;NWAWYR,0.42;GLDLDW,0.42;LDLDWE,0.42;DLDWEY,0.42;LDWEYP,0.42;
CBM14	4	nd	KLCPDG,0.62;CPDGLV,0.5;LCPDGL,0.45;KFYYCV,0.44;EKLCPD,0.36;PDGLVF,0.32;FYYCVD,0.31;YYCVDG,0.31;YCVDGK,0.28;RQNGYF,0.28;KECGKF,0.28;ECGKFY,0.28;QCDKYY,0.27;CDKFYY,0.27;DKFYYC,0.27;CVDGKF,0.27;VDGKFN,0.27;DGLVFD,0.27;PFNVDC,0.27;NKCDQP,0.26;KCDQPF,0.26;CDQPFN,0.26;DQPFNV,0.26;QPFNVD,0.26;NGYFSH,0.26;CGKFYY,0.26;FNMITC,0.24;NMITCP,0.24;CPRQNG,0.24;QNGYFS,0.24;
CBM14	5	nd	TTTTTT,0.67;PTTTTT,0.58;TTTTTE,0.58;NCSKYI,0.52;SLVPYP,0.42;TETTTT,0.42;PTTTTE,0.42;TTETTT,0.4;TTPTTT,0.4;NICCGQ,0.35;TPTTTT,0.33;STTPTT,0.33;GEEFNP,0.31;LANCSI,0.31;GSLVPY,0.31;TTESTT,0.31;GYDCPD,0.31;YDCPDG,0.31;DCPDGL,0.31;CPDGLE,0.31;PDGLEF,0.31;DGLEFS,0.31;GLEFSP,0.31;LPYPGD,0.31;VVCDYP,0.31;VCDYPI,0.31;CDYPIP,0.31;DYPIPY,0.31;YPIPYA,0.31;PYAGDC,0.29;
CBM14	6	nd	QVCDWP,0.46;DCTKFY,0.44;CTKFYK,0.44;TKFYKC,0.44;GLHFNP,0.41;KFYKCD,0.37;TDCTKF,0.34;VEFDCP,0.32;VCDWPA,0.32;HLLPHE,0.29;GKKVEF,0.29;KKVEFD,0.29;KVEFDC,0.29;FYKCDH,0.29;YKCDHG,0.29;TPKPTP,0.29;TVHLPH,0.29;CSEGLH,0.29;SEGLHF,0.29;DCDKYW,0.29;LLPHES,0.27;TCSEGL,0.27;EGLHFN,0.27;LPHESD,0.24;PHESDC,0.24;HFNPVL,0.24;LQVCDW,0.24;HTVHLP,0.24;YTVHLP,0.22;DDCDKY,0.22;
CBM14	7	nd	FYVCLN,1.0;YVCLNG,1.0;PRDLGC,0.9;RDLGCQ,0.9;DCQRFY,0.8;CQRFYV,0.8;QRFYVC,0.8;RFYVCL,0.8;EPRDLG,0.8;DLGCQV,0.8;LGCQVG,0.8;GCQVGE,0.8;CQVGEV,0.8;KFPHPN,0.7;FPHPND,0.7;PHPNDC,0.7;HPNDCQ,0.7;PNDCQR,0.7;NDCQRF,0.7;CDAPEN,0.65;DAPENV,0.65;VGEVYN,0.6;QVGEVY,0.55;GEVYNE,0.55;EVYNEE,0.55;YNEESQ,0.55;CLNGIE,0.55;LNGIEP,0.55;GIEPRD,0.55;IEPRDL,0.55;
CBM14	8	nd	DPFDCN,0.59;YRNLLL,0.56;PFDCNA,0.54;AYYMCP,0.54;FDCNAY,0.54;GLNADP,0.51;HEFDLD,0.51;DCNAYY,0.44;EFDLDS,0.44;FDLDSA,0.44;FGLNAD,0.41;YYMCPH,0.41;CNAYYM,0.36;NAYYMC,0.36;NHEFDL,0.36;DLDSAS,0.31;LDSASC,0.31;LYRNLL,0.31;LNADPF,0.28;NADPFD,0.28;ADPFDC,0.28;RLYRNL,0.28;YMCPHK,0.26;DSASCV,0.23;ASCVPI,0.23;GCTARL,0.23;CTARLY,0.23;TARLYR,0.23;ARMYRN,0.23;RMYRNL,0.23;
CBM14	9	3.2.1.14:112,	LNVCDW,0.81;NVCDWP,0.81;YWRCVN,0.61;WRCVNG,0.61;KYWRCV,0.58;KLNVCD,0.56;DYVPDK,0.5;YVPDKK,0.5;VCDWPD,0.5;PDKKKC,0.39;RCVNGE,0.39;CQPGTV,0.39;QPGTVF,0.39;PGTVFN,0.39;VPDKKK,0.36;TCQPGT,0.36;CDWPDN,0.36;DWPDNA,0.36;PHEDCT,0.33;HEDCTK,0.33;EDCTKF,0.33;CDKYWR,0.33;DKYWRC,0.33;FTCQPG,0.33;VCDWPE,0.33;CVNGEG,0.28;GTVFNV,0.28;WPDNAD,0.28;PDNADR,0.28;QFTCQP,0.25;
CBM14	10	nd	QTCDWK,0.94;KQTCDW,0.69;CRDVIQ,0.44;RDVIQC,0.44;DVIQCT,0.44;GDCRDV,0.44;DCRDVV,0.44;CRDVVR,0.44;RDVVRC,0.44;GDNCRD,0.42;DNCRDV,0.42;NCRDVI,0.42;DEYFRL,0.42;QAIRCP,0.42;AIRCPA,0.42;IRCPAG,0.42;RCPAGL,0.42;EKQTCD,0.42;CIERGL,0.42;IERGLF,0.42;ERGLFC,0.42;PILKTD,0.39;ILKTDE,0.39;LKTDEP,0.39;RGLFCN,0.39;GLFCNG,0.39;DGSDEN,0.39;TCDWKD,0.36;TDEPIC,0.36;NGEKDC,0.36;
CBM14	11	nd	HPFDCT,0.77;PFDCTK,0.77;LHPFDC,0.67;FDCTKY,0.67;YPFHAG,0.57;CPPQAQ,0.5;PPQAQG,0.5;YLHPFD,0.5;FDCTKF,0.47;CGPGTA,0.47;YDRVEY,0.47;DRVEYL,0.47;NYPYPF,0.47;YPYPFH,0.47;PYPFHA,0.47;PFHAGH,0.47;YLDYAY,0.4;LDYAYI,0.4;HDYLDY,0.4;KNCGPG,0.4;NCGPGT,0.4;LSCPPQ,0.4;SCPPQA,0.4;LYPYDA,0.37;EKQTHI,0.33;THIESC,0.33;AYDRVE,0.33;DTQHEL,0.33;QTEPES,0.33;GGYPTP,0.33;
CBM14	12	nd	RLITCV,0.62;HRLITC,0.55;GDCHRL,0.48;DCHRLI,0.48;CHRLIT,0.48;CVNGHP,0.38;VNGHPR,0.38;NGHPRL,0.38;VPGDCH,0.34;PGDCHR,0.34;LITCVE,0.34;ITCVEG,0.34;GHPRLI,0.34;PRLISC,0.34;RLISCG,0.34;LISCGE,0.34;LTCEDP,0.34;TCEDPE,0.34;YFVCVN,0.31;FVCVNG,0.31;PRLYNC,0.31;RLYNCG,0.31;CNPEAV,0.28;GFKCPT,0.28;FKCPTK,0.28;KCPTKV,0.28;CGEGKV,0.28;LTCEEP,0.28;TCEEPE,0.28;VVGFKC,0.24;
CBM14	13	nd	CQCECE,0.82;QCECEV,0.82;QCDYPE,0.55;SNYVVC,0.5;NYVVCQ,0.5;YVVCQC,0.5;VVCQCE,0.5;VCQCEC,0.5;KNCSAF,0.41;CDYPEN,0.41;CDYPQN,0.36;DYPQNV,0.36;NCAVEQ,0.36;CECEVE,0.36;ECEVEM,0.36;DGLYWD,0.36;PSGPNA,0.32;NAGPSG,0.32;ESNGRC,0.32;DGTMFA,0.32;GTMFAD,0.32;MFADAS,0.32;DASGDC,0.32;CEVNFT,0.32;VNFTCS,0.32;TCSSGL,0.32;CSSGLL,0.32;FNLQVK,0.32;SCDWPD,0.32;DWPDNV,0.32;
CBM14	14	nd	PTKMPC,0.71;TKMPCP,0.71;KMPCPG,0.63;MPCPGG,0.63;PCPGGT,0.63;GTLWNT,0.54;TLWNTD,0.54;CDWPKR,0.5;GTVWDT,0.42;VLNANY,0.42;WFHLYK,0.42;FHLYKK,0.42;HLYKKY,0.42;LYKKYV,0.42;YKKYVY,0.42;EPTKMP,0.38;CPGGTL,0.38;GGTVWD,0.38;DTSINA,0.38;TDISGC,0.38;SINACN,0.38;NACNWP,0.38;ACNWPK,0.38;WPKRVV,0.38;TDVVLN,0.38;VVLNAN,0.38;TQEEPS,0.38;QEEPSK,0.38;EEPSKH,0.38;AYAIDV,0.38;
CBM14	15	nd	YRCVWG,1.0;CPSGTV,0.71;PSGTVF,0.71;SGTVFN,0.71;VFYRCV,0.62;FYRCVW,0.62;RCVWGR,0.62;CREHPH,0.38;REHPHG,0.38;EHPHGE,0.38;HPHGEF,0.38;PHGEFV,0.38;HGEFVV,0.38;GEFVVD,0.38;VVDQRD,0.38;DQRDCS,0.38;RDCSTY,0.38;DCSTYY,0.38;YYRCVW,0.38;CVWGKP,0.38;VWGKPE,0.38;WGKPEK,0.38;MKCPSG,0.38;TVFNSE,0.38;VFNSEL,0.38;NSELDV,0.38;ELDVCD,0.38;DYSSEA,0.38;EAHSCS,0.38;AHSCSP,0.38;
CBM14	16	nd	KTCGNG,1.0;TCGNGL,1.0;SCDKYW,0.95;CDKYWK,0.95;DKYWKC,0.95;KYWKCD,0.95;YWKCDN,0.95;CGNGLA,0.95;GNGLAF,0.95;NGLAFD,0.95;GLAFDA,0.95;LTENCD,0.95;TENCDY,0.95;LKTCGN,0.9;ELKTCG,0.85;KYLTEN,0.8;YLTENC,0.8;AELKTC,0.75;ENCDYL,0.75;NCDYLH,0.75;CDYLHN,0.75;DYLHNV,0.75;FGFYPH,0.7;VAELKT,0.7;LAFDAS,0.7;AFDASD,0.7;WKCDNG,0.65;LEPPIS,0.65;KCDNGV,0.6;DSKYLT,0.6;
CBM14	17	nd	GLAPDP,0.55;DPFECD,0.55;LAPDPY,0.45;APDPYD,0.45;PDPYDC,0.45;GYHGLA,0.4;YHGLAP,0.4;HGLAPD,0.4;VADPFE,0.4;ADPFEC,0.4;PFECDS,0.4;FECDSY,0.4;DPYDCD,0.35;ECDSYY,0.35;PYDCDS,0.35;YDCDSY,0.35;DCDSYY,0.35;PGQQFD,0.35;CVPASL,0.35;YKSLLL,0.3;CMPGQQ,0.25;MPGQQF,0.25;GQQFDV,0.25;TGCIGR,0.25;GRLYKS,0.25;RLYKSL,0.25;LYKSLL,0.25;DSYYVC,0.2;PEGIKF,0.2;YCMPGQ,0.2;
CBM14	18	nd	DAYYYC,0.55;DGLQYN,0.45;TLDCTP,0.45;LDCTPG,0.45;DCTPGL,0.45;PVLRQC,0.4;GRGVTL,0.4;RGVTLD,0.4;GVTLDC,0.4;VTLDCT,0.4;TCTKYV,0.35;CTKYVL,0.35;TKYVLC,0.35;KYVLCF,0.3;SRRDAY,0.3;RRDAYY,0.3;RDAYYY,0.3;AYYYCV,0.3;YDRTCT,0.25;DRTCTK,0.25;RTCTKY,0.25;GLQYNA,0.25;TDRCDY,0.25;DRCDYP,0.25;RCDYPQ,0.25;YPQYVD,0.25;PQYVDC,0.25;QYVDCV,0.25;VLCYYG,0.25;NGRGVT,0.25;
CBM14	19	nd	DPHKFY,0.76;DDPHKF,0.71;CVGTTP,0.71;VGTTPV,0.71;GTTPVE,0.71;TTPVEL,0.71;TPVELE,0.71;PVELEC,0.71;VELECP,0.71;ELECPS,0.71;LVFDFE,0.71;VFDFEL,0.71;FDFELQ,0.71;DFELQR,0.71;FELQRC,0.71;ELQRCE,0.71;LQRCEY,0.71;QRCEYA,0.71;YIPDKT,0.65;IPDKTD,0.65;PDKTDC,0.65;DKTDCT,0.65;KTDCTK,0.65;LECPSN,0.59;ECPSNL,0.59;CPSNLV,0.59;PSNLVF,0.59;SNLVFD,0.59;PHKFYI,0.53;HKFYIC,0.53;
CBM14	20	3.2.1.14:37,	AGLVFD,0.5;KADGLY,0.41;GLVFDT,0.41;GKADGL,0.36;LVFDTS,0.36;VFDTSC,0.36;ADGLYP,0.32;CSCCNW,0.32;CAGKAD,0.27;AGKADG,0.27;GMYPDP,0.27;SCSCCN,0.27;CQAGLV,0.23;CAAGLV,0.23;QAGLVF,0.23;AAGLVF,0.23;
CBM14	21	3.2.1.14:1,	CPAGLH,0.69;PAGLHW,0.69;AGLHWN,0.69;CPSGLH,0.63;CPELYD,0.63;LYDPEN,0.63;YDPENE,0.63;DPENEV,0.63;PENEVF,0.63;ENEVFL,0.63;EVFLAD,0.63;LADASD,0.63;DASDCS,0.63;ASDCSK,0.63;SDCSKY,0.63;DCSKYY,0.63;CSKYYL,0.63;SKYYLC,0.63;KYYLCT,0.63;LCTWGG,0.63;CTWGGI,0.63;TWGGIP,0.63;WGGIPV,0.63;GGIPVL,0.63;GIPVLL,0.63;PVLLNC,0.63;LLNCPA,0.63;LNCPAG,0.63;LHWNKN,0.63;HWNKNT,0.63;
CBM14	22	nd	LQQCPF,0.71;QQCPFY,0.71;QCPFYY,0.71;DNCNYF,0.59;NCNYFY,0.59;YGQHLY,0.47;GQHLYP,0.47;CKRHVI,0.47;RHVIDV,0.47;VIDVYP,0.47;CEFFIY,0.47;DVYPHS,0.47;FFIYCV,0.47;IYCVKG,0.47;SDNCNY,0.47;CVKGHA,0.47;CNYFYQ,0.47;NYFYQC,0.47;FYQCRS,0.47;YQCRSG,0.47;GYLMVQ,0.47;MVQQCP,0.47;VQQCPF,0.47;FFYGWD,0.47;QWSRTA,0.47;GWDYEK,0.47;DYEKRS,0.47;KRSCVA,0.47;RSCVAL,0.47;CVRDLN,0.47;
CBM14	23	3.2.1.14:82,	SCKCCN,0.75;CKCCNW,0.75;KCCNWA,0.56;DSCKCC,0.5;NGLYPD,0.44;NKNHFY,0.38;KNHFYE,0.38;NHFYEC,0.38;QHCAVG,0.38;HCAVGL,0.38;CAVGLV,0.38;AVGLVF,0.38;VGLVFD,0.38;GLYPDP,0.31;YPDPTN,0.31;PDPTNK,0.31;TNKNHF,0.31;HFYECN,0.31;FYECNQ,0.31;YECNQG,0.31;VFDDSC,0.31;FDDSCK,0.31;DDSCKC,0.31;LYPDPT,0.25;DPTNKN,0.25;
CBM14	24	nd	NVPGCE,0.8;PENVPG,0.67;ENVPGC,0.67;GCENYY,0.6;KFYICR,0.53;FYICRN,0.53;YICRNG,0.53;VPGCEN,0.53;DCQKFY,0.4;CQKFYI,0.4;QKFYIC,0.4;ICRNGV,0.4;PGCENY,0.4;CDEPEN,0.4;DEPENV,0.4;HPDDCQ,0.33;PDDCQK,0.33;DDCQKF,0.33;GLVYNE,0.27;LVYNEE,0.27;FKCDEP,0.27;KCDEPE,0.27;EPENVP,0.27;REVGCP,0.2;GTVFND,0.2;PPGLIY,0.2;PGLIYD,0.2;CDAPEN,0.2;QGCENY,0.2;DDPENV,0.2;
CBM14	25	nd	LVLNHR,1.0;RNDCEN,0.92;NDCENR,0.92;DTLVLN,0.85;TLVLNH,0.85;VLNHRV,0.85;STDPAK,0.77;FMARGD,0.77;DDDWME,0.77;DDWMEI,0.77;KQPGLY,0.77;PGLYPI,0.77;YPIDEK,0.77;EKLLDT,0.77;NHRVPK,0.77;KQRDEN,0.77;RDENVP,0.77;VPNKYH,0.77;KYHPTM,0.77;LMGGSH,0.77;CPPNHL,0.77;PNHLFN,0.77;NIDSAE,0.77;ECQIRN,0.77;IRNDCE,0.77;CENRAD,0.77;RADGFI,0.77;ADGFII,0.77;ECRNGD,0.77;NGDLNV,0.77;
CBM14	26	nd	QFFYVC,0.92;PRYADP,0.85;DCQFFY,0.85;CQFFYV,0.85;CADWYK,0.85;GCKLGQ,0.77;VPECAD,0.69;PECADW,0.69;ECADWY,0.69;RYADPD,0.62;YADPDD,0.62;HPRYAD,0.54;ADPDDC,0.54;DPDDCQ,0.54;FYVCIN,0.54;PRRNGC,0.54;RRNGCK,0.54;CKLGQV,0.54;KLGQVF,0.54;LGQVFD,0.54;PDDCQF,0.46;DDCQFF,0.46;FFYVCI,0.46;FFYVCV,0.46;YVCING,0.46;YVCVNG,0.46;VCVNGD,0.46;RNGCKL,0.46;ADWYKG,0.46;SRRKPQ,0.46;
CBM14	27	nd	MNMQRP,1.0;QPNRNY,0.77;VYPFDC,0.62;RHPNLP,0.62;HPNLPD,0.62;PNLPDP,0.62;NLPDPF,0.62;SYETSG,0.54;ETSGRD,0.54;TSGRDQ,0.54;QFGNRY,0.54;GNRYTT,0.54;RTTTTT,0.54;TTTRVI,0.54;RWTDMN,0.54;TDMNMQ,0.54;VEQNPH,0.54;NPHHHH,0.54;PHHHHH,0.54;HGYNPG,0.54;YNPGWS,0.54;NPGWSG,0.54;SYVQRG,0.54;PTQSTL,0.54;TQSTLY,0.54;LYVEGS,0.54;EGSLQP,0.54;QPHYSP,0.54;HYSPSY,0.54;PDPFNP,0.54;
CBM14	28	nd	FLCPNG,1.0;LCPNGT,1.0;SFLCPN,0.8;CQVFHI,0.47;QVFHIC,0.47;CPNGTI,0.47;PNGTIF,0.47;YSFLCP,0.4;PGYYAD,0.33;CPNGTV,0.33;PNGTVF,0.33;EAQCQV,0.27;FADMET,0.27;ETDCQV,0.27;TDCQVF,0.27;DCQVFH,0.27;VFHICE,0.27;FHICEE,0.27;HICEEG,0.27;ISFLCP,0.27;NGTIFQ,0.27;GTIFQQ,0.27;TIFQQS,0.27;IFQQSE,0.27;FQQSEL,0.27;VCDWWF,0.27;CDWWFN,0.27;DWWFNV,0.27;WWFKVN,0.27;WFKVNC,0.27;
CBM14	29	nd	CAKFYR,0.62;AKFYRC,0.62;FQCPNG,0.62;QCPNGT,0.62;CPNGTV,0.62;PNGTVY,0.62;GHFALN,0.62;HFALNN,0.62;FALNND,0.62;RCPQGF,0.62;YWNVSR,0.62;WNVSRR,0.62;NVSRRC,0.62;VSRRCE,0.62;SRRCEP,0.62;NVPLEW,0.62;DCAKFY,0.54;NEKSNL,0.46;GTVYDE,0.46;AKPAPN,0.46;NNKDTS,0.46;KDTSRA,0.46;RAHLYD,0.46;AHLYDE,0.46;QIRSTT,0.46;LCPEVG,0.46;QVFVKC,0.46;GQIYRC,0.46;FTYWNV,0.46;CEPGKK,0.46;
CBM14	30	nd	NNCAGY,0.92;DPNNCA,0.83;PNNCAG,0.83;NCAGYL,0.83;CAGYLK,0.83;AGYLKC,0.83;CAGYRQ,0.58;AGYRQC,0.58;GYRQCI,0.58;CDSGRY,0.58;DSGRYF,0.58;SGRYFN,0.58;DVDEIC,0.58;TQGECL,0.5;DPHDCA,0.5;CIDGQV,0.5;CPFGTY,0.5;YFNVPL,0.5;KLDPNN,0.5;DCLIDV,0.5;GYLKCQ,0.5;IDVDEI,0.5;DEICVR,0.5;GELIEE,0.5;ELIEEL,0.5;PEYKYF,0.5;EELCPN,0.5;EYKYFE,0.5;KICLVD,0.5;CLVDRR,0.5;
CBM14	31	nd	LCTNGT,1.0;FLCTNG,0.92;CTNGTL,0.92;FFLCTN,0.75;TNGTLT,0.75;CENGLL,0.75;DGKGAV,0.75;GKGAVH,0.75;KGAVHN,0.67;GAVHNH,0.67;AVHNHC,0.67;VHNHCN,0.67;HNHCNY,0.67;CEYQFG,0.67;GVQAYA,0.58;VQAYAH,0.58;ETCENG,0.58;TCENGL,0.58;ENGLLF,0.58;NGLLFD,0.58;GLLFDG,0.58;LLFDGK,0.58;LFDGKG,0.58;FDGKGA,0.58;PGCEYQ,0.58;GCEYQF,0.58;CPEQHG,0.5;DQFFLC,0.5;STPGCE,0.5;TPGCEY,0.5;
CBM14	32	nd	CPEGLA,0.73;PEGLAF,0.55;CDAEAF,0.55;DAEAFL,0.55;AEAFLG,0.55;EAFLGF,0.55;ICIEGR,0.55;CIEGRP,0.55;IEGRPR,0.55;FDCPEG,0.45;DCPEGL,0.45;DWPDQV,0.36;DCDAEA,0.36;AFLGFR,0.36;FLGFRC,0.36;YFICIE,0.36;EGRPRR,0.36;PRRIGC,0.36;RRIGCG,0.36;RIGCGE,0.36;GCGEDQ,0.36;CGEDQA,0.36;DQAFNQ,0.36;QCDDIE,0.36;DDIENV,0.36;ENVPNC,0.36;EKGAQI,0.36;AQIKAA,0.36;QIKAAR,0.36;IKAARL,0.36;
CBM14	33	nd	HPTDCR,0.8;PTDCRK,0.8;TDCRKF,0.8;CPPGVI,0.6;PPGVIG,0.6;PGVIGL,0.6;GVIGLR,0.6;VIGLRP,0.6;IGLRPH,0.6;GLRPHP,0.6;LRPHPT,0.6;RPHPTD,0.6;PHPTDC,0.6;DCRKFL,0.6;CRKFLN,0.6;RKFLNC,0.6;KFLNCN,0.6;FLNCNN,0.6;LNCNNG,0.6;CAPGTL,0.5;APGTLF,0.5;PGTLFN,0.5;PEGRTG,0.3;GHFPYV,0.3;FILNCA,0.3;FNPNTR,0.3;TRECDH,0.3;RAPPKL,0.3;SYTDQR,0.3;QEELTC,0.3;
CBM14	34	nd	TTTTTT,0.89;TTTTTP,0.44;DCKKYY,0.33;CKKYYW,0.33;KKYYWC,0.33;KYYWCL,0.33;LGIVAH,0.33;CPSGLY,0.33;PSGLYF,0.33;AADSCD,0.33;TTTTPS,0.33;TTTPSS,0.33;ATTPST,0.33;TTPSTI,0.33;TTPSTT,0.33;PSTTTA,0.33;STTTAV,0.33;TTVAPP,0.33;GPQNEG,0.33;TTTPST,0.33;LRNKDG,0.22;QGELIE,0.22;GRKKTE,0.22;YYQCLG,0.22;PSYTSL,0.22;PGTYEI,0.22;RTRGRT,0.22;CTPGTY,0.22;LKCGKS,0.22;CGHKEI,0.22;
CBM14	35	nd	LLPHEY,0.6;LPHEYD,0.6;PHEYDC,0.6;HEYDCT,0.6;EYDCTK,0.6;YDCTKF,0.6;DCTKFY,0.6;CTKFYY,0.6;TKFYYC,0.6;KFYYCE,0.6;FYYCEY,0.6;YYCEYG,0.6;YCEYGL,0.6;CEYGLK,0.6;APTTTT,0.5;FLLPHE,0.4;AGCTLP,0.4;GCTLPG,0.4;PTTTTT,0.4;TTTTTT,0.4;GNCGPD,0.4;CAPGTE,0.3;AEIQVC,0.3;EIQVCV,0.3;QVCVHP,0.3;CADQEL,0.3;QELGAS,0.3;GASFPI,0.3;PIKSDC,0.3;DCQSYL,0.3;
CBM14	36	nd	APGLYP,1.0;PGLYPD,1.0;GLYPDP,1.0;LYPDPD,1.0;YPDPDD,1.0;PDPDDC,1.0;DPDDCS,1.0;PDDCSM,1.0;DDCSMY,1.0;DCSMYY,1.0;CSMYYE,1.0;SMYYEC,1.0;MYYECV,1.0;TYHRSC,1.0;YHRSCG,1.0;HRSCGY,1.0;RSCGYD,1.0;SCGYDG,1.0;CGYDGL,1.0;GYDGLV,1.0;YDGLVF,1.0;DGLVFD,1.0;YCDWAA,1.0;CDWAAN,1.0;DWAANV,1.0;WAANVA,1.0;AANVAP,1.0;ANVAPP,1.0;NVAPPC,1.0;APPCGT,1.0;
CBM14	37	3.2.1.14:54,	DCDKYY,1.0;CDKYYW,0.8;DKYYWC,0.8;NVDTSG,0.5;VDTSGC,0.5;DTSGCN,0.5;YWPHPD,0.4;PHPDCD,0.4;HPDCDK,0.4;PDCDKY,0.4;HEDCDK,0.4;EDCDKY,0.4;KYYWCF,0.4;YWCFEG,0.4;GVPHLE,0.4;HLEYCP,0.4;LEYCPA,0.4;YCPAGT,0.4;CPAGTV,0.4;AGTVWN,0.4;GTVWNQ,0.4;WNQAIK,0.4;NQAIKA,0.4;QAIKAC,0.4;AIKACD,0.4;IKACDW,0.4;KACDWP,0.4;ACDWPA,0.4;CDWPAN,0.4;CNMPSL,0.4;
CBM14	38	nd	NVPLGK,1.0;VPLGKS,1.0;PLGKSC,1.0;CQGGYP,1.0;QGGYPR,1.0;GGYPRL,1.0;GYPRLQ,1.0;YPRLQR,1.0;PRLQRC,1.0;RLQRCP,1.0;LQRCPA,1.0;NGNVPL,0.78;GNVPLG,0.78;LGKSCN,0.78;GKSCNR,0.78;KSCNRY,0.78;SCNRYW,0.78;CNRYWQ,0.78;NRYWQC,0.78;RYWQCQ,0.78;QCQGGY,0.78;QRCPAM,0.78;RCPAML,0.78;CPAMLV,0.78;PAMLVF,0.78;MLVFDR,0.78;SLRCVV,0.78;LRCVVP,0.78;RCVVPP,0.78;CVVPPT,0.78;
CBM14	39	nd	ATCRGY,1.0;DRCDGR,0.73;YCRDLG,0.64;CRDLGS,0.64;RDLGSG,0.64;SDGATC,0.55;DGATCR,0.55;GATCRG,0.55;TCRGYF,0.55;TCRGYY,0.45;CRGYYY,0.45;RGYYYC,0.45;GYYYCR,0.45;YYYCRD,0.45;YYCRDL,0.45;KLAVRN,0.36;LAVRNK,0.36;AVRNKF,0.36;VRNKFV,0.36;RNKFVS,0.36;NKFVSD,0.36;RGYFYC,0.36;LGSGVP,0.36;GSGVPD,0.36;SGVPDP,0.36;FFNQER,0.36;FNQERQ,0.36;NQERQA,0.36;QERQAC,0.36;ERQACM,0.36;
CBM14	40	nd	DCTKYY,1.0;CTKYYR,1.0;TKYYRC,1.0;KYYRCV,1.0;HGLFIP,0.88;GLFIPD,0.88;IPDASD,0.88;DASDCT,0.88;ASDCTK,0.88;SDCTKY,0.88;YYRCVW,0.88;RCVWGT,0.88;WGTLVE,0.88;GTLVEK,0.88;TLVEKK,0.88;LVEKKC,0.88;VEKKCP,0.88;EKKCPL,0.88;KKCPLN,0.88;KCPLNT,0.88;CPLNTR,0.88;LNTRFN,0.88;TRFNPK,0.88;RFNPKF,0.88;NPKFSV,0.88;SVCDTP,0.88;VCDTPS,0.88;CDTPSS,0.88;SSPDSC,0.88;PDSCEF,0.88;
CBM14	41	nd	CPPGLH,0.5;PPGLHW,0.5;PGLHWN,0.5;FLTCSG,0.42;LTCSGG,0.42;TCSGGI,0.42;RIMDCP,0.42;IMDCPA,0.42;SGEGSG,0.33;GEGSGE,0.33;SGESSG,0.33;PQFLTC,0.25;QFLTCS,0.25;GGIARI,0.25;GIARIM,0.25;IARIMD,0.25;DCPADL,0.25;CPADLI,0.25;PADLIY,0.25;GLHWNS,0.25;LVCDWP,0.25;VCDWPR,0.25;CDWPRD,0.25;GSGEAS,0.25;SGEASG,0.25;QCSSSF,0.25;ASGEAS,0.25;SSSFTA,0.25;EASGES,0.25;ASGESS,0.25;
CBM14	42	nd	GFCLCV,1.0;GTDGFC,0.9;CVDDVP,0.8;DVPKYI,0.8;PKYISC,0.8;YISCPE,0.8;GFCYCL,0.8;CPIYET,0.8;YETCLD,0.8;TCLDDL,0.8;DLVYNE,0.8;NEDLKR,0.8;EDPSVV,0.8;DAEKCD,0.8;EKCDSI,0.8;DFTPYP,0.8;FTPYPS,0.8;CNGGLP,0.8;PVFREC,0.8;RECEEN,0.8;PEMVFS,0.8;MVFSAD,0.8;FCRTVV,0.8;APECVC,0.8;VVDSCV,0.8;CGSSDG,0.8;DGYTTY,0.8;GYTTYE,0.8;TNEGFC,0.8;FTECLN,0.8;
CBM14	43	nd	DPFECD,0.88;PFECDA,0.88;FECDAY,0.88;ECDAYY,0.88;NGYYGL,0.75;CDAYYS,0.75;DAYYSC,0.75;AYYSCP,0.75;YYSCPQ,0.75;GYYGLT,0.63;YSCPQG,0.63;SCPQGI,0.63;CPQGIK,0.63;PQGIKL,0.63;QGQEFD,0.63;GQEFDP,0.63;QEFDPD,0.63;EFDPDK,0.63;FDPDKC,0.63;CTNGYY,0.5;YCDQGQ,0.5;DQGQEF,0.5;EVDGCY,0.5;VDGCYS,0.5;GCYSRL,0.5;CYSRLM,0.5;YSRLMR,0.5;SRLMRR,0.5;LMRRLL,0.5;MRRLLL,0.5;
CBM14	44	nd	TVDCQG,0.91;VDCQGR,0.91;DCQGRP,0.91;CQGRPF,0.82;CNKFYM,0.55;NKFYMC,0.55;FYMCAG,0.55;IPLYCS,0.55;AGFAFD,0.55;AATVDC,0.55;ATVDCQ,0.55;YCNKFY,0.45;KFYMCA,0.45;PLYCSA,0.45;LYCSAG,0.45;YCSAGF,0.45;CSAGFA,0.45;SAGFAF,0.45;GFAFDT,0.45;FAFDTT,0.45;AFDTTT,0.45;FDTTTG,0.45;DTTTGR,0.45;TTTGRC,0.45;TTGRCE,0.45;QGRPFY,0.45;RCEDAA,0.36;CEDAAT,0.36;EDAATV,0.36;DAATVD,0.36;
CBM14	45	nd	YDCPNG,1.0;DCPNGL,1.0;CPNGLV,1.0;PNGLVF,1.0;EGCDYP,1.0;NGLVFA,0.88;GLVFAG,0.88;LVFAGK,0.88;RGVTEG,0.88;GVTEGC,0.88;VTEGCD,0.88;TEGCDY,0.88;GCDYPW,0.88;CDYPWR,0.88;HCDWLY,0.88;CDWLYG,0.88;DWLYGI,0.88;WLYGIF,0.88;LYGIFG,0.88;CDRYWE,0.75;DRYWEC,0.75;RYWECV,0.75;LYDCPN,0.75;TEHCDW,0.75;EHCDWL,0.75;YGIFGH,0.75;GIFGHE,0.75;IFGHET,0.75;FGHETS,0.75;YCDRYW,0.63;
CBM14	46	nd	CNGYYY,0.75;NGYYYC,0.75;SCNGYY,0.5;GYYYCK,0.5;GQVING,0.5;QVINGT,0.5;VINGTC,0.5;INGTCP,0.5;NGTCPG,0.5;CDYPQN,0.5;DYPQNV,0.5;YPQNVE,0.5;PQNVEC,0.5;GGACVP,0.5;GACVPR,0.5;ACVPRS,0.5;TIQLAN,0.5;IQLANE,0.5;QLANES,0.5;GCRGYS,0.38;QDGIVI,0.38;DGIVIG,0.38;VIGQGT,0.38;IGQGTC,0.38;GQGTCP,0.38;YFDEIT,0.38;DEITQR,0.38;CTTQVI,0.38;ISYTAC,0.38;TACQIS,0.38;
CBM14	47	3.2.1.14:1,	PYPGDC,0.71;YPGDCT,0.71;PGDCTK,0.71;CPSGLY,0.57;PSGLYF,0.57;SGLYFD,0.57;YLFPYP,0.57;LFPYPG,0.57;FPYPGD,0.57;GDCTKF,0.57;DCPSGL,0.43;CPFPSA,0.43;PFPSAD,0.43;FPSADR,0.43;DCTKFL,0.43;CTKFLE,0.43;TKFLEC,0.43;FLECWN,0.43;LECWNG,0.43;ECWNGE,0.43;WNGEKV,0.43;NGEKVA,0.43;GEKVAQ,0.43;QECPAG,0.43;CPAGLW,0.43;NPNLLV,0.43;LLVCDY,0.43;LVCDYP,0.43;DYPYHS,0.43;PYHSGC,0.43;
CBM14	48	nd	DRPDGF,0.57;RPDGFI,0.57;PDGFIL,0.57;GGSHVI,0.57;GSHVIE,0.57;SHVIEE,0.57;HVIEEC,0.57;GHTFIT,0.57;VIEECP,0.57;FAQGTG,0.57;AQGTGT,0.57;QGTGTQ,0.57;GFILNT,0.43;NGYVLN,0.43;VLNYFP,0.43;LNYFPE,0.43;FNENLD,0.43;YFPEHL,0.43;FPEHLT,0.43;EHLTQT,0.43;HLTQTQ,0.43;DINQYY,0.43;LTQTQF,0.43;TQTQFY,0.43;QFYMCQ,0.43;MCQNNT,0.43;NNTTVL,0.43;NTTVLS,0.43;TTVLST,0.43;VLSTCD,0.43;
CBM14	49	nd	GVRATY,1.0;VRATYH,1.0;RATYHY,1.0;ATYHYY,1.0;HGKPVK,0.86;VCDWPK,0.86;KGVRAT,0.86;YHYYEN,0.86;YENGTN,0.86;VGSPSK,0.86;GSPSKW,0.86;SPSKWL,0.86;PSKWLA,0.86;KWLAYC,0.86;WLAYCV,0.86;AYCVTE,0.86;YCVTEM,0.86;VTEMTQ,0.86;EMTQDK,0.86;TQDKCG,0.86;DLDPGL,0.86;PGLFNA,0.86;GLFNAI,0.86;LFNAID,0.86;FNAIDD,0.86;NAIDDG,0.86;ADGHMT,0.86;DGHMTV,0.86;GHMTVT,0.86;TVTVSL,0.86;
CBM14	50	nd	GDCQRY,0.67;DCQRYW,0.67;YKGDCQ,0.56;KGDCQR,0.56;CQRYWR,0.56;QRYWRC,0.56;QQCDFE,0.56;QCDFEA,0.56;CDFEAN,0.56;FLLLPH,0.44;LLLPHF,0.44;QVPYKG,0.44;VPYKGD,0.44;PYKGDC,0.44;MCAHGE,0.44;CAHGEE,0.44;AHGEEV,0.44;GVPQVA,0.44;DGLFFN,0.44;TQQCDF,0.44;RQVPYK,0.33;LLPHFT,0.33;LPHFTD,0.33;AFCSDG,0.33;GLIFDF,0.33;LQTCNW,0.33;DFEANS,0.33;FEANSK,0.33;EANSKC,0.33;ANSKCV,0.33;
CBM14	51	nd	PHPSDC,0.71;HPSDCS,0.71;PSDCSK,0.71;QFVPHP,0.57;WCVHGK,0.57;CVHGKP,0.57;VHGKPM,0.57;GTLWNP,0.57;TLWNPN,0.57;LWNPNG,0.57;WNPNGN,0.57;CDWDYN,0.57;DWDYNV,0.57;WDYNVK,0.57;PNGNRC,0.43;NGNRCD,0.43;NRCDWD,0.43;CQPGVN,0.43;QPGVNG,0.43;PGVNGL,0.43;GVNGLQ,0.43;VNGLQP,0.43;KFLNCA,0.43;NCANGQ,0.43;CANGQA,0.43;ANGQAF,0.43;NGQAFI,0.43;FIMDCA,0.43;GTAFSP,0.43;FSPASL,0.43;
CBM14	52	3.2.1.14:1,	LIAHEN,0.43;IAHENC,0.43;AHENCD,0.43;FYQCAN,0.43;YQCANG,0.43;QCANGR,0.43;VDCGDR,0.43;DCGDRP,0.43;CGDRPI,0.43;RPISDG,0.43;NILIAH,0.29;ILIAHE,0.29;CANGRT,0.29;NLLYDP,0.29;LLYDPV,0.29;PVLEVC,0.29;LEVCNW,0.29;VCNWPD,0.29;CNWPDK,0.29;GDRPIS,0.29;NWPDKV,0.29;WPDKVD,0.29;DKVDCG,0.29;VDCGNR,0.29;DCGNRP,0.29;TCNCDP,0.29;CNCDPS,0.29;PSEAPS,0.29;APSICA,0.29;PSICAA,0.29;
CBM14	53	nd	WGRLPH,1.0;YDCQKF,1.0;DCQKFI,1.0;CQKFIL,1.0;KFILCL,1.0;FILCLH,1.0;CLHPTA,1.0;LHPTAM,1.0;HPTAMM,1.0;PTAMML,1.0;TAMMLR,1.0;AMMLRC,1.0;MMLRCS,1.0;MLRCSD,1.0;LRCSDS,1.0;RCSDSF,1.0;CSDSFC,1.0;SDSFCF,1.0;DSFCFD,1.0;FCFDPE,1.0;DDCVNT,1.0;DCVNTL,1.0;VNTLND,1.0;NTLNDN,1.0;LNDNKC,1.0;NDNKCL,1.0;NKCLCN,1.0;CLCNND,1.0;CNNDNN,1.0;NNDNNN,1.0;
CBM14	54	nd	KYVFCV,0.5;YVFCVD,0.5;CSRYYF,0.5;SRYYFC,0.5;KNFFFV,0.5;VFCVDG,0.5;RYYFCY,0.5;NFFFVP,0.5;YYFCYN,0.5;YFCYNG,0.5;HVQSCG,0.5;VQSCGP,0.5;FFDYQA,0.5;FDYQAS,0.5;NYCTKP,0.5;DESVCF,0.5;HFDPFN,0.5;FDPFNN,0.5;GCKATP,0.5;ATPECP,0.38;CPTEGF,0.38;PTEGFH,0.38;TEGFHV,0.38;EGFHVF,0.38;GLHFNP,0.25;FCVDGH,0.25;VPDAHK,0.25;YQASKC,0.25;ASKCRA,0.25;CRAADE,0.25;
CBM14	55	nd	GYYADV,0.8;YGYYAD,0.6;YYADVD,0.5;YADVDN,0.5;ADVDNN,0.5;DVDNNC,0.5;FHVCLP,0.4;RWSFIC,0.4;WSFICP,0.4;TYGYYA,0.3;YYADVE,0.3;YADVEN,0.3;VDNNCQ,0.3;DNNCQI,0.3;NNCQIF,0.3;NCQIFH,0.3;CQIFHV,0.3;QIFHVC,0.3;SFLCGN,0.3;TFRWSF,0.3;FRWSFI,0.3;CGNQTI,0.3;GNQTIF,0.3;TVFNQE,0.3;ADVEND,0.2;CQVFHV,0.2;VCLPSQ,0.2;LCGNQT,0.2;FNQEVL,0.2;KFYDLN,0.2;
CBM14	56	3.2.1.14:30,	GKFVPE,1.0;FDPWAD,1.0;LGGWTD,1.0;GGWTDS,1.0;GDKYSR,1.0;DKYSRL,1.0;KYSRLV,1.0;QPGMLA,1.0;PGMLAY,1.0;EGKFVP,0.83;KFVPEH,0.83;RLCTHV,0.83;KEFDPW,0.83;EFDPWA,0.83;DWNYPV,0.83;WNYPVC,0.83;YPVCWQ,0.83;PVCWQS,0.83;VCWQSN,0.83;CWQSNC,0.83;WQSNCK,0.83;ISGYKE,0.83;SGYKEV,0.83;GYKEVI,0.83;MTYDYH,0.83;TKQPGM,0.83;KQPGML,0.83;GMLAYY,0.83;MLAYYE,0.83;FPLLRS,0.83;
CBM14	57	nd	AFYMCV,0.75;FYMCVG,0.75;CVPISD,0.75;GCTANQ,0.75;CTANQN,0.63;PHPTKC,0.5;TRCDAF,0.5;RCDAFY,0.5;CDAFYM,0.5;DAFYMC,0.5;EGFEFD,0.5;VKNCVP,0.5;KNCVPI,0.5;NCVPIS,0.5;VPISDY,0.5;PISDYG,0.5;ISDYGC,0.5;SDYGCT,0.5;DYGCTA,0.5;YGCTAN,0.5;NKPIGV,0.38;KPIGVN,0.38;PIGVNF,0.38;GVNFPH,0.38;FPHPTK,0.38;HPTKCN,0.38;YMCVGL,0.38;GLNQKL,0.38;NQKLEL,0.38;GFEFDP,0.38;
CBM14	58	nd	CDNGRA,1.0;DNGRAF,1.0;RAFSGT,1.0;GTCIAP,1.0;TCIAPL,1.0;CIAPLV,1.0;GDTQTC,1.0;DTQTCN,1.0;STNKDC,1.0;NKDCGN,1.0;GNDYIP,1.0;YIPPVA,1.0;PVAEVT,1.0;TYTTKR,1.0;RFEQPA,1.0;EQPAPT,1.0;QPAPTT,1.0;PAPTTT,1.0;QTTTTG,1.0;KVLYKA,1.0;AYTTTA,1.0;TTATQY,1.0;TTPSRD,1.0;ETPTTT,1.0;THKPYE,1.0;QDATTT,1.0;TTTASY,1.0;TASYVA,1.0;ASYVAP,1.0;PTTSSA,1.0;
CBM14	59	nd	LARDAD,1.0;RDADNC,1.0;ADNCRG,1.0;DNCRGY,1.0;NCRGYF,1.0;CRGYFT,1.0;RGYFTC,1.0;GYFTCV,1.0;FTCVHG,1.0;VHGQQI,1.0;GQQIDG,1.0;QIDGEC,1.0;IDGECA,1.0;DGECAQ,1.0;GECAQG,1.0;ECAQGE,1.0;CAQGEF,1.0;AQGEFF,1.0;EFFNRL,1.0;NRLTNC,1.0;RLTNCC,1.0;TNCCEV,1.0;NCCEVD,1.0;CCEVDA,1.0;CEVDAL,1.0;EVDALQ,1.0;VDALQQ,1.0;DALQQC,1.0;ALQQCK,1.0;QQCKSD,1.0;
CBM14	60	3.2.1.14:30,	LFPHPT,0.56;FPHPTD,0.56;PHPTDC,0.56;HPTDCD,0.56;PTDCDK,0.56;TDCDKF,0.56;SKCPPG,0.56;KCPPGL,0.56;CPPGLL,0.56;PPGLLW,0.56;PGLLWN,0.56;GLLWND,0.56;PPQDDP,0.44;GLFPHP,0.44;PEQPPV,0.44;EQPPVL,0.44;TDCHLF,0.44;DCHLFI,0.44;DCDKFL,0.44;CDKFLI,0.44;DKFLIC,0.44;HGTPVV,0.44;AIKVCD,0.44;LLWNDS,0.44;WNDSQK,0.44;MTNAPD,0.44;NAPDTC,0.44;AQCAPG,0.44;TPNTEP,0.44;PSPNCP,0.44;
CBM14	61	nd	HETDCD,0.83;ETDCDK,0.83;TDCDKF,0.83;DCDKFY,0.83;FQLVPH,0.5;QLVPHE,0.5;LVPHET,0.5;VPHETD,0.5;PHETDC,0.5;CDKFYM,0.5;DKFYMC,0.5;KFYMCM,0.5;FYMCMG,0.5;CAEGLH,0.5;AEGLHF,0.5;EGLHFN,0.5;TCDFIC,0.5;CDFICN,0.5;DFICNA,0.5;QKHRCD,0.5;KHRCDK,0.5;HRCDKA,0.5;RCDKAE,0.5;CDKAEN,0.5;DKAENV,0.5;KAENVD,0.5;AENVDC,0.5;PGQFQL,0.33;ENSKPG,0.33;KFYACD,0.33;
CBM14	62	nd	NMMFLV,0.8;MMFLVM,0.8;MFLVMD,0.8;FLVMDC,0.8;LVMDCP,0.8;RCDYPK,0.8;CDYPKI,0.8;DYPKIA,0.8;YPKIAK,0.8;PKIAKC,0.8;KIAKCQ,0.8;CPDGLH,0.6;PDGLHF,0.6;DGLHFN,0.6;GKFMLC,0.4;CGKFLL,0.4;GKFLLC,0.4;CSNMMF,0.4;LLCTNM,0.4;CTNMMF,0.4;VMDCPT,0.4;VMDCPD,0.4;MDCPDG,0.4;LHFNIA,0.4;HFNIAT,0.4;CQTKLN,0.4;SKKPVR,0.4;KLKYQK,0.4;KQEKKL,0.4;EKKLNS,0.4;
CBM14	63	nd	LECVHG,0.8;VHGIWR,0.8;HGIWRQ,0.8;IWRQKQ,0.8;WRQKQC,0.8;VEFDKF,0.8;KQCPAM,0.8;QCPAMT,0.8;LRHCAQ,0.8;AMTAFD,0.8;CAQGYL,0.8;YLFDVE,0.8;VEMKVC,0.8;MKVCRL,0.8;VCRLPS,0.8;CRLPSQ,0.8;LPSQLP,0.8;SQLPQC,0.8;QLPQCI,0.8;LPKSPS,0.8;SPSLPV,0.8;PSLPVA,0.8;HMTHYV,0.8;MTHYVD,0.8;VDDAFS,0.8;RGPPDK,0.8;PPDKLA,0.8;VVPVES,0.8;VESFAP,0.8;ESFAPV,0.8;
CBM14	64	nd	NGRAIP,0.8;GRAIPR,0.8;RAIPRQ,0.8;AIPRQC,0.8;IPRQCP,0.8;KYYVCL,0.6;CTKVKE,0.6;KVKEDT,0.6;KEDTRF,0.6;EDTRFG,0.6;DTRFGD,0.6;FGDVKQ,0.6;DVKQHN,0.6;KQHNKY,0.6;QHNKYY,0.6;HNKYYV,0.6;YVCLKG,0.6;CLKGKA,0.6;LKGKAV,0.6;KAVLHY,0.6;AVLHYC,0.6;YCSPGN,0.6;SPGNWF,0.6;NWFDLR,0.6;WFDLRS,0.6;FDLRSQ,0.6;RSQKCI,0.6;QKCIDQ,0.6;CIDQRL,0.6;RLAKVT,0.6;
CBM14	65	nd	ICDLPE,1.0;CDLPEN,1.0;DLPENT,1.0;LKGICD,0.8;KGICDL,0.8;GICDLP,0.8;VSCGDK,0.6;SCGDKY,0.6;CGDKYF,0.6;GDKYFN,0.6;DGFLMA,0.4;GFLMAS,0.4;MASPER,0.4;ASPERC,0.4;SPERCN,0.4;PLLVSC,0.4;LLVSCG,0.4;LVSCGD,0.4;DKYFNA,0.4;YFNALK,0.4;YFNGLK,0.4;FNALKG,0.4;NALKGI,0.4;ALKGIC,0.4;GLKGIC,0.4;LPENTR,0.4;ENTRCV,0.4;NTRCVQ,0.4;TRCVQP,0.4;RCVQPQ,0.4;
CBM14	66	nd	CNGNGT,1.0;NGNGTT,1.0;GELKVD,1.0;KVDPTN,1.0;VDPTNC,1.0;TTCTDG,1.0;TNCAGY,1.0;TDGELK,1.0;NCAGYL,1.0;AGYLAC,1.0;YLACSN,1.0;LACSNG,1.0;CTMYEI,1.0;ACSNGN,1.0;EICSGG,1.0;GNWVSK,1.0;ICSGGK,1.0;SKQCAD,1.0;KQCADG,1.0;DGAYFN,1.0;ETCVQD,1.0;TCVQDD,1.0;CVQDDE,1.0;DEGICV,1.0;ICVNCK,1.0;CVNCKE,1.0;VNCKEG,1.0;NCKEGS,1.0;EGSTKP,1.0;TKPLAD,1.0;
CBM14	67	nd	GLHDGF,1.0;LHDGFY,1.0;HDGFYA,1.0;DGFYAS,1.0;DFLCAN,1.0;TFICHF,1.0;DYYEER,0.8;DGLHDG,0.6;FYASIE,0.6;YASIEY,0.6;ASIEYK,0.6;SIEYKC,0.6;YHHCVY,0.6;HHCVYG,0.6;HCVYGI,0.6;CVYGIR,0.6;VYGIRH,0.6;GIRHDF,0.6;IRHDFL,0.6;FLCANF,0.6;NFTAFD,0.6;FDQKTF,0.6;ICHFAS,0.6;HFASDV,0.6;ASDVDC,0.6;SDVDCE,0.6;VDCEGS,0.6;YWNRND,0.6;LYMATT,0.6;YMATTT,0.6;
CBM14	68	nd	ERSCGN,0.8;RSCGNY,0.8;SCGNYF,0.8;CGNYFF,0.8;GNYFFD,0.8;KKNYKA,0.6;CQGRTL,0.6;YKAKDG,0.6;QGRTLP,0.6;KAKDGA,0.6;TLPFVL,0.6;PFVLSS,0.6;ATCQGY,0.6;FVLSSQ,0.6;SSQTGC,0.6;SQTGCR,0.6;QTGCRH,0.6;RHYLRC,0.6;RCKDNR,0.6;CKDNRI,0.6;MDERSC,0.6;NYFFDE,0.6;YFFDEA,0.6;FDEANG,0.6;ANGVCV,0.6;NGVCVN,0.6;GVCVNQ,0.6;VCVNQI,0.6;CVNQIL,0.6;QILKYA,0.6;
CBM14	69	3.2.1.14:10,	GTAFHT,0.8;KYYRCV,0.6;YYRCVH,0.6;YRCVHG,0.6;RCVHGK,0.6;CVHGKP,0.6;PVEFEC,0.6;VEFECK,0.6;EFECKE,0.6;FECKEG,0.6;ECKEGT,0.6;CKEGTA,0.6;KEGTAF,0.6;EGTAFH,0.6;TAFHTV,0.6;NVCDWI,0.6;VCDWIE,0.6;CDWIEN,0.6;DWIENS,0.6;WIENSD,0.6;IENSDR,0.6;ENSDRY,0.6;NSDRYY,0.6;SDRYYC,0.6;FVPHPN,0.4;PHPNCR,0.4;CRKYFR,0.4;HGKPVE,0.4;TVLNVC,0.4;DRYYCT,0.4;
CBM14	70	nd	LNVCDY,0.8;NVCDYP,0.8;VCDYPE,0.6;CPPVDD,0.4;PDNNDG,0.4;NDGFVA,0.4;GFVAFL,0.4;VAFLTD,0.4;FLTDAS,0.4;LTDASD,0.4;TDASDC,0.4;ASDCTV,0.4;HESDCS,0.4;ESDCSK,0.4;CTVFYM,0.4;SDCSKF,0.4;FYMCNW,0.4;YMCNWG,0.4;WGTPIR,0.4;GTPIRM,0.4;TPIRMG,0.4;MGCPGG,0.4;GCPGGL,0.4;PGGLHF,0.4;GLHFNP,0.4;FNPILN,0.4;PILNVC,0.4;ILNVCD,0.4;YPEDAG,0.4;EDAGCM,0.4;
CBM14	71	nd	NGACKG,1.0;GACKGA,1.0;ACKGAT,1.0;CKGATA,1.0;AGCNRC,0.6;CNRCQY,0.6;DSNNCS,0.6;NNCSTY,0.6;YYCNSQ,0.6;YCNSQG,0.6;SQGEAT,0.6;QGEATL,0.6;NTCPAD,0.6;TCPADT,0.6;TFFDES,0.6;ESRQGC,0.6;SRQGCK,0.6;QGCKSD,0.6;GCKSDD,0.6;DDLSTY,0.6;STYVPL,0.6;TYVPLN,0.6;VPLNGA,0.6;PLNGAC,0.6;LNGACK,0.6;TAEGSE,0.6;AEGSEE,0.6;SEETDN,0.6;EETDNS,0.6;TDNSTT,0.6;
CBM14	72	nd	CYGYYY,0.8;YGYYYC,0.8;GYYYCA,0.8;GNVNNP,0.6;NVNNPF,0.6;NNPFMA,0.6;NPFMAD,0.6;PFMADE,0.6;DEGCKN,0.6;CKNYTI,0.6;KNYTIC,0.6;NYTICS,0.6;YTICSS,0.6;CSSGIT,0.6;SSGITG,0.6;GITGSC,0.6;TGSCPT,0.6;CPTNAP,0.6;PYYDEV,0.6;VNNICT,0.6;NNICTT,0.6;NICTTK,0.6;ICTTKI,0.6;CTTKIP,0.6;TTKIPD,0.6;TKIPDY,0.6;IPDYAI,0.6;DYAICN,0.6;YAICNS,0.6;CNSTAS,0.6;
CBM16	1	3.2.1.14:90, 3.2.1.-:15, 4.2.2.-:0, 4.2.2.11:0, 3.2.1.83:0,	THGWYG,0.65;YTHGWY,0.62;GTGTTD,0.6;GTTDVS,0.59;TGTTDV,0.57;HGWYGQ,0.56;TTDVST,0.53;TDVSTW,0.53;DVSTWT,0.51;VYTHGW,0.44;GSYVYL,0.42;SYVYLG,0.42;ALKATP,0.42;GFESGL,0.41;YVYLGA,0.38;TTSVTV,0.37;LKATPA,0.36;KATPAG,0.36;LSAWVQ,0.36;SAWVQG,0.36;VSTWTP,0.36;TSVTVY,0.34;TVYTHG,0.34;GPDGGG,0.34;YTLSAW,0.33;TLSAWV,0.33;FTTGAS,0.33;VTVYTH,0.33;HGWYGT,0.32;PDGGGG,0.32;
CBM16	2	3.2.1.103:3,	YVHGWY,0.47;VHGWYG,0.44;HGWYGQ,0.44;VYVHGW,0.42;GWYGQG,0.31;VYLGVT,0.28;YLGVTG,0.28;LGVTGG,0.28;LDGPGG,0.28;GVSGGA,0.25;VKNYGG,0.25;FTTGAS,0.25;TVYVHG,0.25;LLLNPG,0.22;LLNPGF,0.22;LNPGFE,0.22;NPGFEA,0.22;NPGFET,0.22;PGFEAG,0.22;PGFETG,0.22;AQTVSV,0.22;GNPVYL,0.22;NPVYLG,0.22;PVYLGV,0.22;VSGGAT,0.22;GGATAS,0.22;GVKNYG,0.22;KNYGGT,0.22;VPFTTG,0.22;LHGWYG,0.22;
CBM16	3	nd	SSYNPV,0.93;YTYDGF,0.93;TYDGFG,0.93;YDGFGN,0.93;DGFGNR,0.93;YHYNAH,0.93;HYNAHG,0.93;YNAHGD,0.93;ARYYEP,0.93;NNNPVM,0.93;PNTTYT,0.89;NTTYTL,0.89;TTYTLS,0.89;GKAWFD,0.89;VLYETD,0.89;NGNRTS,0.86;GNRTSD,0.86;NRTSDG,0.86;LEPNTT,0.82;DWTKRQ,0.82;NKLDQM,0.82;YDENGN,0.82;YDANGN,0.82;MNQLTK,0.82;IQKTVN,0.82;TNYFYD,0.82;FYDGDS,0.82;LNVLYE,0.82;NGVFLS,0.82;LSLDPD,0.82;
CBM16	4	3.2.1.-:36, 3.2.1.78:36,	PNTTYI,0.69;NTTYIL,0.69;KPNTTY,0.62;LKPNTT,0.54;NLLLNS,0.46;LLLNSG,0.46;LLNSGF,0.46;LNSGFE,0.46;QDIQLE,0.46;DIQLEP,0.46;NVFIWK,0.46;GGGQDI,0.38;TTYILS,0.38;LGAWAK,0.38;TTYVLG,0.38;TYVLGA,0.38;YVLGAW,0.38;FTAKPG,0.31;VLWKDD,0.31;ASKNII,0.31;TRAEFV,0.31;FSDVNK,0.31;VNKGDW,0.31;KSTGIA,0.31;STGIAS,0.31;GIASGY,0.31;VSKGDV,0.31;KFKDGG,0.31;KVQNWA,0.31;NGLIKG,0.31;
CBM16	5	nd	EGADAS,1.0;GADASW,1.0;LLPNAS,1.0;GTAEFT,1.0;EPNSEY,1.0;NSEYRF,1.0;SEYRFR,1.0;VTINVH,1.0;GQGSVT,1.0;GSVTDY,1.0;QLLETT,1.0;LETTFS,1.0;TTFSTG,1.0;FSTGAS,1.0;STGASP,1.0;GASPGE,1.0;SPGEFQ,1.0;PGEFQL,1.0;LNLLFG,1.0;SGNGLE,1.0;LVYDRV,1.0;HVEATS,1.0;DGGSDD,1.0;IPSGST,1.0;SGSTIE,1.0;NEGWTG,1.0;EAGGEY,1.0;TNRNGA,1.0;VNDIST,1.0;IEIASS,1.0;
CBM16	6	nd	FNSGSA,1.0;DTDPSA,0.83;GGEGRF,0.83;GEGRFD,0.83;EGRFDN,0.83;GRFDNF,0.83;RFDNFT,0.83;FDNFTL,0.83;DNFTLE,0.83;DGWTDT,0.67;TDPSAV,0.67;DPSAVS,0.67;PSAVSG,0.67;VSGNAY,0.67;GNAYAG,0.67;AGSSSA,0.67;SSSAKI,0.67;QYVDVT,0.67;VDVTPN,0.67;TPNTDY,0.67;GGGSDF,0.67;GGSDFE,0.67;GSDFEP,0.67;DFEPVS,0.67;PVSVSF,0.67;VSFNSG,0.67;SFNSGS,0.67;SVKIYA,0.67;VKIYAN,0.67;KIYANY,0.67;
CBM16	7	nd	NLIGNP,1.0;GNPSFE,1.0;FEWTNL,1.0;EWTNLN,1.0;WTNLNG,1.0;NLNGGW,1.0;GWTKEL,1.0;TKELNS,1.0;NSAGIT,1.0;SAGITA,1.0;AGITAQ,1.0;AYSGTY,1.0;STTAAT,1.0;QTVTAP,1.0;TVTAYI,1.0;VTAYIN,1.0;TAYINT,1.0;VKLGAD,1.0;KVTFTV,1.0;VTFTVS,1.0;FTVSAT,1.0;VSATAG,1.0;SATAGQ,1.0;IKVWIS,1.0;KVWISA,1.0;WISAPQ,1.0;SAPQSA,1.0;GWVAID,1.0;VAIDDV,1.0;IDDVSV,1.0;
CBM16	8	nd	NNVRQS,1.0;VRQSDF,1.0;DFEKGI,1.0;FEKGII,1.0;EKGIIS,1.0;KGIISP,1.0;TYSDTA,1.0;PRSGSK,1.0;GIEQVL,1.0;IEQVLT,1.0;LTGLSP,1.0;TGLSPN,1.0;GLSPNT,1.0;SPNTSY,1.0;TAWVKA,1.0;AWVKAD,1.0;VKADIG,1.0;DASATS,1.0;SATSDS,1.0;ATSDST,1.0;IPFTTG,1.0;PFTTGA,1.0;FTTGAG,1.0;TTGAGA,1.0;TGAGAT,1.0;GAGATR,1.0;TRATVY,1.0;RATVYA,1.0;TVYAYK,1.0;DDFGVV,1.0;
CBM16	9	nd	FEQGEA,1.0;GEAGWT,1.0;KGEISS,1.0;GEISSK,1.0;EISSKV,1.0;KYSGVV,1.0;YSGVVP,1.0;AITNNK,1.0;ITNNKA,1.0;ASGYIG,1.0;QVIDVK,1.0;DVKPNT,1.0;AYAKTD,1.0;YAKTDT,1.0;TEGAIG,1.0;GAIGYF,1.0;ARWFDN,1.0;RWFDNN,1.0;TQGELV,1.0;QGELVK,1.0;ELVKNS,1.0;LVKNSS,1.0;VKNSSG,1.0;NTTRWK,1.0;TTRWKK,1.0;KKYTFT,1.0;HRKVLL,1.0;RKVLLQ,1.0;VLLQLV,1.0;LLQLVK,1.0;
CBM17	1	3.2.1.4:163,	RARIKG,0.84;WDFNDG,0.8;DFNDGT,0.8;SGEYVR,0.76;YVRARI,0.68;VRARIK,0.68;GEYVRA,0.64;EYVRAR,0.64;GTRQGW,0.64;IAAIPQ,0.6;TRQGWD,0.6;RQGWDW,0.6;YPEVKP,0.6;NIILFV,0.56;IILFVG,0.56;FEDGTR,0.56;EDGTRQ,0.56;DGTRQG,0.56;YEPIDR,0.48;LTMDVI,0.48;ESGVKT,0.48;LTIEEA,0.48;TIEEAN,0.48;SDFAGR,0.48;LSGEYV,0.44;DGTTQG,0.44;QGFGVN,0.44;GTTQGF,0.44;EKLTMD,0.44;IEEANG,0.44;
CBM18	1	3.2.1.14:367,	GCQSQC,0.54;AGGALC,0.38;QAGGAL,0.37;GGALCP,0.34;CCSKFG,0.34;CGSQAG,0.33;CGDGCQ,0.33;QCGSQA,0.33;GSQAGG,0.33;YCGDGC,0.32;GDGCQS,0.32;SQAGGA,0.31;CQSGPC,0.25;AQNCGC,0.25;GYCGTT,0.25;GCQSGP,0.25;QCGRQA,0.22;CGRQAG,0.22;GWCGST,0.22;GALCPN,0.21;GRQAGG,0.21;DGCQSG,0.21;
CBM18	2	3.2.1.14:54,	CCSQYG,0.67;CSQYGY,0.64;SQYGYC,0.64;QYGYCG,0.61;QNCGCA,0.34;AQNCGC,0.32;YCGTGC,0.31;CCSQFG,0.25;CSQFGY,0.25;SQFGYC,0.25;QFGYCG,0.25;YGYCGT,0.25;LCCSQY,0.24;CGTGCQ,0.24;GYCGTT,0.22;
CBM18	3	3.2.1.14:19,	CPLNVC,0.85;PLNVCC,0.85;LNVCCS,0.82;GFCGTT,0.51;KCPLNV,0.34;FGFCGT,0.34;NVCCSK,0.33;TCPLNV,0.31;CCSEFG,0.25;CSEFGF,0.25;SEFGFC,0.23;GYYEGW,0.23;EFGFCG,0.21;
CBM18	4	nd	CGAGCQ,0.63;GAGCQS,0.59;YCGAGC,0.52;CGSGCQ,0.31;YCGSGC,0.3;GSGCQS,0.26;GCQSGG,0.26;CQSGGC,0.26;FGNCCS,0.24;AGCQSG,0.24;CQSGFG,0.24;QSGFGT,0.24;SGFGTC,0.24;FGDCCS,0.22;GCQSGF,0.22;
CBM18	5	3.2.1.14:9,	MTYDLH,0.76;YDLHGQ,0.76;DWEYPG,0.73;TYDLHG,0.73;DLHGQW,0.73;NPCPLN,0.71;LHGQWD,0.71;SYGRSF,0.71;GCISNC,0.68;GNCLRS,0.68;LNPCPL,0.66;CISNCG,0.66;CPLNAC,0.61;PLNACC,0.61;WEYPGA,0.61;YMTYDL,0.61;PCPLNA,0.56;MITKAG,0.56;NGCISN,0.51;EYPGAP,0.51;YPGAPD,0.51;TGAPGT,0.49;DIDWEY,0.46;VYMTYD,0.46;NCLRSH,0.46;ITKAGV,0.46;IDWEYP,0.44;SYWYLK,0.44;GAPGTA,0.41;CLRSHV,0.41;
CBM18	6	2.4.1.-:30,	PCCSQY,0.9;CCSQYG,0.9;CSQYGE,0.8;SQYGEC,0.8;QYGECG,0.8;CPEDKP,0.76;PEDKPC,0.76;EDKPCC,0.76;KPCCSQ,0.76;YGECGT,0.76;GECGTG,0.76;DKPCCS,0.73;ACPEDK,0.61;CGTGQY,0.61;GTGQYC,0.61;TGQYCL,0.61;TQACPE,0.59;ECGTGQ,0.59;YCLNNC,0.59;CLNNCD,0.59;LNNCDV,0.59;CDVRYS,0.59;FSHDSC,0.59;PICKSS,0.59;CKSSST,0.59;KSSSTK,0.59;SSSTKF,0.59;SSTKFK,0.59;TKFKDY,0.59;FKDYSS,0.59;
CBM18	7	3.2.1.14:75,	CCSQFG,0.43;CCSKYG,0.35;LCCSQF,0.35;CSKYGY,0.32;SKYGYC,0.32;KYGYCG,0.32;CSQFGW,0.32;SQFGWC,0.32;QFGWCG,0.32;CPNGLC,0.3;PNGLCC,0.3;NGLCCS,0.3;GLCCSK,0.24;CGTTSD,0.24;GTTSDY,0.24;TTSDYC,0.24;GLCCSQ,0.22;LCCSKY,0.22;GCQSQC,0.22;
CBM18	8	3.2.1.14:16,	CCSQYG,0.67;CSQYGW,0.63;SQYGWC,0.63;QYGWCG,0.56;CCSEWG,0.37;CSEWGW,0.37;SEWGWC,0.37;EWGWCG,0.37;GWCGTT,0.37;GCQSQC,0.3;GWCGSS,0.22;RCGKDF,0.22;
CBM18	9	3.2.1.14:3,	YCGTGC,0.52;CGTGCQ,0.52;GYCGST,0.36;CCSAYG,0.32;AYCGTG,0.32;TDGSCG,0.28;GDCCSE,0.28;FGDCCS,0.24;CSAYGY,0.24;SAYGYC,0.24;AYGYCG,0.24;GYCGTG,0.24;GNCCSA,0.24;YGDCCS,0.24;STDGSC,0.24;STDGRC,0.2;TDGRCG,0.2;
CBM18	10	2.4.1.-:14,	YCLGGC,0.68;CLGGCD,0.59;PCCSQY,0.5;CCSQYG,0.45;CSQYGQ,0.36;SQYGQC,0.36;QYGQCG,0.36;GAYCLG,0.36;AYCLGG,0.36;ACMPMP,0.36;PCCSQF,0.32;CCSQFG,0.32;GQCGTG,0.32;CPEDSP,0.27;PEDSPC,0.27;EDSPCC,0.27;DSPCCS,0.27;QFGECG,0.27;FGECGT,0.27;GECGTG,0.27;LGGCDP,0.27;LGGCDI,0.27;GGCDIR,0.27;CSQFGE,0.23;YGQCGT,0.23;CGTGAY,0.23;TGAYCL,0.23;CDIRYS,0.23;DIRYSY,0.23;RYSYNL,0.23;
CBM18	11	nd	PSPPPP,0.63;NCQSQC,0.56;SPSPPP,0.56;RCGMGG,0.5;CGMGGG,0.5;GKCKSN,0.5;CCSIWS,0.5;CSIWSW,0.5;SIWSWC,0.5;IWSWCG,0.5;WSWCGT,0.5;SWCGTT,0.5;WCGTTE,0.5;CGTTES,0.5;CAPQNC,0.5;APQNCQ,0.5;PQNCQS,0.5;QNCQSQ,0.5;PPPPSP,0.5;PPPSPP,0.5;PPSPPP,0.5;SPPPPP,0.5;PPPPPP,0.5;PPPPPS,0.5;CKSNEC,0.44;KSNECC,0.44;SNECCS,0.44;NECCSI,0.44;ECCSIW,0.44;PSPSPP,0.44;
CBM18	12	nd	TFDDGP,0.75;ALTFDD,0.56;LTFDDG,0.56;FDDGPY,0.5;GYCGTT,0.38;YCGTTE,0.31;CGTTEE,0.31;GTTEEY,0.31;TTEEYC,0.31;CAAPDC,0.31;APDCQF,0.31;AGYCGT,0.25;TEEYCA,0.25;EEYCAA,0.25;EYCAAP,0.25;YCAAPD,0.25;AAPDCQ,0.25;GCQSAF,0.25;CQSAFG,0.25;QSAFGT,0.25;SAFGTC,0.25;GPACDA,0.25;PACDAN,0.25;AGIYDC,0.25;IALTFD,0.25;DDGPYI,0.25;DGPYIY,0.25;GPYIYT,0.25;
CBM18	13	3.2.1.14:40,	VGNPPC,0.93;GNPPCG,0.93;RCGAAV,0.86;CGAAVG,0.86;GAAVGN,0.86;AAVGNP,0.86;AVGNPP,0.86;NPPCGQ,0.71;PPCGQD,0.71;PCGQDR,0.71;HGWCGG,0.57;RCCSVH,0.5;CCSVHG,0.5;CSVHGW,0.5;SVHGWC,0.5;VHGWCG,0.5;GWCGGG,0.5;CCSIWG,0.43;CSIWGW,0.43;WGWCGD,0.43;GWCGDS,0.43;WCGDSE,0.43;CGDSEP,0.43;GDSEPY,0.43;DSEPYC,0.43;ERSDHR,0.43;RSDHRC,0.43;SDHRCG,0.43;DHRCGA,0.43;HRCGAA,0.43;
CBM18	14	3.2.1.14:33,	AQNCGC,0.57;QNCGCA,0.57;YCGEGC,0.43;DAYCGE,0.43;AYCGEG,0.43;CCSKWG,0.36;GYCGTG,0.36;GDAYCG,0.36;CSKWGY,0.29;SKWGYC,0.29;KWGYCG,0.29;WGYCGT,0.29;YCGTGD,0.29;NCGCAS,0.21;NCGCAA,0.21;LCCSKW,0.21;CGTGDA,0.21;GTGDAY,0.21;TGDAYC,0.21;TDAYCG,0.21;GKDYCG,0.21;CGEGCK,0.21;SVADIV,0.21;VADIVT,0.21;
CBM18	15	nd	CCSSYG,0.45;CSSYGY,0.45;SSYGYC,0.45;SYGYCG,0.45;CCSMYG,0.45;RCGKDF,0.27;CGKDFG,0.27;YGYCGS,0.27;GGCCSS,0.27;CSMYGY,0.27;SMYGYC,0.27;MYGYCG,0.27;GYCGKT,0.27;CGTGCQ,0.27;GTGCQS,0.27;TGCQSG,0.27;GCQSGC,0.27;FGNTVC,0.27;GNTVCG,0.27;GVPAMH,0.27;VPAMHA,0.27;NGKVVF,0.27;GKVVFL,0.27;
CBM18	16	nd	CGTTSA,0.5;GTTSAY,0.5;TTSAYC,0.5;CCSQYG,0.5;CSQYGF,0.5;SQYGFC,0.5;QYGFCG,0.5;CPLNTC,0.33;PLNTCC,0.33;LNTCCS,0.33;TCCSQY,0.33;CPTGVC,0.25;PTGVCC,0.25;TGVCCS,0.25;GWCGTT,0.25;WCGTTS,0.25;RCGWQA,0.25;CGWQAD,0.25;GWQADG,0.25;TSAYCA,0.25;SAYCAP,0.25;
CBM18	17	nd	CCSSSG,0.5;CSSSGW,0.5;SSSGWC,0.5;SSGWCG,0.5;TLPCQA,0.5;LPCQAG,0.5;PCQAGY,0.5;FGNCCS,0.4;GCQAGF,0.4;CQAGFG,0.4;CGEHSE,0.3;PCGMKL,0.3;CGMKLC,0.3;LCCSSS,0.3;YCHNAD,0.3;CHNADP,0.3;NADPLR,0.3;DPLRGT,0.3;PLRGTL,0.3;RGTLPC,0.3;GTLPCQ,0.3;PTPTST,0.3;QAGYGS,0.3;GPPSCP,0.3;PPSCPY,0.3;IGYYQS,0.3;GYYQSW,0.3;YYQSWN,0.3;QSWNVR,0.3;LFYSFA,0.3;
CBM18	18	nd	ICNPDD,0.67;CNPDDD,0.67;CCSNGG,0.67;CSNGGY,0.67;SNGGYC,0.67;NGGYCG,0.67;NAHCCS,0.56;CECNGC,0.56;CNGCVD,0.56;YPVCDP,0.44;AAGYCG,0.44;GKRGRC,0.44;KRGRCG,0.44;CGKDIE,0.44;IEKING,0.44;EKINGK,0.44;INGKMP,0.44;NGKMPI,0.44;GKMPIC,0.44;KMPICN,0.44;MPICNP,0.44;PICNPD,0.44;NPDDDT,0.44;PDDDTK,0.44;DDTKYC,0.44;DTKYCC,0.44;TKYCCS,0.44;KYCCSN,0.44;YCCSNG,0.44;GYCGIG,0.44;
CBM18	19	3.2.1.14:78,	CCSKFG,0.78;GLCCSK,0.56;LCCSKF,0.56;FGWCGN,0.56;GWCGNT,0.56;CQSQCP,0.56;CGNTND,0.44;GNGLCN,0.44;CSKFGF,0.44;GFCGQG,0.44;QGELYC,0.44;LKPTYG,0.44;YGYRCG,0.44;YRCGTT,0.44;CKPQCT,0.44;GEECWG,0.44;CWGVAL,0.44;WGVALN,0.44;NRCGYD,0.44;GYDELS,0.44;ELSARS,0.44;YCFPTH,0.44;LNLCDC,0.44;PEEATI,0.44;EEATIV,0.44;IVFASA,0.44;LVSPYF,0.44;LKTNPS,0.44;KTNPST,0.44;FHLKLS,0.44;
CBM18	20	3.2.1.14:9,	NNLCCS,0.88;CPNNLC,0.75;PNNLCC,0.75;CCSQWG,0.63;CSQWGY,0.5;SQWGYC,0.5;QWGYCG,0.5;NLCCSQ,0.5;LCCSQW,0.5;NNHCCS,0.38;QAGGKL,0.38;AGGKLC,0.38;GGKLCP,0.38;GKLCPN,0.38;KLCPNN,0.38;LCPNNL,0.38;WGYCGL,0.38;GYCGLG,0.38;AGGKTC,0.25;RCPNNL,0.25;CRADIK,0.25;TSGTTT,0.25;LGSEFC,0.25;GSEFCG,0.25;ATRTTT,0.25;EFCGEG,0.25;TTTATS,0.25;ATSPPV,0.25;TSPPVP,0.25;GSLVAS,0.25;
CBM18	21	3.2.1.14:4,	CGDQAR,1.0;GDQARG,1.0;DQARGA,1.0;QARGAK,1.0;ARGAKC,1.0;RGAKCP,1.0;GAKCPN,1.0;AKCPNC,1.0;KCPNCL,1.0;CPNCLC,1.0;PNCLCC,1.0;NCLCCG,1.0;CLCCGK,1.0;LCCGKY,1.0;CCGKYG,1.0;CGKYGF,1.0;GKYGFC,1.0;KYGFCG,1.0;YGFCGS,1.0;CQSQCR,1.0;FCGSGD,0.83;SCQSQC,0.83;QALPAE,0.83;ALPAEP,0.83;LPAEPG,0.83;PAEPGS,0.83;AEPGST,0.83;EPGSTR,0.83;TRATAA,0.83;AASSAS,0.83;
CBM18	22	nd	VALTYD,1.0;ALTYDD,1.0;LTYDDG,1.0;TYDDGP,1.0;CGPNFG,0.67;GPNFGG,0.67;PNFGGA,0.67;GGATCG,0.67;GNQCCS,0.67;QCCSVS,0.67;CCSVSG,0.67;SVSGYC,0.67;VSGYCG,0.67;DYCADP,0.67;YCADPG,0.67;ADPGSC,0.67;GYGRCD,0.67;YGRCDS,0.67;GRCDSD,0.67;RCDSDA,0.67;CDSDAT,0.67;DSDATP,0.67;SDATPA,0.67;RPLMGP,0.67;MGPITY,0.67;IYDCVQ,0.67;YDCVQT,0.67;VVALTY,0.67;DGPYNY,0.67;GPYNYT,0.67;
CBM18	23	3.2.1.14:4,	FGNAGC,0.67;SNYPCC,0.67;NYPCCS,0.67;CCSKYG,0.67;YGWCGN,0.67;RCGPDF,0.67;CGPDFG,0.67;GPDFGN,0.67;PDFGNA,0.67;DFGNAG,0.67;ANSNYP,0.5;NSNYPC,0.5;YPCCSK,0.5;PCCSKY,0.5;CSKYGW,0.5;SKYGWC,0.5;KYGWCG,0.5;GWCGNG,0.5;SFGNAG,0.33;CSTYGW,0.33;TYGWCG,0.33;GSGYCD,0.33;NICSGG,0.33;PNAPRS,0.33;RSDGRC,0.33;ESQFNQ,0.33;PTYTYQ,0.33;KRELAA,0.33;RELAAF,0.33;AAFLAH,0.33;
CBM18	24	nd	CGPIVN,1.0;GPIVNK,1.0;PIVNKK,1.0;IVNKKC,1.0;VNKKCA,1.0;LCCSGS,1.0;CCSGSN,1.0;CSGSNF,1.0;SGSNFC,1.0;GSNFCG,1.0;SNFCGT,1.0;NFCGTG,1.0;FCGTGE,1.0;CGTGED,1.0;GTGEDF,1.0;TGEDFC,1.0;GEDFCG,1.0;KCATGL,0.67;CATGLC,0.67;ATGLCC,0.67;TGLCCS,0.67;GLCCSG,0.67;DFCGAD,0.67;FCGADN,0.67;ADNWCQ,0.67;DNWCQK,0.67;NWCQKN,0.67;WCQKNW,0.67;CQKNWG,0.67;KNWGHC,0.67;
CBM18	25	3.2.1.14:12,	FCGDGC,0.83;CGDGCQ,0.83;DFCGDG,0.67;TSDFCG,0.5;SDFCGD,0.5;GDGCQS,0.5;CGQYAL,0.33;GQYALP,0.33;YALPGQ,0.33;LPGQSD,0.33;PGQSDC,0.33;QSDCPV,0.33;SDCPVN,0.33;DCPVNV,0.33;CPVNVC,0.33;PVNVCC,0.33;VNVCCS,0.33;CCSEFG,0.33;CSEFGY,0.33;SEFGYC,0.33;EFGYCG,0.33;FGYCGV,0.33;GYCGVT,0.33;YCGVTS,0.33;CGVTSD,0.33;GVTSDF,0.33;VTSDFC,0.33;SPDGSC,0.33;PDGSCG,0.33;DGSCGG,0.33;
CBM18	26	3.2.1.14:3,	GFCGTG,1.0;FGFCGT,0.67;GLCCSA,0.67;GGTCAD,0.5;GTCADG,0.5;TCADGL,0.5;CADGLC,0.5;ADGLCC,0.5;DGLCCS,0.5;FCGTGD,0.5;FCGTGT,0.5;GGVGGT,0.5;GVGGTC,0.5;VGGTCA,0.5;GGTCAE,0.5;GTCAEG,0.5;TCAEGL,0.5;CAEGLC,0.5;AEGLCC,0.5;GACEGG,0.33;CGTGDE,0.33;SAFGFC,0.33;GTGVDY,0.33;GVDYCG,0.33;PAQPET,0.33;GSAEPT,0.33;PTPAPT,0.33;VKAVRF,0.33;GNGFTG,0.33;SEWYSQ,0.33;
CBM18	27	nd	GKTCTG,0.5;KTCTGS,0.5;TCTGSG,0.5;CTGSGF,0.5;TGSGFG,0.5;SGFGNC,0.5;GFGNCC,0.5;FGNCCS,0.5;FGPCCS,0.33;GPCCSR,0.33;CCSSGG,0.33;SSGGYC,0.33;CGIGDA,0.33;IGDAWC,0.33;GDAWCG,0.33;LNGKTC,0.33;NGKTCV,0.33;GKTCVG,0.33;KTCVGS,0.33;TCVGSG,0.33;CVGSGF,0.33;VGSGFG,0.33;CCSATG,0.33;SATGNC,0.33;ATGNCG,0.33;GNCGAT,0.33;NCGATA,0.33;ATANHC,0.33;TANHCG,0.33;HCGQGW,0.33;
CBM18	28	nd	GRCCSI,0.83;CGSTAA,0.83;CQYQCW,0.83;SLLSAL,0.83;NGNNAI,0.83;GNNAIS,0.83;NAISKI,0.83;AISKII,0.83;ISKIIS,0.83;KIISKS,0.83;ISKSVF,0.83;SKSVFD,0.83;KSVFDE,0.83;VFDEMF,0.83;FDEMFK,0.83;DEMFKH,0.83;MFKHMK,0.83;KHMKDC,0.83;SYDAFI,0.83;DAFIIA,0.83;AFIIAT,0.83;TTSFPH,0.83;TSFPHF,0.83;SFPHFG,0.83;TGDITT,0.83;GDITTR,0.83;DITTRK,0.83;ITTRKR,0.83;RKRELA,0.83;RELAAF,0.83;
CBM18	29	nd	CCSDYG,1.0;CSDYGW,1.0;SDYGWC,1.0;DYGWCG,1.0;GPCCSD,0.8;PCCSDY,0.8;YGWCGD,0.8;GWCGDG,0.8;WCGDGP,0.8;CGDGPD,0.8;GDGPDY,0.8;DGPDYC,0.8;GPDYCT,0.8;PDYCTP,0.8;DYCTPL,0.8;YCTPLY,0.8;CTPLYC,0.8;TPLYCQ,0.8;PLYCQA,0.8;LYCQAD,0.8;YCQADY,0.8;CQADYG,0.8;QADYGT,0.8;ADYGTC,0.8;DYGTCG,0.8;TGTNYG,0.6;GTNYGP,0.6;TNYGPC,0.6;NYGPCC,0.6;YGPCCS,0.6;
CBM18	30	3.2.1.14:1,	WGFCGS,0.8;GFCGST,0.8;GCQSQC,0.8;TDLPRA,0.8;DLPRAL,0.8;LPRALL,0.8;PRALLR,0.8;RALLRP,0.8;ALLRPT,0.8;LLRPTN,0.8;LRPTNN,0.8;CGRDAG,0.6;DAGGAL,0.6;AGGALC,0.6;GGALCH,0.6;ALCHDN,0.6;LCHDNL,0.6;CCSFWG,0.6;SFWGFC,0.6;FWGFCG,0.6;STYQYC,0.6;CEDGCQ,0.6;EDGCQS,0.6;DGCQSQ,0.6;QSQCRD,0.6;SQCRDT,0.6;RLTDLP,0.6;LTDLPR,0.6;RPTNNR,0.6;RNAISK,0.6;
CBM19	1	3.2.1.14:0,	GTTCYA,0.91;TTCYAY,0.91;TCYAYD,0.88;LNGKST,0.82;NGKSTC,0.82;GKSTCT,0.82;STCTEG,0.82;TCTEGE,0.82;GEIACS,0.82;EIACSA,0.82;IACSAD,0.82;ACSADG,0.82;CSADGK,0.82;SADGKF,0.82;ADGKFA,0.82;ECASGT,0.82;CASGTT,0.82;ASGTTC,0.82;CYAYDS,0.82;YAYDSG,0.82;AYDSGD,0.82;YDSGDS,0.82;DSGDSV,0.82;SGDSVY,0.82;GDSVYT,0.82;EGEIAC,0.79;MECASG,0.79;SVYTQC,0.79;VYTQCN,0.79;LESNYF,0.79;
CBM19	2	3.2.1.14:11,	CAAGTT,0.78;AAGTTC,0.78;GTTCFA,0.78;TTCFAY,0.67;AICNYG,0.56;AGTTCF,0.56;ECAAGT,0.44;GKIAIC,0.33;KIAICN,0.33;IAICNY,0.33;ICNYGE,0.33;CNYGEW,0.33;NYGEWV,0.33;TCFAYD,0.33;SCNFSY,0.33;GKDTCF,0.22;EISCDS,0.22;SCDSVG,0.22;CDSVGK,0.22;DSVGKI,0.22;VGKIAI,0.22;YGEWVH,0.22;EWVHTE,0.22;AGTTCY,0.22;AYSDDS,0.22;YSDDSV,0.22;ISCNFS,0.22;NFSYLK,0.22;YLKADW,0.22;KADWTL,0.22;
CBM20	1	2.4.1.19:338, 3.2.1.1:68, 2.4.1.-:2, 3.2.1.3:0,	VTWESG,0.47;WESGAN,0.47;ESGANR,0.47;TWESGA,0.38;YPTWYY,0.35;PTWYYD,0.35;SGANRT,0.31;ELGNWD,0.28;DVSVPA,0.28;WYYDVS,0.28;YYDVSV,0.28;YDVSVP,0.28;QYPTWY,0.26;VSVPAG,0.26;GNVTWE,0.26;TWYYDV,0.25;NVTWES,0.25;GANRTA,0.25;ANRTAT,0.25;YQYPTW,0.24;NRTATV,0.24;AAYPVW,0.23;LGNWDP,0.22;VSELGN,0.22;SELGNW,0.22;YPVWKL,0.21;VTWEGG,0.21;VNNATT,0.2;TVTWEG,0.2;
CBM20	2	nd	LPINDT,0.68;PINDTT,0.6;PVFSLR,0.56;VFSLRS,0.5;QILPIN,0.47;ILPIND,0.47;WTDSYP,0.42;TDSYPY,0.42;GDFGDL,0.4;DSYPYN,0.4;FSLRSE,0.38;IPVFSL,0.37;SFGVGD,0.36;DFGDLK,0.35;GVGDFG,0.33;VGDFGD,0.33;FGVGDF,0.31;TWTDSY,0.31;DSYPYA,0.31;SYPYAA,0.28;ALHPQY,0.28;AIPVFS,0.27;VPVFSL,0.27;DSYPYS,0.26;AGVAVP,0.24;HTWTDS,0.24;SISIYA,0.24;NSISIY,0.23;ISIYAF,0.23;SIYAFH,0.23;
CBM20	3	3.2.1.3:150, 3.2.1.1:68, 1.-.-.-:29,	WESDPN,0.84;ESDPNR,0.6;TWESDP,0.51;GSISQL,0.43;SISQLG,0.42;VTWESD,0.4;SDPNRS,0.35;DPNRSY,0.34;PNRSYT,0.34;NRSYTV,0.32;YTSSNP,0.3;RSYTVP,0.3;VAVTFD,0.27;TTTYGE,0.27;GSVTWE,0.27;SVTWES,0.26;VGSISQ,0.25;DGSVTW,0.25;ATTTYG,0.23;TSSNPL,0.23;SSNPLW,0.23;FEYKFI,0.23;TTYGEN,0.22;SFEYKF,0.21;
CBM20	4	3.2.1.1:25, 2.4.1.19:11, 3.2.1.3:6,	FKFIKK,0.38;KFIKKD,0.38;NVYVVG,0.35;GQNVYV,0.32;QNVYVV,0.32;PELGSW,0.32;WESGSN,0.32;GNVIWE,0.3;EFKFIK,0.27;VTWESG,0.27;VYVVGN,0.24;YVVGNI,0.24;GSIPEL,0.24;SIPELG,0.24;IPELGS,0.24;ESGSNR,0.24;VVGSIP,0.22;PELGNW,0.22;GTVTWE,0.22;TVTWES,0.22;TWESGS,0.22;
CBM20	5	3.2.1.3:1, 3.2.1.2:1,	ALGNWN,0.97;LGNWNT,0.97;WNTDLG,0.97;YKYYRK,0.97;KYYRKN,0.97;YYRKNA,0.97;YRKNAD,0.97;RKNADG,0.97;GNWNTD,0.94;NWNTDL,0.94;NTDLGI,0.94;TDLGIP,0.94;KNADGS,0.94;NADGSV,0.94;AALGNW,0.92;QYKYYR,0.92;DGSVTW,0.92;GSVTWE,0.92;VNVNAS,0.89;NVNAST,0.89;VNASTQ,0.89;NASTQL,0.89;STQLGQ,0.89;TQLGQQ,0.89;LGIPVD,0.89;IPVDPA,0.89;QAIQYK,0.89;IQYKYY,0.89;ADGSVT,0.89;LQTPAS,0.89;
CBM20	6	3.2.1.1:14,	YKYTRG,0.63;EYKYTR,0.53;FNVTVP,0.38;NVTVPD,0.38;VTVPDY,0.38;TVPDYT,0.38;VPDYTP,0.38;KYTRGS,0.38;YTRGSW,0.38;VTFNVT,0.34;PDYTPD,0.31;TYSITL,0.31;ITREEM,0.31;EVTFKV,0.28;TFNVTV,0.28;TFKVKV,0.28;FKVKVP,0.28;DWNPGD,0.28;YSITLT,0.28;SITLTL,0.28;EYKYAR,0.28;IEYKYT,0.28;YKYARG,0.28;KYARGS,0.28;RGSWDK,0.28;GSWDKV,0.28;SWDKVE,0.28;WDKVEK,0.28;KIHVEP,0.28;ELTKDI,0.28;
CBM20	7	3.2.1.133:1,	CPELGN,0.93;PELGNW,0.93;ELGNWD,0.93;LGNWDI,0.89;GDCPEL,0.85;DCPELG,0.85;YPLEYI,0.74;PLEYIN,0.74;EGTVKW,0.74;KAYPLE,0.7;AYPLEY,0.7;GTVKWR,0.7;TVKWRD,0.7;SPLREN,0.56;GETIVV,0.48;TQPGET,0.44;QPGETI,0.44;PGETIV,0.44;TGDCPE,0.44;NTWFGE,0.44;TWFGEI,0.44;WFGEIP,0.44;FGEIPF,0.44;YAMWRE,0.44;AMWREG,0.44;EIPFNE,0.41;KYAMWR,0.41;VKWRDT,0.41;KWRDTW,0.41;WASGRE,0.41;
CBM20	8	3.2.1.1:114,	NGSWDE,0.83;GSWDEN,0.83;SWDENY,0.83;WDENYG,0.83;LQDELG,0.7;LPAGTY,0.7;PAGTYE,0.7;AGTYEY,0.7;GTYEYK,0.7;YEYKIA,0.7;DENYGA,0.7;TLVGNL,0.65;LVGNLQ,0.65;QDELGH,0.65;DELGHT,0.65;GLYTFT,0.65;TYEYKI,0.65;THAIAD,0.65;HAIADS,0.65;AIADST,0.65;IADSTW,0.65;ADSTWY,0.65;KEKQPR,0.65;EKQPRL,0.65;KQPRLV,0.65;QPRLVG,0.65;PRLVGT,0.65;LYTFTG,0.61;GTLPAG,0.61;DRTHAI,0.57;
CBM20	9	nd	YEFKAI,0.95;NYEFKA,0.91;TGSRWE,0.82;GSRWEM,0.82;EFKAIK,0.82;FKAIKK,0.82;VPVTFT,0.73;WEMANW,0.73;ANWSTE,0.73;NWSTEF,0.73;WSTEFY,0.73;STEFYP,0.73;TEFYPL,0.73;EFYPLQ,0.73;FYPLQF,0.73;YPLQFK,0.73;PLQFKN,0.73;LQFKNN,0.73;QFKNNN,0.73;FKNNNG,0.73;NVIWQG,0.73;VIWQGG,0.73;IWQGGY,0.73;WQGGYN,0.73;LTGSRW,0.68;SRWEMA,0.68;YTITTH,0.68;EGHNYE,0.68;NNGNVI,0.68;DSYTWS,0.68;
CBM20	10	3.2.1.60:58, 3.2.1.1:14, 2.4.1.-:3,	QLGNWS,0.79;LGNWSP,0.79;AVRLTD,0.79;GNWSPA,0.74;VNFRCD,0.68;NFRCDN,0.68;FRCDNG,0.68;GDSVYA,0.68;YPTWKG,0.68;RCDNGV,0.63;CDNGVT,0.63;DNGVTQ,0.63;SAVRLT,0.63;VRLTDT,0.63;RLTDTS,0.63;PASAVR,0.58;ASAVRL,0.58;VEWKCL,0.58;EWKCLI,0.58;WKCLIR,0.58;KCLIRN,0.58;DSVYAV,0.53;SVYAVG,0.53;PTWKGS,0.53;TWKGSI,0.53;GQNVEW,0.53;QNVEWK,0.53;CLIRNE,0.53;LIRNEA,0.53;LVRQWQ,0.53;
CBM20	11	3.2.1.1:120,	NGWNTG,1.0;GWNTGA,1.0;WNTGAW,1.0;DDDVSY,1.0;DDVSYY,1.0;DVSYYG,1.0;VSYYGY,1.0;SYYGYG,1.0;ILRWID,1.0;KGNAIK,1.0;SWDQEG,0.94;WDQEGL,0.94;DQEGLA,0.94;QEGLAD,0.94;EGLADH,0.94;GLADHT,0.94;NDGGAI,0.94;RITIPN,0.89;ITIPNS,0.89;NTGAWE,0.89;TGAWEM,0.89;QEGETI,0.89;YKYVKG,0.89;LRWIDM,0.89;WIDMPV,0.89;IDMPVV,0.89;TIKGNA,0.89;IKGNAI,0.89;GAIAKN,0.89;AIAKNT,0.89;
CBM20	12	3.2.1.98:6,	GQSVYV,0.5;WKCLKR,0.5;EWKCLK,0.38;QSVYVV,0.31;VYVVGS,0.31;SVYVVG,0.31;KCLKRD,0.31;WGQSVY,0.25;GSAPQL,0.25;SAPQLG,0.25;APQLGA,0.25;PQLGAW,0.25;LSPTAY,0.25;SPTAYP,0.25;PTAYPT,0.25;TAYPTW,0.25;YPTWSG,0.25;IEWKCL,0.25;
CBM20	13	3.2.1.3:16,	TIKIVG,0.58;IKIVGN,0.5;DTIKIV,0.5;YKYINV,0.42;WEADPN,0.42;GQTIKV,0.33;KIVGNW,0.33;DAGNWN,0.33;AGNWNF,0.33;GNWNFD,0.33;WDTSKA,0.33;DTSKAV,0.33;PGLYYG,0.33;GLYYGE,0.33;LYYGEY,0.33;YYGEYT,0.33;YGEYTF,0.33;QYKYIN,0.33;VTWEAD,0.33;TWEADP,0.33;EADPNH,0.33;VAVTFN,0.25;QTIKVV,0.25;NWPDAG,0.25;AVALSA,0.25;ETSTPG,0.25;FKAVIN,0.25;NGSIWC,0.25;KYINVA,0.25;TWEKDP,0.25;
CBM20	14	nd	WGEEVR,1.0;GEEVRI,0.82;IEYRTS,0.73;EYRTSW,0.73;YRTSWG,0.73;RTSWGE,0.73;TSWGEE,0.73;SWGEEV,0.73;YHIYRD,0.64;HIYRDG,0.64;IYRDGK,0.64;RTEWNS,0.64;FHIEYR,0.55;HIEYRT,0.55;TVDGIH,0.55;VDGIHW,0.55;YSYHIY,0.55;SYHIYR,0.55;IRTEWN,0.55;FNIEYR,0.45;NIEYRT,0.45;VPELGK,0.45;NPEQAV,0.45;TTVDGI,0.45;HWSNEI,0.45;ISIQLP,0.45;QLPAEG,0.45;PAEGVV,0.45;AEGVVE,0.45;EGVVEY,0.45;
CBM20	15	3.2.1.2:30,	VGDRAE,0.9;GDRAEL,0.9;DRAELG,0.9;RAELGQ,0.8;AELGQW,0.8;ELGQWD,0.8;LGQWDT,0.8;VVVKNA,0.7;VKNAPT,0.7;YIVGDR,0.7;IKLTYN,0.7;STADWR,0.7;TADWRG,0.7;ADWRGT,0.7;DWRGTV,0.7;VQFKAI,0.7;QFKAIV,0.7;DGSLKA,0.7;GSLKAW,0.7;SLKAWQ,0.7;LKAWQP,0.7;KAWQPS,0.7;AWQPSQ,0.7;WQPSQQ,0.7;QPSQQY,0.7;PSQQYW,0.7;QQYWSV,0.7;QYWSVP,0.7;WSVPST,0.7;SVPSTT,0.7;
CBM20	16	nd	WEGNGP,1.0;EGNGPH,0.9;GNGPHH,0.9;NGPHHD,0.8;GPHHDR,0.8;GSRPEL,0.7;SRPELG,0.7;LWLGEV,0.6;FWYKFL,0.6;PHHDRC,0.6;PELGRW,0.5;ELGRWE,0.5;LGRWEP,0.5;GAVRLR,0.5;AVRLRP,0.5;VRLRPA,0.5;RLRPAG,0.5;ALQEPG,0.5;LQEPGL,0.5;QEPGLW,0.5;EPGLWL,0.5;RVDTFW,0.5;VDTFWY,0.5;DTFWYK,0.5;TFWYKF,0.5;RPELGR,0.4;PGLWLG,0.4;LGEVEL,0.4;PGRVDT,0.4;REPGGE,0.4;
CBM20	17	nd	LYAVGD,1.0;YAVGDW,1.0;AVGDWG,1.0;VGDWGQ,1.0;FRLIKV,1.0;RLIKVD,1.0;LIKVDA,1.0;ITGDGV,1.0;AAVAVS,1.0;AVAVSG,1.0;VAVSGT,1.0;AVSGTG,1.0;AAADLK,0.8;DRKTTA,0.8;RKTTAD,0.8;KTTADK,0.8;INAAAD,0.8;MTFRLI,0.8;TFRLIK,0.8;TGTAKV,0.8;TTWDPT,0.8;TWDPTT,0.8;PTTDRK,0.8;AITGDG,0.8;MWWSDG,0.8;WWSDGA,0.8;WSDGAA,0.8;SDGAAV,0.8;DGAAVA,0.8;GAAVAV,0.8;
CBM20	18	nd	DRYPLW,0.55;RYPLWW,0.55;EYKYVR,0.45;IALVGS,0.36;VGSTPE,0.36;GSTPEL,0.36;STPELG,0.36;YPLWWT,0.36;PLWWTD,0.36;RFQVSA,0.27;SAYTQT,0.27;AYTQTG,0.27;YTQTGE,0.27;TQTGES,0.27;QTGESI,0.27;WDITRC,0.27;LRTSGD,0.27;TSGDRY,0.27;SGDRYP,0.27;GDRYPL,0.27;YPLWWV,0.27;PLWWVE,0.27;IEYKYV,0.27;RIEYKY,0.27;GEVIWE,0.27;
CBM20	19	nd	WTSPET,1.0;TSPETY,1.0;LVKKDS,0.9;VLWTSP,0.9;LWTSPE,0.9;IAKYPN,0.8;AKYPNW,0.8;KYPNWF,0.8;GEQLYL,0.6;GNVLWT,0.6;NVLWTS,0.6;EAQTIT,0.6;PVRLLI,0.5;NDFKTV,0.5;EQLYLM,0.5;MGDVFE,0.5;DAKNAV,0.5;GPLFNN,0.5;FNNTQT,0.5;NTQTIA,0.5;QTIAKY,0.5;YPNWFY,0.5;DVNLPI,0.5;VNLPIN,0.5;IAVKLV,0.5;VKKDSI,0.5;KDSIGN,0.5;PETYSI,0.5;TYSIKT,0.5;HEAQTI,0.5;
CBM20	20	3.2.1.-:5, 3.2.1.1:1,	VTWESG,0.44;TVWGQN,0.33;WGQNIF,0.33;GQNIFV,0.33;GQNVFV,0.33;QNIFVV,0.33;NIFVVG,0.33;PALGGW,0.33;ALGGWD,0.33;LGGWDP,0.33;ATYPVW,0.33;YKYVKK,0.33;WESGGN,0.33;ESGGNR,0.33;ATTVWG,0.22;WGQNVF,0.22;IFVVGD,0.22;LPALGG,0.22;GGWDPA,0.22;VPLSAA,0.22;PLSAAT,0.22;LSAATY,0.22;AYPVWT,0.22;YPVWTG,0.22;AVQYKY,0.22;YKYIRK,0.22;VQYKYV,0.22;GGNRTA,0.22;GNRTAT,0.22;ASGSVT,0.22;
CBM20	21	2.4.1.19:1,	EFKFLL,0.56;FKFLLQ,0.56;KFLLQD,0.56;VRVRFV,0.44;RVRFVL,0.44;LVGDDP,0.44;VGDDPA,0.44;GDDPAL,0.44;DDPALG,0.44;ALGLWD,0.44;LGLWDP,0.44;IEFKFL,0.44;VRFVLK,0.33;CTFGQS,0.33;DPALGL,0.33;PALGLW,0.33;LWDPSK,0.33;DPSKAV,0.33;EKDLPA,0.33;KDLPAN,0.33;DLPANK,0.33;LPANKL,0.33;PANKLI,0.33;ANKLIE,0.33;GKLHWQ,0.33;QTGETA,0.33;ANTLVV,0.33;ELQVDD,0.33;LQVDDN,0.33;QVDDNL,0.33;
CBM20	22	3.2.1.3:38,	LSSANY,0.71;SSANYP,0.71;TTPASG,0.71;NIYITG,0.57;VALSSA,0.57;TIALPA,0.57;TTIQYK,0.57;TIQYKY,0.57;GSTVIW,0.57;STVIWE,0.57;EITTPA,0.57;ITTPAS,0.57;TPASGT,0.57;PASGTY,0.57;ASGTYT,0.57;VEVTFD,0.43;YATTVY,0.43;YITGDV,0.43;ITGDVS,0.43;GDVSEL,0.43;VSELGN,0.43;GNWTPA,0.43;ALSSAN,0.43;WSATIA,0.43;SATIAL,0.43;VNIDGS,0.43;IDGSTV,0.43;IWEDAI,0.43;GTYTEK,0.43;EKDTWD,0.43;
CBM20	23	2.4.1.19:3, 3.2.1.116:1,	IRFVIE,1.0;RFVIEN,1.0;IENGYE,1.0;NGYEIP,1.0;YEIPES,1.0;PESEVF,1.0;ESEVFI,1.0;SEVFIM,1.0;EVFIMG,1.0;VFIMGN,1.0;IMGNTY,1.0;MGNTYS,1.0;KAVGPF,1.0;AVGPFF,1.0;VGPFFN,1.0;GPFFNQ,1.0;NQIMYQ,1.0;IMYQFP,1.0;EFKFIR,1.0;EGGENH,1.0;GTGEVV,1.0;TGEVVV,1.0;EVVVKW,1.0;VVVKWQ,1.0;VVKWQT,1.0;VKWQTA,1.0;KWQTAE,1.0;WQTAEK,1.0;TAEKTI,1.0;KTILVE,1.0;
CBM20	24	nd	AICGSC,0.86;FEIRGT,0.71;EIRGTL,0.71;IRGTLL,0.71;RGTLLP,0.71;GTLLPG,0.71;TLLPGE,0.71;LLPGEV,0.71;PGEVFA,0.71;CDALGN,0.71;DALGNW,0.71;QVTFEI,0.57;VTFEIR,0.57;TFEIRG,0.57;LPGEVF,0.57;GEVFAI,0.57;EVFAIC,0.57;VFAICG,0.57;FAICGS,0.57;ICGSCD,0.57;CGSCDA,0.57;GSCDAL,0.57;SCDALG,0.57;LGNWNP,0.57;GNWNPQ,0.57;PQNAVA,0.57;QNAVAL,0.57;LWKATI,0.57;YRYFKG,0.57;NPQNAV,0.43;
CBM20	25	nd	GDKVVV,0.57;DKVVVV,0.57;KVVVVG,0.57;VVGNVP,0.43;VGNVPE,0.43;GNVPEL,0.43;NVPELG,0.43;PELGDW,0.43;ELGDWN,0.43;LGDWNV,0.43;MSTSDD,0.43;STSDDL,0.43;TSDDLF,0.43;SDDLFP,0.43;DDLFPD,0.43;DLFPDW,0.43;LFPDWF,0.43;FPDWFV,0.43;PDWFVK,0.43;DWFVKA,0.43;IEYKYV,0.43;EYKYVI,0.43;YKYVIL,0.43;KYVILR,0.43;NCSSTQ,0.29;NGLVMS,0.29;AYLPLK,0.29;YVEYRY,0.29;ISGTYG,0.29;DNWTPA,0.29;
CBM20	26	nd	VYAVGS,0.71;YAVGSS,0.57;AVGSSL,0.57;VGSSLE,0.57;ELGAWD,0.57;LGAWDP,0.57;GSSLEL,0.43;TLHCDN,0.43;LHCDNA,0.43;SSLELG,0.43;SLELGA,0.43;LELGAW,0.43;GAWDPR,0.43;AWDPRH,0.43;WDPRHA,0.43;QAVYAV,0.43;AVYAVG,0.43;YAVGSP,0.43;AWDPAH,0.43;WDPAHA,0.43;DPAHAI,0.43;QAIEWK,0.43;AIEWKC,0.43;WKCVIR,0.43;KCVIRS,0.43;CVIRSL,0.43;NRWSGI,0.29;PAQQAI,0.29;EWKCVI,0.29;QADPNN,0.29;
CBM20	27	2.4.1.25:26,	YYVVDD,0.83;LGSWNV,0.67;GSWNVK,0.67;SFRIPY,0.5;TQWGQS,0.5;WGQSLL,0.5;SLLVCG,0.5;LLVCGS,0.5;NVKKGL,0.5;VKKGLL,0.5;KKGLLL,0.5;YSYYVV,0.5;SYYVVD,0.5;VSLSFR,0.33;PYFTQW,0.33;PYYTQW,0.33;YTQWGQ,0.33;QWGQSL,0.33;GQSLLV,0.33;SEPALG,0.33;ALGSWN,0.33;SWNVKK,0.33;WNVKKG,0.33;KGLLLK,0.33;GLLLKP,0.33;LLLKPS,0.33;VDDDKN,0.33;NILRWE,0.33;LRWEAG,0.33;LPEGVQ,0.33;
CBM20	28	nd	GNLPEL,0.57;NLPELG,0.57;RFTLPF,0.43;FTLPFR,0.43;TLPFRT,0.43;VGNLPE,0.43;LPELGA,0.43;PELGAW,0.43;WEWGPN,0.43;EWGPNR,0.43;WGPNRQ,0.43;RVQVHK,0.29;PFRTAW,0.29;TAWGQR,0.29;WGQRFM,0.29;GQRLVV,0.29;RFMVCG,0.29;VVGNLP,0.29;LGAWQP,0.29;NHNQAI,0.29;AIQLSQ,0.29;QEISLP,0.29;SNSSGE,0.29;SGEFYS,0.29;HDNAGD,0.29;DGGKHW,0.29;DDEGGR,0.29;SQKVAL,0.29;VALPID,0.29;ALPIDA,0.29;
CBM20	29	3.2.1.3:8,	TSFEYK,0.6;SFEYKY,0.6;FEYKYI,0.6;YKYIRK,0.6;KYIRKD,0.6;EGGANR,0.6;YSGTVS,0.4;QDVYVL,0.4;VGSVTE,0.4;STAQLG,0.4;QLGAWN,0.4;WNTANA,0.4;NAIKLS,0.4;AIKLSG,0.4;SGATYP,0.4;VWKGTI,0.4;WKGTIN,0.4;TINLTS,0.4;NLTSGT,0.4;VQYKYI,0.4;EYKYIK,0.4;KYIKKT,0.4;YIRKDA,0.4;NRTFTP,0.4;TPTGTS,0.4;TGSKCG,0.4;TGTSQT,0.4;TSQTRT,0.4;SQTRTE,0.4;QTRTET,0.4;
CBM20	30	3.2.1.54:2,	FNNWNP,0.5;NNWNPR,0.5;NWNPRD,0.5;QADGTY,0.5;KFTRGT,0.5;FTRGTW,0.5;QYKITR,0.5;YKITRG,0.5;KITRGS,0.5;ITRGSW,0.5;TRGSWE,0.5;KVTVPS,0.33;NTPAGD,0.33;GNFNNW,0.33;FNSWNA,0.33;SWNAAD,0.33;ASKLVK,0.33;VTLPIA,0.33;PIAEGT,0.33;IAEGTA,0.33;TAVQYK,0.33;YKFTRG,0.33;GSWETV,0.33;EVSSTG,0.33;TDIANR,0.33;IANRTY,0.33;GAGAQT,0.33;AGAQTV,0.33;SLTVVR,0.33;ANRWLV,0.33;
CBM20	31	nd	FSIKYR,1.0;YRADWG,1.0;WGQRLC,1.0;RLCISG,1.0;LCISGS,1.0;CISGSS,1.0;ELGNWD,1.0;WDEALA,1.0;DEALAL,1.0;ALALEL,1.0;LELTAT,1.0;TATGED,1.0;GEDRWE,1.0;DRWEGR,1.0;WEGRVI,1.0;GRVIID,1.0;RVIIDG,1.0;VIIDGR,1.0;IDGRRK,1.0;DGRRKD,1.0;RRKDIQ,1.0;KDIQYY,1.0;YLVRDA,1.0;VRDAEG,1.0;EGNAIR,1.0;GNAIRK,1.0;NAIRKE,1.0;WKRMHH,1.0;KRMHHL,1.0;MHHLVL,1.0;
CBM20	32	nd	LPAGGV,0.8;ELPAGG,0.6;PAGGVF,0.6;AGGVFF,0.6;GGVFFY,0.6;GVFFYK,0.6;VFFYKY,0.6;GANNLL,0.6;ANNLLV,0.6;NNLLVL,0.6;NLLVLP,0.6;GEDLFI,0.4;MTWTEG,0.4;EGSVWK,0.4;GSVWKL,0.4;QEGANN,0.4;EGANNL,0.4;NSMLVL,0.4;LLVLPE,0.4;VLPESW,0.4;PESWNV,0.4;ESWNVP,0.4;YLVEDN,0.4;LVEDNF,0.4;EDNFAG,0.4;KAKEMT,0.4;KEMTKA,0.4;ELLIAR,0.4;LLIARE,0.4;LIAREE,0.4;
CBM20	33	nd	FGEQFL,0.8;GEQFLI,0.8;EQFLIV,0.8;QFLIVG,0.8;KFILKG,0.8;FLIVGD,0.6;LIVGDD,0.6;IVGDDP,0.6;GDIIWQ,0.6;DIIWQP,0.6;IIWQPG,0.6;DFGEQF,0.4;GSWDPL,0.4;LPMTWS,0.4;PMTWSE,0.4;WSEGHV,0.4;GHVWTA,0.4;VELDMP,0.4;LDMPAG,0.4;IQFKFI,0.4;YKFILK,0.4;KGKEGD,0.4;WQPGSD,0.4;QPGSDR,0.4;QPGPDR,0.4;TWETMN,0.4;LEDWEN,0.4;CEDWEN,0.4;AELQKI,0.4;ELQKIT,0.4;
CBM20	34	2.4.1.25:52,	LVQLLP,1.0;PWRGAG,0.8;GAGVAI,0.8;AGVAIP,0.8;IPMFSV,0.8;MFSVRS,0.8;DLGVGE,0.8;GVGEFL,0.8;GEFLDL,0.8;EFLDLK,0.8;FLDLKL,0.8;LDLKLL,0.8;DLKLLV,0.8;LLVDWA,0.8;HLVQLL,0.8;VQLLPI,0.8;WWDSYP,0.8;SYPYSS,0.8;YPYSSL,0.8;PYSSLS,0.8;SSLSVF,0.8;SLSVFA,0.8;LSVFAL,0.8;SVFALH,0.8;VFALHP,0.8;FALHPL,0.8;ALHPLY,0.8;LHPLYL,0.8;PLYLRV,0.8;ATKLSI,0.8;
CBM20	35	nd	EYKYTL,1.0;YKYTLG,1.0;LEYKYT,0.6;KYTLGS,0.6;YTLGSW,0.6;VPATTP,0.4;PATTPA,0.4;LPDWDP,0.4;PDWDPA,0.4;TVYIAG,0.4;WNPGGV,0.4;VLTVPA,0.4;TQIGPN,0.4;ELEYKY,0.4;ITLTGK,0.4;TLTGKE,0.4;YTDSDA,0.4;TDSDAG,0.4;DSDAGC,0.4;SDAGCF,0.4;DAGCFD,0.4;TLGSWD,0.4;LGSWDY,0.4;GSWDYV,0.4;SWDYVE,0.4;DYVEKG,0.4;VEKGAA,0.4;EKGAAC,0.4;ANRQLT,0.4;NRQLTL,0.4;
CBM20	36	nd	LSLPVG,1.0;VFEYKL,1.0;RLVGSG,0.6;LVGSGP,0.6;VGSGPE,0.6;GPELGG,0.6;PELGGW,0.6;ELGGWK,0.6;GGWKPE,0.6;SLPVGA,0.6;LPVGAV,0.6;PVGAVF,0.6;VGAVFE,0.6;GAVFEY,0.6;AVFEYK,0.6;FEYKLL,0.6;EYKLLR,0.6;NRLLFV,0.6;PLRQTL,0.6;LRQTLA,0.6;RQTLAW,0.6;QTLAWS,0.6;SVRLVG,0.4;GGGPEL,0.4;GGPELG,0.4;PERSLR,0.4;ERSLRP,0.4;TLSLPV,0.4;EYKLVR,0.4;TEPLRQ,0.4;
CBM21	1	3.2.1.3:0, 3.2.1.1:0, 3.1.3.16:0,	CCRYDV,0.95;CRYDVN,0.95;DTDYYN,0.81;VDEFKF,0.76;ETYYDN,0.59;TYYDNN,0.59;YYDNNN,0.57;NTSPLK,0.56;TSPLKH,0.56;LCCRYD,0.55;SPLKHL,0.54;PLKHLY,0.53;LKHLYH,0.53;NLNFEK,0.49;TDYYNT,0.49;IHYVTA,0.48;DYYNTS,0.48;YYNTSP,0.48;YNTSPL,0.48;RYDVNG,0.47;YDVNNE,0.47;DVNNET,0.47;VNNETY,0.47;NNETYY,0.47;NETYYD,0.47;HLYHND,0.47;LYHNDT,0.47;SSSSSS,0.47;NNLNFE,0.46;RYDVNN,0.46;
CBM21	2	nd	EYWDNN,0.87;VRYTWD,0.8;KLEFCI,0.51;VVVRYT,0.5;WDNNNG,0.49;KRVVVR,0.47;RVVVRY,0.47;VVRYTW,0.47;YWDNNN,0.47;PGTNMD,0.46;LEFCIH,0.46;EFCIHY,0.46;ILVKNI,0.44;LVKNIF,0.44;YDKRVV,0.44;DKRVVV,0.44;HEVECV,0.44;EVECVY,0.44;DGILPG,0.44;ILPGTN,0.44;LPGTNM,0.44;TNMDIF,0.44;NMDIFH,0.44;MDIFHF,0.44;GKLEFC,0.44;EEYWDN,0.44;LEFCIQ,0.44;EFCIQY,0.44;NYKVDV,0.44;RNDYER,0.43;
CBM21	3	nd	VCLENC,0.79;GTVKVK,0.55;TVKVKN,0.55;GLFPEW,0.48;CLENCS,0.38;NLAFEK,0.38;YVKDTY,0.38;QFGSPR,0.38;GSPRCS,0.38;PEWQSW,0.38;LENCSL,0.34;VQNLAF,0.34;QNLAFE,0.34;TFDTWK,0.34;DTFSFD,0.34;FDQFGS,0.34;DQFGSP,0.34;EWQSWG,0.34;ENCSLQ,0.31;VKDTYA,0.31;KDTYAG,0.31;DTYAGS,0.31;TYAGSD,0.31;SDTFSF,0.31;GKNYRI,0.31;FPEWQS,0.31;KLGPYY,0.31;ENCVLK,0.28;AGTVKV,0.28;DVDCVY,0.28;
CBM21	4	nd	RYDFGA,0.67;YDFGAS,0.56;DFGASL,0.56;KWVAVR,0.41;WVAVRF,0.41;VAVRFT,0.41;RFTLDY,0.41;FTLDYW,0.41;DYWKTT,0.37;YWKTTS,0.37;WKTTSE,0.37;KTTSEV,0.37;AVRFTL,0.33;VRFTLD,0.33;TLDYWK,0.33;LDYWKT,0.33;ANLESK,0.3;NLESKT,0.3;LESKTL,0.3;ARYDFG,0.3;VAVANL,0.26;AVANLA,0.26;VANLAF,0.26;QEFWDN,0.26;EYWDNN,0.26;EFWDNN,0.26;NRYDFG,0.26;DGYDRF,0.22;YEELVN,0.22;LVNKYC,0.22;
CBM21	5	nd	TYWDNN,0.76;QTYWDN,0.62;GQTYWD,0.52;LSNGEF,0.38;IKYEVN,0.33;NGQTYW,0.33;KYEVNG,0.29;YEVNGQ,0.29;DNNGGA,0.29;NNGGAN,0.29;NGGANY,0.29;SNGEFS,0.29;NGEFSG,0.29;IYVKNL,0.29;VKNLNP,0.29;PTKTVK,0.29;TKTVKV,0.24;YTTDNW,0.24;TDNWAT,0.24;FAIKYE,0.24;AIKYEV,0.24;VNGQTY,0.24;YWDNNY,0.24;WDNNYG,0.24;YWDNNG,0.24;WDNNGG,0.24;YWDNNN,0.24;TLSNGE,0.24;
CBM21	6	nd	NLAFEK,0.64;EYWDNN,0.55;KNLAFE,0.45;NNYDRF,0.45;IAVKNL,0.36;VKNLAF,0.36;NSSTDS,0.36;SSTDSL,0.36;YSSSYL,0.36;SSSYLK,0.36;SSYLKR,0.36;NNYYLS,0.36;NYYLSS,0.36;YYLSSP,0.36;YLSSPL,0.36;LSSPLL,0.36;SYKELL,0.36;LDSYCF,0.36;DSYCFF,0.36;SYCFFK,0.36;YCFFKS,0.36;TIVEIP,0.27;NYDRFV,0.27;YDRFIF,0.27;DRFVFK,0.27;RFVFKI,0.27;QLCIKY,0.27;PKYSSS,0.27;KYSSSY,0.27;SPLLSS,0.27;
CBM21	7	nd	EYWDNN,0.8;YWDNND,0.7;QLVCLE,0.5;LVCLER,0.5;VCLERV,0.5;CLERVT,0.5;LERVTC,0.5;ERVTCS,0.5;RVTCSD,0.5;VTCSDL,0.5;TCSDLG,0.5;CSDLGI,0.5;SDLGIS,0.5;DLGISG,0.5;LGISGT,0.5;GISGTV,0.5;ISGTVR,0.5;SGTVRV,0.5;GTVRVR,0.5;TVRVRN,0.5;NVAFEK,0.5;AFEKQV,0.5;ARWRGP,0.5;RWRGPA,0.5;WRGPAG,0.5;FGFPVP,0.5;GFPVPP,0.5;FPVPPF,0.5;VPPFLL,0.5;WDNNDG,0.5;
CBM21	8	3.2.1.3:60,	NYEYWT,1.0;YEYWTF,1.0;EYWTFS,1.0;YWTFSA,1.0;TYYDNN,1.0;YYDNNN,1.0;YDNNNS,1.0;PISGSN,0.89;ISGSNY,0.89;SGSNYE,0.89;GSNYEY,0.89;SNYEYW,0.89;WTFSAS,0.89;GIKEFY,0.89;IKEFYI,0.89;KEFYIK,0.89;EFYIKY,0.89;FYIKYE,0.89;YIKYEV,0.89;KYEVSG,0.89;YEVSGK,0.89;EVSGKT,0.89;VSGKTY,0.89;SGKTYY,0.89;GKTYYD,0.89;KTYYDN,0.89;DNNNSA,0.89;NNNSAN,0.89;NNSANY,0.89;NSANYQ,0.89;
CBM21	9	nd	FEFAID,1.0;QTHWDN,1.0;THWDNN,1.0;RLEFCI,0.8;CIRYQV,0.8;IRYQVR,0.8;RYQVRD,0.8;DFQTHW,0.8;FQTHWD,0.8;HWDNNH,0.8;WDNNHG,0.8;DNNHGN,0.8;NNHGNN,0.8;NHGNNY,0.8;RKVFLQ,0.6;GRVLVK,0.6;RVLVKN,0.6;KNIHYD,0.6;IHYDKS,0.6;DKSVIV,0.6;RYTWDN,0.6;ASVWIS,0.6;GNAVLP,0.6;GKDMDL,0.6;KDMDLF,0.6;DLFEFA,0.6;LFEFAI,0.6;TPRLEF,0.6;SDFQTH,0.6;NNYVVE,0.6;
CBM22	1	3.2.1.8:225, 3.2.1.-:15, 3.2.1.55:14, 3.1.1.73:0,	WDVVNE,0.88;DVVNEA,0.71;HTLVWH,0.57;GHTLVW,0.48;AWDVVN,0.47;HFNSIT,0.38;YAWDVV,0.38;RGHTLV,0.37;LVWHQQ,0.34;GHVLVW,0.32;HVLVWH,0.31;SWDVVN,0.3;VVNEAI,0.29;KHFNSI,0.28;ENEMKP,0.28;ISWDVV,0.28;VISWDV,0.26;FNSITA,0.25;VYAWDV,0.25;NEMKPE,0.24;TLVWHN,0.24;LVWHSQ,0.24;LVWHNQ,0.24;VVNEAM,0.24;VNEAID,0.24;IRGHTL,0.23;VWHNQT,0.23;NSITAE,0.22;SITAEN,0.22;AENEMK,0.22;
CBM22	2	nd	GIGGWS,1.0;IGGWSG,1.0;ALEAYQ,1.0;LEAYQR,1.0;SLLGNL,1.0;FESGIG,0.97;ESGIGG,0.97;SGIGGW,0.97;AGRLAL,0.97;GRLALE,0.97;RLALEA,0.97;LALEAY,0.97;EAYQRR,0.97;GTGAST,0.97;TGASTS,0.97;GASTSL,0.97;ASTSLL,0.97;TSLLGN,0.97;RVGDGR,0.97;VGDGRG,0.97;YAYLYL,0.97;GRWASL,0.97;IKRAEL,0.97;KRAELM,0.97;RAELMI,0.97;ELMILS,0.97;LMILSG,0.97;QESMFI,0.97;SMFIDN,0.97;FIDNVQ,0.97;
CBM22	3	3.2.1.8:74,	DGAALY,0.53;VPFYIG,0.5;GAALYV,0.43;WDAADF,0.43;ALYVSN,0.4;LYVSNR,0.4;YHETFA,0.35;NNWDAA,0.35;NWDAAD,0.35;PFYIGD,0.35;FEDGTT,0.3;DGTTQG,0.3;AALYVS,0.3;DAADFK,0.3;VYHETF,0.28;DFEDGT,0.28;EDGTTQ,0.28;AADFKF,0.28;GTTQGW,0.25;NRVNNW,0.25;RVNNWD,0.25;TYTVTA,0.25;GAQAFL,0.25;AQAFLQ,0.25;SNRVNN,0.23;DFKFSD,0.23;TLTKEF,0.23;TVDTSK,0.23;VDTSKD,0.23;NADGAA,0.2;
CBM22	4	2.4.2.-:45, 3.2.1.8:3,	WMGPAQ,0.5;TYQVSA,0.47;YQVSAW,0.47;QVSAWV,0.47;QWVNGG,0.47;WVNGGQ,0.47;EIGGSF,0.42;IGGSFR,0.42;GSFRIE,0.42;SFRIEK,0.42;WQGLEQ,0.39;QGLEQD,0.39;GLEQDI,0.39;LEQDIT,0.39;AGLQIF,0.39;GWFPLG,0.37;TWMGPA,0.37;GGSFRI,0.37;DLMVAG,0.37;QIFPVD,0.37;IFPVDR,0.37;ELKWYW,0.37;LKWYWT,0.37;KWYWTE,0.37;LMVAGL,0.34;LQIFPV,0.34;FNWAVF,0.34;NELKWY,0.34;RGHCIF,0.34;DVNNEM,0.34;
CBM22	5	3.2.1.55:10, 3.2.1.37:10,	PDNRYW,0.54;DNRYWS,0.54;NRYWSL,0.54;RYWSLT,0.54;YWSLTD,0.5;WSLTDR,0.5;GWLRLT,0.5;LRLTNG,0.5;LSQRTF,0.5;SQRTFG,0.5;GLFNYA,0.5;TGGYVD,0.5;WQWNHN,0.46;QWNHNP,0.46;WNHNPD,0.46;REGWLR,0.46;EGWLRL,0.46;WLRLTN,0.46;RNTLTQ,0.46;NTLTQR,0.46;HFMGYR,0.46;FMGYRF,0.46;MGYRFA,0.46;GGYVDF,0.46;GYVDFD,0.46;PNGSNL,0.42;NGSNLD,0.42;LTDREG,0.42;DREGWL,0.42;TLTQRT,0.42;
CBM22	6	3.2.1.8:68, 3.1.1.72:23, 3.2.1.73:9,	LYVSGR,0.42;EAPDSL,0.42;PDSLTD,0.42;GSKSLY,0.37;SLYVSG,0.37;YVSGRT,0.37;TIPSGA,0.37;DSLTDF,0.37;SLTDFY,0.37;YGIAVY,0.37;GIAVYL,0.37;IAVYLA,0.37;AVYLAG,0.37;SKSLYV,0.32;KLTLQY,0.32;LTDFYI,0.32;TDFYID,0.32;VYLAGK,0.32;YLAGKW,0.32;LAGKWR,0.32;TFENGT,0.26;NWNGAS,0.26;WNGASI,0.26;IPSGAS,0.26;VEAPDS,0.26;APDSLT,0.26;DFYIDN,0.26;KPMVAI,0.26;AGKWRV,0.26;GKWRVQ,0.26;
CBM22	7	3.2.1.8:36, 3.2.1.55:3, 3.1.1.73:3,	GTAQGW,0.72;RTAAWN,0.67;TAAWNG,0.67;AAWNGA,0.67;FEDGTA,0.67;EDGTAQ,0.67;DGTAQG,0.67;EISGYV,0.61;ISGYVK,0.61;TAQGWV,0.61;AQGWVS,0.61;QGWVSR,0.61;GWKPRG,0.56;EAAYGG,0.56;WNGAEL,0.56;NGAELD,0.56;GAELDV,0.56;AELDVK,0.56;VEYEIS,0.56;EYEISG,0.56;YEISGY,0.56;SGYVKL,0.56;LKLYVE,0.56;IASVTE,0.5;HSLKAT,0.5;YVKLDG,0.5;QQPTGG,0.5;AQAYYV,0.5;GIVSGF,0.5;IVSGFE,0.5;
CBM22	8	3.2.1.8:11,	SAWLQV,0.72;AWLQVS,0.72;CWSMLK,0.67;WSMLKG,0.67;SMLKGG,0.67;VSLQPF,0.56;MLKGGL,0.5;LKGGLT,0.5;WVDSVS,0.5;VDSVSL,0.5;SLQPFT,0.5;LYTFSA,0.44;YTFSAW,0.44;LSAWLQ,0.44;AELYFE,0.44;IWVDSV,0.44;SVSQKV,0.39;SGPAEL,0.39;DSVSLQ,0.39;GWSAFG,0.33;SQKVYL,0.33;GCWSML,0.33;ELYFES,0.33;SVSLQP,0.33;DTHYTL,0.28;THYTLS,0.28;YTLSAW,0.28;FSAWLQ,0.28;PAELYF,0.28;VEIWVD,0.28;
CBM22	9	3.2.1.8:77, 3.2.1.55:1,	VLYVET,0.94;WNSPGR,0.75;LYVETT,0.75;YVETTG,0.69;VETTGA,0.69;SPGRDF,0.63;KGEWTT,0.63;DGWYGR,0.56;ETYENL,0.56;TYENLA,0.56;GEWTTL,0.56;GWYGRG,0.5;NSPGRD,0.5;KKGEWT,0.5;GTYTAG,0.5;WYGRGA,0.44;DWNSPG,0.44;FMISIA,0.44;AKKGEW,0.44;FEIRNF,0.44;EIRNFT,0.44;IRNFTV,0.44;MISIAH,0.38;ETTGAP,0.38;FTVTAP,0.38;ISIAHS,0.31;ENLAFG,0.31;LDFEIR,0.31;YEIRNF,0.31;TVTAPE,0.31;
CBM22	10	3.2.1.8:137,	TLEYYI,0.71;LEYYID,0.71;EYYIDD,0.71;YYIDDV,0.71;YEGPAY,0.64;ESPDPT,0.64;SPDPTL,0.64;PDPTLE,0.64;DPTLEY,0.64;PTLEYY,0.64;EGPAYS,0.57;GPAYSF,0.57;PAYSFL,0.57;AYSFLG,0.57;YSFLGK,0.57;SFLGKM,0.57;NGTFEN,0.57;GTFENG,0.57;TFENGN,0.57;FENGNT,0.57;ENGNTS,0.57;NLVSNG,0.5;GRTQTY,0.5;RTQTYE,0.5;TQTYEG,0.5;QTYEGP,0.5;DTIVWQ,0.5;MYVESP,0.5;YVESPD,0.5;VESPDP,0.5;
CBM22	11	nd	VTYRVA,0.92;TYRVAG,0.92;YRVAGW,0.92;PRVTYR,0.75;RVTYRV,0.75;RPSGRY,0.58;RVAGWV,0.5;GAPAGV,0.5;APAGVD,0.5;PAGVDV,0.5;AGVDVK,0.5;GLAGWA,0.42;PSGRYI,0.42;SGRYIL,0.42;PSGRYV,0.42;SGRYVL,0.42;GRYVLA,0.42;ALKPRV,0.42;LKPRVT,0.42;KPRVTY,0.42;RVAGWI,0.42;VAGWVG,0.42;AGWVGL,0.42;WTEIKG,0.42;GVDVKV,0.42;VDVKVM,0.42;EDGLAG,0.33;YRPSGR,0.33;DGLRRA,0.33;GRWTEI,0.33;
CBM22	12	nd	VVNGGF,1.0;VNGGFE,1.0;NGGFED,0.92;DLNGWK,0.92;KSGTVW,0.92;AVTADD,0.92;GSGALS,0.92;GALSVT,0.92;TDRTSS,0.92;SSDAGA,0.92;QSLDGK,0.92;SLDGKV,0.92;GKVEKG,0.92;VEKGQT,0.92;KGQTYT,0.92;QTYTGS,0.92;TYTGSM,0.92;YTGSMW,0.92;GSMWVK,0.92;SMWVKA,0.92;WVKATE,0.92;EDGEFN,0.92;FNITVC,0.92;VCSGNG,0.92;GSGCDQ,0.92;CDQIAT,0.92;EWTQIS,0.92;TQISGT,0.92;FTSPSL,0.92;SPSLVI,0.92;
CBM22	13	3.2.1.8:19,	EDGTLQ,0.42;DGTLQG,0.42;GTLQGW,0.42;QGWTPR,0.42;FEDGTL,0.33;WVKLAP,0.33;VKLAPG,0.33;KLAPGS,0.33;AAQVSD,0.33;AQVSDR,0.33;GVAIDS,0.33;VAIDSR,0.33;AIDSRE,0.33;IDSRET,0.33;QITPEN,0.33;TLSART,0.33;LSARTV,0.33;MKVEAW,0.33;KVEAWY,0.33;DFEDGT,0.25;SDGDGL,0.25;DVAAAG,0.25;EAWVRF,0.25;TPGDMT,0.25;YNSGNV,0.25;DSRETT,0.25;EAWYDA,0.25;WHSQTP,0.25;DVVNEV,0.25;ADEAFN,0.25;
CBM22	14	3.2.1.8:22,	YSLKVS,0.55;SLKVSG,0.55;DFYIDD,0.45;FYIDDF,0.45;FDFENG,0.36;GWGPRG,0.36;GDYSLK,0.36;LKVSGR,0.36;KPQRFS,0.36;YAYVKD,0.36;AYVKDS,0.36;ADKVVM,0.36;DKVVMP,0.36;LLVCVP,0.36;VCVPSN,0.36;YIDDFT,0.36;YDDFET,0.27;RGVSTT,0.27;TEEAYS,0.27;EEAYSG,0.27;DYSLKV,0.27;TVSLFV,0.27;PQRFSV,0.27;QRFSVY,0.27;RFSVYA,0.27;SLQLQY,0.27;LQLQYN,0.27;LQYNDG,0.27;KVVMPN,0.27;MDFYID,0.27;
CBM22	15	3.2.1.8:59,	DVAADG,0.82;YSLKVE,0.82;SLKVEN,0.82;LKVENR,0.82;WDGVEI,0.82;DGVEID,0.82;GVEIDL,0.82;VEIDLT,0.82;DLTGKV,0.82;DYLLSF,0.82;YETSFE,0.82;SPWDGV,0.73;PWDGVE,0.73;RTEDEK,0.73;TEDEKG,0.73;DEKGER,0.73;EKGERY,0.73;WKEILV,0.73;KEILVP,0.73;EILVPF,0.73;ILVPFS,0.73;LVPFSP,0.73;VPFSPT,0.73;PFSPTF,0.73;FSPTFE,0.73;SPTFEG,0.73;PTFEGT,0.73;TFEGTP,0.73;FEGTPA,0.73;DWQPRG,0.73;
CBM22	16	3.2.1.8:1,	DFEDGT,0.6;FEDGTV,0.5;EDGTVQ,0.5;VTGRTA,0.4;GRTATW,0.4;ATWQGP,0.4;WVKLPA,0.4;VKLPAG,0.4;ATASFY,0.4;FYLDDF,0.4;SDFEDG,0.3;HDFEDG,0.3;TGRTAT,0.3;RTATWQ,0.3;TATWQG,0.3;GPSLDV,0.3;RLSVER,0.3;LSVERR,0.3;YDQVVG,0.3;DQVVGN,0.3;VVGNTA,0.3;GNTAVT,0.3;TASFYL,0.3;ASFYLD,0.3;SFYLDD,0.3;SYVPAL,0.3;YVPALP,0.3;VPALPI,0.3;ALPIQT,0.3;SHDFED,0.3;
CBM22	17	3.2.1.8:4,	WNGIQQ,0.6;VRIFGN,0.6;FASATE,0.5;QGKFLL,0.5;GKFLLN,0.5;FFASAT,0.4;GRTDTW,0.4;RTDTWN,0.4;TDTWNG,0.4;NGIQQE,0.4;RIFGNN,0.4;IFGNNV,0.4;VRATLW,0.4;RATLWV,0.4;ATLWVQ,0.4;TLWVQA,0.4;QLQGKF,0.4;LQGKFL,0.4;KFLLNG,0.4;WSGRGC,0.3;RGCKIA,0.3;CKIALH,0.3;HDSMGD,0.3;YEVTAL,0.3;EVTALV,0.3;ASATER,0.3;ATERTQ,0.3;YEVTAV,0.3;EVTAVV,0.3;DVRATL,0.3;
CBM22	18	3.2.1.8:3,	SWSGTL,0.6;WNGPSQ,0.5;NGPSQD,0.5;GPSQDV,0.5;QSGTPS,0.5;TANGTT,0.5;LTGTAT,0.5;GTATVS,0.5;TATVSW,0.5;ATVSWS,0.5;TVSWSG,0.5;VSWSGT,0.5;FYVETA,0.5;GSGTLS,0.4;PSQDVT,0.4;ANGTTS,0.4;NGTTSY,0.4;YLQLTP,0.4;TGTATV,0.4;WSGTLT,0.4;DDASFQ,0.4;HTLLWH,0.4;WDVVNE,0.4;DVVNEV,0.4;GTPSAK,0.3;KATLAL,0.3;ATLALT,0.3;TSYLQL,0.3;GWTQLT,0.3;TQLTGT,0.3;
CBM22	19	3.2.1.8:30,	LLDVTN,1.0;LYVYHK,1.0;YVYHKS,1.0;VYHKSS,1.0;YHKSSK,1.0;QRFVVS,1.0;RFVVSS,1.0;FVVSSE,1.0;VVSSEI,1.0;VSSEIE,1.0;SSEIET,1.0;SEIETK,1.0;EIETKS,1.0;IETKSG,1.0;ETKSGK,1.0;KGIKKV,1.0;GIKKVW,1.0;IKKVWL,1.0;KKVWLK,1.0;YVPTST,1.0;DLFTLK,1.0;LFTLKV,1.0;PFKASG,0.86;SLLASG,0.86;LASGRK,0.86;RKQIDD,0.86;KQIDDG,0.86;ITLYVY,0.86;TLYVYH,0.86;PTSTTN,0.86;
CBM22	20	3.2.1.8:56,	SLKVRL,0.67;LKVRLG,0.67;DIYIDE,0.67;IYIDEV,0.67;QSFEDG,0.56;YDISLK,0.56;DISLKV,0.56;ISLKVR,0.56;LSAWVK,0.56;SAWVKM,0.56;AWVKMA,0.56;LTSDIY,0.44;TSDIYI,0.44;SDIYID,0.44;YELSAW,0.44;ELSAWV,0.44;WVKMAP,0.44;VKMAPG,0.44;VLNAYI,0.44;LNAYIE,0.44;NAYIET,0.44;AYIETA,0.44;GKAVLE,0.33;NSPLLD,0.33;NTLTSD,0.33;TLTSDI,0.33;KMAPGQ,0.33;VSQNAT,0.33;SQNATV,0.33;NATVTD,0.33;
CBM22	21	nd	IVNGGF,0.83;VNGGFE,0.83;TGSGPM,0.83;GSGPMQ,0.83;TMHYGG,0.83;TTGSGP,0.67;SGPMQD,0.67;GPMQDL,0.67;PATKQF,0.67;NLIVNG,0.5;LIVNGG,0.5;NGGFEN,0.5;TTDAYS,0.5;TDAYSG,0.5;GKVQAG,0.5;TARVKY,0.5;ATKQFF,0.5;KQFFAT,0.5;QFFATM,0.5;FFATMH,0.5;FATMHY,0.5;ATMHYG,0.5;MHYGGS,0.5;HYGGST,0.5;RGQWGL,0.5;GTFTIP,0.5;PDTHLM,0.5;DTHLMD,0.5;THLMDF,0.5;HLMDFK,0.5;
CBM22	22	nd	CWSFLK,0.83;WSFLKG,0.83;SFLKGG,0.83;FLKGGF,0.83;FSCWVK,0.5;KGGFVL,0.5;SPSLQP,0.5;PSLQPF,0.5;SLQPFT,0.5;YTFSCW,0.33;SCWVKI,0.33;WVKIDG,0.33;NAASQC,0.33;GCWSFL,0.33;DCWSFL,0.33;KGGFTL,0.33;GGFTLN,0.33;QTASPN,0.33;FFQNAD,0.33;ASPNAS,0.33;SPNAST,0.33;PNASTI,0.33;RKRAVT,0.33;KRAVTI,0.33;RKRVAT,0.33;RAVTIH,0.33;AVTIHV,0.33;VTIHVS,0.33;FPFGSA,0.33;FGSAIA,0.33;
CBM22	23	3.2.1.8:54, 3.2.1.55:1,	IDVKDV,0.67;RGKTWV,0.67;SAYVKH,0.67;KWKPTL,0.67;WKPTLK,0.67;KPTLKN,0.67;PTLKNP,0.67;LIIAIH,0.67;IIAIHP,0.67;IAIHPT,0.67;AIHPTV,0.67;IHPTVD,0.67;HPTVDK,0.67;PTVDKT,0.67;TVDKTT,0.67;TFFAYG,0.5;GKKSIK,0.5;KSVWDS,0.5;GIDVKD,0.5;QLGEKI,0.5;LGEKIV,0.5;AKWKPT,0.5;VDKTTA,0.5;DKTTAY,0.5;KTTAYN,0.5;TTAYNV,0.5;TAYNVD,0.5;NIQIMT,0.5;IQIMTE,0.5;QIMTEE,0.5;
CBM22	24	nd	FEDGLD,1.0;DFEDGL,0.8;EDGLDG,0.6;DGLDGW,0.6;TDFEDG,0.6;SNDFES,0.4;GDVTLA,0.4;IADEGH,0.4;DEGHDS,0.4;SDGSLS,0.4;VTGRTA,0.4;TANWQG,0.4;TSATAL,0.4;ATALMR,0.4;TGTEGS,0.4;GSAGVH,0.4;GGGENT,0.4;YTWIGD,0.4;WIGDNV,0.4;IGDNVT,0.4;LPTGLD,0.4;DAATLY,0.4;YVEAEG,0.4;AEGNTP,0.4;EGNTPF,0.4;FLLDDV,0.4;DVLITA,0.4;TALDGG,0.4;GGPEPG,0.4;PEPGTI,0.4;
CBM22	25	nd	NLVANS,1.0;AGASYD,1.0;DGSEEY,0.8;SFEESL,0.8;FEESLD,0.8;DFEAGI,0.8;WGGTLE,0.8;GTLERS,0.8;QAYDGS,0.8;SDDAHT,0.8;DDAHTG,0.8;DWEGPV,0.8;GPVYSL,0.8;PVYSLL,0.8;SLLSSV,0.8;SVTAGA,0.8;DIAAFA,0.8;AAFARV,0.8;RVDAGS,0.8;DAGSAE,0.8;CDDGSE,0.8;GSEEYI,0.8;GSAEVN,0.8;VAGSVT,0.8;LPACNL,0.8;TEVSMY,0.8;AQAAGI,0.8;QAAGIY,0.8;YLDQVS,0.8;QVSVVA,0.8;
CBM23	1	3.2.1.78:14,	EAYPSL,0.6;VVDDFE,0.48;DDFEGY,0.44;VDDFEG,0.4;QKLVIQ,0.4;AYPSLA,0.4;PAPWDT,0.4;FEAYPS,0.36;APWDTA,0.36;YPSLAG,0.32;VDDFES,0.28;DDFESY,0.28;YEAYPS,0.28;GTLYFD,0.28;NQKLVI,0.24;KLVIQL,0.24;LKNVQE,0.24;MYFDDI,0.24;TLYFDD,0.24;LYFDDI,0.24;NDGTGG,0.24;SFSLAG,0.24;DLSAVD,0.24;ARLYVK,0.24;RLYVKT,0.24;LYVKTG,0.24;VDSSGF,0.24;DTANAG,0.2;GTGGVP,0.2;GGVPNG,0.2;
CBM23	2	3.2.1.78:46,	GDGSGN,0.63;DGKYFH,0.63;LTQSWP,0.63;TQSWPE,0.63;QSWPED,0.63;DPATCP,0.63;PATCPI,0.63;DDFESY,0.5;DFESYA,0.5;FESYAD,0.5;ESYADE,0.5;SYADEA,0.5;YADEAA,0.5;HTEVLS,0.5;TEVLSL,0.5;SKALRF,0.5;KALRFK,0.5;ALRFKY,0.5;NGGWYD,0.5;GGWYDV,0.5;GSGNAI,0.5;SGNAIG,0.5;GNAIGL,0.5;NAIGLQ,0.5;AIGLQI,0.5;IGLQIG,0.5;GLQIGT,0.5;DTSADV,0.5;LLLGGC,0.5;LLGGCA,0.5;
CBM23	3	nd	NFAGAT,1.0;FAGATK,1.0;VQFKEA,1.0;AYVRNT,0.8;EYSIYV,0.8;KAYTRN,0.8;SLTITP,0.8;SGRFGM,0.8;SYPDAA,0.8;AATNFA,0.8;ATKLLG,0.8;KLLGLS,0.8;TPDGSG,0.8;ETWEYY,0.8;QAKVLK,0.8;FVHAPW,0.8;VNQGDG,0.8;GPSGPS,0.8;QDKTVW,0.8;QLNAPA,0.8;MGKNNL,0.8;QIKIGD,0.8;DAVLTV,0.8;YISLTG,0.8;VVYNLQ,0.8;ADVPEG,0.8;DAEHFT,0.8;LAKVLE,0.8;YYADAV,0.8;YADAVA,0.8;
CBM23	4	nd	CSSSFV,0.6;SSSFVL,0.6;EVWTGR,0.6;LTDFVK,0.6;YVTIPF,0.6;VTIPFS,0.6;TIPFSS,0.6;IPFSSF,0.6;TEKPGN,0.6;DNDYLN,0.4;VWTGRM,0.4;VTSGGN,0.4;TTEAKY,0.4;KYVTIP,0.4;NSISED,0.4;EDGNGV,0.4;FDDIRF,0.4;VTEGGY,0.4;NTEKPG,0.4;TTVAQV,0.4;TVAQVS,0.4;TSIRLT,0.4;KKVKKA,0.4;KKYQKV,0.4;KKTVTG,0.4;KTVTGK,0.4;ATSPQK,0.4;RATSKK,0.4;TDGKAK,0.4;NAGKTS,0.4;
CBM24	1	3.2.1.59:73,	YCPPTA,0.5;YCPPGP,0.47;CPPGPC,0.47;GLCSFA,0.47;LCSFAC,0.47;YLGLCS,0.47;CPPTAC,0.47;SYLGLC,0.4;LGLCSF,0.4;GLCSFS,0.37;LCSFSC,0.37;CSFSCN,0.37;GYCPPT,0.37;GYCPPG,0.33;CNYGYC,0.33;NYGYCP,0.33;YGYCPP,0.33;DSYLGL,0.33;CNHGYC,0.33;HGYCPP,0.33;NHGYCP,0.33;NYIGLC,0.3;PPGPCT,0.3;PGPCTC,0.3;GPCTCT,0.3;GNYIGL,0.27;GEDDSY,0.27;EDDSYL,0.27;DDSYLG,0.27;SGLCSF,0.27;
CBM25	1	3.2.1.1:53, 3.2.1.98:6,	GTWDNN,0.56;WTTVPG,0.46;AAFNNG,0.46;TVYYST,0.4;GSGTWD,0.39;SGTWDN,0.39;WDNNNG,0.37;ATVYYS,0.33;FNNGSG,0.33;TDPRKD,0.33;DPRKDP,0.33;VKDGVV,0.32;DGGSWT,0.3;WTAVPG,0.3;FNNGNG,0.3;NGSGTW,0.3;GVWDNN,0.3;AHSDPC,0.3;PRKDPI,0.3;RKDPIY,0.3;KDPIYF,0.3;DPIYFV,0.3;YFVLTA,0.3;FVLTAR,0.3;VLTARF,0.3;MEAACT,0.28;DNNNGA,0.28;TVKDGV,0.28;VAHSDP,0.28;PIYFVL,0.28;
CBM25	2	nd	NWDNNN,0.55;WDNNNG,0.55;NNWDNN,0.52;ANNWDN,0.48;NWDNNS,0.45;WDNNSG,0.39;CFKDSA,0.36;FCFKDS,0.3;FKDSAN,0.3;KDSANN,0.3;DSANNW,0.3;SANNWD,0.3;YNGLLA,0.27;NFCFKD,0.27;LAQSGA,0.24;GLLAQS,0.21;LLAQSG,0.21;DNWDNN,0.21;DNNNGL,0.21;NNNGLN,0.21;NNGLNW,0.21;NGLNWS,0.21;
CBM25	3	3.2.1.1:2,	NYNYSV,0.87;LHWGYN,0.8;SSSITL,0.73;SSITLH,0.73;SITLHW,0.73;ITLHWG,0.73;WSATIT,0.73;FKNNSN,0.73;KNNSNT,0.73;NNSNTW,0.73;NSNTWD,0.73;SANYNY,0.73;ANYNYS,0.73;YNYSVA,0.73;NYSVAK,0.73;TIYYNG,0.67;WDNNSS,0.6;DSNNSA,0.6;GTLASS,0.6;LASSSS,0.6;SSSSSI,0.6;GNNSWA,0.6;ATTTDT,0.6;TWSATI,0.6;SATITV,0.6;SYLLNM,0.6;LLNMCF,0.6;NMCFKN,0.6;CFKNNS,0.6;NTWDSN,0.6;
CBM25	4	3.2.1.1:30,	FADGTV,0.92;ADGTVN,0.92;TFKLWA,0.83;FKLWAP,0.83;KLWAPT,0.83;LWAPTA,0.83;FDKKYA,0.75;DKKYAY,0.75;WAPTAT,0.75;SADPYA,0.75;NGERSV,0.75;GERSVV,0.75;ERSVVL,0.75;INPNSG,0.75;RGKYLG,0.75;GKVFET,0.67;KVFETT,0.67;RSVVLS,0.67;VNADGT,0.58;DGTASA,0.58;GTASAE,0.58;KYAYDG,0.58;AYDGDD,0.58;YDGDDL,0.58;PTATKV,0.58;LTFADG,0.58;DPYATA,0.58;PYATAA,0.58;AVANGE,0.58;VANGER,0.58;
CBM25	5	nd	TVWYKP,1.0;WYKPAS,1.0;YKPASS,1.0;KPASSW,1.0;ASSWTT,1.0;KVNWRL,1.0;RLGSAN,1.0;GSANAK,1.0;SANAKD,1.0;KDATVS,1.0;ATVSMS,1.0;TVSMSK,1.0;SMSKAC,1.0;ACGGWY,1.0;GGWYKY,1.0;GWYKYT,1.0;WYKYTI,1.0;YKYTIA,1.0;TKGKQV,1.0;KQVRVT,1.0;DGKGYW,1.0;GYWASG,1.0;YWASGD,1.0;SGDSMA,1.0;DSMAVA,1.0;VAGGQL,1.0;GGQLIT,1.0;QLITDV,1.0;LITDVT,1.0;VTPNCT,1.0;
CBM25	6	nd	TVYYYT,0.5;TTAPGV,0.5;APGVAM,0.5;AGWARR,0.5;GLTAAF,0.5;LTAAFN,0.5;GAWDNN,0.5;WDNNGG,0.5;DGLAVT,0.5;DDRGVT,0.5;DRGVTG,0.5;RGVTGY,0.5;TGYELT,0.5;GYELTR,0.5;ELTRTG,0.5;LTRTGG,0.5;TAYTWT,0.5;AYTWTV,0.5;YTWTVR,0.5;AAGNRS,0.5;NRSAAS,0.5;PLGGDP,0.5;LGGDPR,0.5;GGDPRE,0.5;GDPRED,0.5;IYFVMT,0.5;YFVMTA,0.5;VMTARF,0.5;MTARFA,0.5;TARFAD,0.5;
CBM25	7	nd	VNIHYA,1.0;NIHYAP,1.0;IHYAPD,1.0;HYAPDG,1.0;KKSRGW,0.8;KSRGWS,0.8;YAPDGS,0.8;SSWTSP,0.8;SPPGIS,0.8;PGISMN,0.8;DWAKKT,0.8;AKKTID,0.8;KTIDLG,0.8;KTSMKA,0.8;GADYHL,0.8;IVTTTG,0.8;PCNPPV,0.8;PPVIDL,0.8;DLEAPS,0.8;APSIPQ,0.8;LRIQLE,0.8;VDNVGG,0.8;NVGGSG,0.8;VGGSGI,0.8;TRTGGT,0.8;TGGTKG,0.8;KKVYTT,0.8;TFQDSL,0.8;SLLEAK,0.8;LEAKTT,0.8;
CBM26	1	3.2.1.1:204, 3.2.1.-:0,	IGYQNP,1.0;YTLTLP,1.0;VIFNNG,1.0;KVIFNN,0.99;IFNNGS,0.99;AKVIFN,0.97;AQVPGQ,0.97;QVPGQN,0.97;PGFDYV,0.97;YIYKHD,0.96;FNNGSA,0.96;NNGSAQ,0.96;NGSAQV,0.96;GSAQVP,0.96;SAQVPG,0.96;IYKHDG,0.94;ELTGSW,0.94;LTGSWP,0.94;TGSWPG,0.94;GSWPGK,0.94;VNAYIY,0.93;NAYIYK,0.93;IELTGS,0.93;AYIYKH,0.92;NAKVIF,0.9;VPGQNQ,0.9;PGQNQP,0.9;GQNQPG,0.9;QNQPGF,0.9;NQPGFD,0.9;
CBM26	2	3.2.1.1:260,	VIFTDG,0.53;AKVIFN,0.5;KVIFND,0.5;YAYVYT,0.47;AYVYTG,0.47;YVYTGD,0.47;VYTGDG,0.47;YTGDGA,0.47;IFTDGT,0.47;VIFNDG,0.47;EKPSSW,0.45;PSSWGS,0.45;VYAYVY,0.45;AYVYNK,0.45;NTNKAI,0.45;KAITSA,0.45;TSAWPG,0.45;SAWPGK,0.45;LDLDTD,0.45;EDDSDL,0.45;DLAVIF,0.45;AVIFTD,0.45;IFNDGG,0.45;FNDGGS,0.45;GFTFTA,0.45;FTFTAD,0.45;TFTADA,0.45;FTADAT,0.45;ATYDQN,0.45;TSDSSS,0.45;
CBM26	3	nd	GNDWYS,0.91;NDWYSY,0.91;RIHYWN,0.82;IHYWNL,0.82;SGAWPG,0.82;GAWPGI,0.82;AWPGIL,0.82;WPGILM,0.82;WYSYTI,0.82;DGNDWY,0.77;DWYSYT,0.77;PKTYDS,0.77;DKIYYT,0.77;SDGNDW,0.73;SLIFND,0.73;PGILMK,0.64;YSYTIA,0.64;LIFNDG,0.64;QTADLS,0.64;TADLSR,0.64;DLSRSV,0.64;LSRSVK,0.64;SRSVKE,0.64;WYYTDN,0.64;GSTPTT,0.64;VHFKKP,0.59;GILMKS,0.59;LMKSDG,0.59;GKQTAD,0.59;LSSTNS,0.59;
CBM26	4	3.2.1.1:39,	LGAWPG,0.93;PLGAWP,0.86;FDNPGG,0.79;DNPGGW,0.79;NPGGWD,0.79;YYGNPV,0.79;YGNPVQ,0.79;DLPEEY,0.79;LVKSGN,0.79;VKSGNY,0.79;KSGNYN,0.79;SGNYNK,0.79;GNYNKD,0.79;NYNKDG,0.79;YNKDGL,0.79;NKDGLK,0.79;YAYYGN,0.71;GAWPGQ,0.71;PGGWDS,0.64;GGWDSA,0.64;GWDSAN,0.64;QPGTSN,0.64;PGTSNQ,0.64;TSNQFP,0.64;GFDLVK,0.64;FDLVKS,0.64;DLVKSG,0.64;AWPGQA,0.64;WPGQAM,0.64;SIGFDL,0.5;
CBM26	5	nd	GWYSYT,0.77;WYSYTI,0.77;PSGWGA,0.54;SGWGAP,0.54;DGNGWY,0.46;GNGWYS,0.46;NGWYSY,0.46;SAKVLF,0.46;NPSGWG,0.46;AKVLFN,0.46;KVLFND,0.46;WYKSNP,0.46;KPSGWG,0.38;WPGVKM,0.38;PGVKMN,0.38;DVTGEE,0.38;VTGEEW,0.38;TGEEWY,0.38;GEEWYE,0.38;EEWYEN,0.38;EWYENG,0.38;WYENGT,0.38;VHFYKP,0.31;GVKMNS,0.31;YYTSSG,0.31;YTSSGQ,0.31;QTGPGW,0.31;SYTING,0.31;TPGRNQ,0.31;IAKAAL,0.31;
CBM26	6	nd	YFENKD,1.0;WENLRV,1.0;KSDGSM,1.0;MNKEFS,1.0;WPGVEL,1.0;ELTSEG,1.0;SEGNDL,1.0;SYTFPK,1.0;YTFPKG,1.0;TFPKGY,1.0;PKGYKN,1.0;KGYKNS,1.0;NSTLIF,1.0;FNGTVT,1.0;GTVTTS,1.0;TVTTSA,1.0;SAAVSV,1.0;ETTEKS,1.0;EKSVQT,1.0;SVQTEN,1.0;VQTENL,1.0;TENLKI,1.0;IKAGEL,1.0;GELMIY,1.0;NGTWDK,1.0;DKYTGE,1.0;KYTGEN,1.0;YTGENP,1.0;DDTSKV,1.0;VKKVSI,1.0;
CBM26	7	nd	LYSYTL,0.75;VIFTDG,0.75;WPGVAM,0.67;PGVAMT,0.67;SWPGVA,0.58;DAYVIF,0.58;AYVIFT,0.58;YVIFTD,0.58;IFTDGK,0.58;FTDGKN,0.58;TDGKNQ,0.58;MIYDNG,0.58;KKELAS,0.5;ELASWP,0.5;YSYTLK,0.5;TLKDWE,0.5;GQKGFK,0.5;KGFKLT,0.5;IYCKAP,0.5;CKAPDG,0.5;VKVYIY,0.5;KVYIYN,0.5;YIYNED,0.5;EDVSPK,0.5;LKDWEQ,0.5;WEQDAY,0.5;KNQNPG,0.5;NQNPGV,0.5;GNKMIY,0.5;NKMIYE,0.5;
CBM26	8	nd	GWYKDG,0.91;WYKDGV,0.91;YKDGVW,0.91;KDGVWY,0.91;HYWNAS,0.73;WGNSTR,0.64;GNSTRI,0.64;NSTRIH,0.64;STRIHY,0.64;TRIHYW,0.64;SSNWPG,0.64;SNWPGE,0.64;SEGNGW,0.64;WPGELM,0.64;EGNGWY,0.64;NLLFHN,0.64;SSNLLF,0.64;SNLLFH,0.64;QTSDLN,0.64;LLFHNG,0.64;TSDLNR,0.64;SDLNRS,0.64;LFHNGS,0.64;FHNGSG,0.64;EGWYKD,0.64;SNPESS,0.64;DGVWYD,0.64;LFHDGN,0.55;DGNGNQ,0.55;GNGNQT,0.55;
CBM26	9	3.2.1.98:90, 3.2.1.60:30, 3.2.1.1:30,	AAFNNG,1.0;GQWDNN,1.0;QWDNNQ,1.0;WDNNQG,1.0;DNNQGR,1.0;NQWPGP,0.89;QWPGPG,0.89;WPGPGE,0.89;RDQDGW,0.89;QDGWFD,0.89;DGWFDG,0.89;GWFDGE,0.89;WFDGEW,0.89;FDGEWH,0.89;DITIYY,0.89;ITIYYK,0.89;TIYYKT,0.89;HYSLNQ,0.89;AWTTLP,0.89;TTLPGV,0.89;TLPGVP,0.89;LPGVPL,0.89;SEYEGY,0.89;EEGSQL,0.89;EGSQLR,0.89;GSQLRA,0.89;SQLRAA,0.89;QLRAAF,0.89;NNQGRD,0.89;NQGRDY,0.89;
CBM26	10	3.2.1.1:55,	WYFRGT,0.89;PARFKI,0.89;ARFKID,0.89;NATWPG,0.78;GEESPA,0.78;EESPAR,0.78;ESPARF,0.78;SPARFK,0.78;FSQPYL,0.56;ANATWP,0.56;ATWPGV,0.56;WPGQAM,0.56;YCYDFG,0.56;SLKVIF,0.56;LKVIFS,0.56;YFRGTA,0.56;FRGTAN,0.56;TGLYTT,0.56;FNGEES,0.56;NGEESP,0.56;RFKIDD,0.56;FKIDDG,0.56;DYQVGD,0.56;YQVGDY,0.56;QVGDYA,0.56;VGDYAT,0.56;GDYATY,0.56;SRQTLD,0.44;APNLCY,0.44;TTTQTF,0.44;
CBM26	11	3.2.1.1:90,	TVYFYN,1.0;FYNEKA,1.0;YNEKAD,1.0;NEKADD,1.0;EKADDA,1.0;DANWKN,1.0;ANWKNV,1.0;NWKNVY,1.0;KNVYLY,1.0;NVYLYV,1.0;VYLYVF,1.0;LYVFGG,1.0;YVFGGT,1.0;VFGGTD,1.0;FGGTDG,1.0;GGTDGE,1.0;GTDGEY,1.0;TDGEYN,1.0;DGEYNN,1.0;EYNNLV,1.0;YNNLVG,1.0;VGTWPG,1.0;GTWPGK,1.0;TWPGKL,1.0;WPGKLM,1.0;PGKLME,1.0;GKLMEK,1.0;KLMEKE,1.0;LMEKEE,1.0;EKEEDS,1.0;
CBM26	12	nd	FYCFDF,0.8;IYFWNP,0.6;PAGSVT,0.6;AGSVTP,0.6;IIFSSN,0.6;IFSSNG,0.6;SSSSSS,0.6;SSSSSV,0.6;LPSWPG,0.6;TIYFWN,0.4;VCYDNP,0.4;SWPGYA,0.4;YAMTKQ,0.4;GQNQSP,0.4;RFNNRG,0.4;KPLLAC,0.4;GQPFIT,0.4;YTVTAT,0.4;TVTATA,0.4;MAINYI,0.4;YITGAI,0.4;SIAVTN,0.4;VVEPPL,0.4;YISSSS,0.4;YRVTDL,0.4;LKNGKN,0.4;KNGKNY,0.4;LATADD,0.4;GVGINR,0.4;GGWYIG,0.4;
CBM26	13	3.2.1.1:150,	EAANLY,1.0;YAWAEG,1.0;AEGVGD,1.0;VGDIDG,1.0;GDIDGI,1.0;DGIGGW,1.0;GGWPGL,1.0;GWPGLS,1.0;LSMTHI,1.0;MTHIGN,1.0;GNGWHS,1.0;NGWHSI,1.0;GWHSIN,1.0;PDKYLN,1.0;DKYLNK,1.0;VSEEAS,1.0;EASEEK,1.0;EEKVED,1.0;EKVEDE,1.0;VEDEKS,1.0;TDDTTK,1.0;TTKEVV,1.0;VENNEV,1.0;NNEVEE,1.0;KASDEV,1.0;SDEVIS,1.0;VISEEE,1.0;EESQEP,1.0;ESQEPE,1.0;SQEPEE,1.0;
CBM27	1	3.2.1.78:33,	GPIYID,0.53;PIYIDN,0.53;IYIDNV,0.47;GPIYLD,0.47;PIYLDN,0.47;YTGPIY,0.42;TGPIYI,0.42;YKGPIY,0.42;IYLDNI,0.42;KGPIYL,0.37;KINGKD,0.32;INGKDY,0.32;AGQNSN,0.32;GQNSNY,0.32;IKKVSV,0.26;RPGNKY,0.26;LRLDVE,0.26;YIPNPD,0.26;PGGWAD,0.26;ELGSEF,0.26;NAGKKV,0.26;KKVKIN,0.26;HKAFAI,0.26;DFRTKK,0.26;IAGSYV,0.26;AGSYVK,0.26;LVFQFA,0.26;IAGQNS,0.26;PEDASN,0.26;EKENAK,0.26;
CBM27	2	3.2.1.78:15,	WQELKL,0.88;QKLVIQ,0.88;QELKLE,0.75;ELKLEL,0.75;DWDTKY,0.75;WDTKYG,0.75;DTKYGM,0.75;DTWQEL,0.63;TWQELK,0.63;LKLELT,0.63;LPPDWD,0.63;PPDWDT,0.63;PDWDTK,0.63;VVDDFE,0.63;NQKLVI,0.63;LKNVQE,0.63;KNVQEF,0.63;NVQEFS,0.63;VQEFSI,0.63;QEFSIY,0.63;LADVKR,0.5;IDLTSP,0.5;DLTSPE,0.5;VDDFEG,0.5;KLVIQL,0.5;VPNGGS,0.5;ANARLY,0.5;QSIGVK,0.5;SIGVKI,0.5;IGVKIE,0.5;
CBM27	3	nd	GHQNDT,0.71;SDTKDV,0.71;DTKDVT,0.71;TKDVTG,0.71;KDVTGS,0.71;DVTGSI,0.71;GAIITL,0.71;AIITLS,0.71;YIDNIK,0.57;GAYSYN,0.57;AYSYNG,0.57;SYNGPQ,0.57;PQDNVV,0.57;NFDEEK,0.57;LRLDVD,0.57;DVDYSK,0.57;VDYSKN,0.57;SEFKIE,0.57;EFKIEK,0.57;FEGEKL,0.57;EGEKLK,0.57;LKLNGY,0.57;GYNVLT,0.57;VLTYDF,0.57;TYDFIY,0.57;FIYDPN,0.57;IYDPNC,0.57;FITDGP,0.57;ITDGPN,0.57;EGAIIT,0.57;
CBM27	4	3.2.1.78:60,	WWNSGT,1.0;WNSGTW,1.0;SGTWQA,1.0;GTWQAE,1.0;PDIEWN,1.0;EVGNGA,1.0;VGNGAL,1.0;GNGALQ,1.0;DWEEVR,1.0;CEILEY,1.0;EILEYD,1.0;ILEYDI,1.0;LEYDIY,1.0;EYDIYI,1.0;YDIYIP,1.0;GRLRPY,1.0;RLRPYA,1.0;LRPYAV,1.0;RPYAVL,1.0;PYAVLN,1.0;AVLNPG,1.0;VLNPGW,1.0;NPGWVK,1.0;WVKIGL,1.0;VKIGLD,1.0;KIGLDM,1.0;GLDMNN,1.0;FHVRIE,1.0;HVRIEF,1.0;IFIDNV,1.0;
CBM28	1	3.2.1.4:180,	TRQGWD,0.76;RQGWDW,0.76;GTRQGW,0.59;YPEVKP,0.52;FEDGTR,0.48;EDGTRQ,0.48;DGTRQG,0.48;ANGSNA,0.48;NGSNAL,0.48;LGYWAQ,0.48;LTIEEA,0.45;TIEEAN,0.45;IEEANG,0.45;EEANGS,0.45;EANGSN,0.45;GSNALS,0.45;SNALSW,0.45;NALSWE,0.45;WASAPR,0.45;SDFAGR,0.45;ESGVKT,0.41;ALTIEE,0.41;LPSTFE,0.41;PSTFED,0.41;DNVRFE,0.41;GESGVK,0.38;QGWDWD,0.38;AFDFYL,0.38;PPSLGY,0.38;PSLGYW,0.38;
CBM30	1	3.2.1.4:48, 3.2.1.151:34,	IPESGN,0.83;PESGNG,0.83;NIPESG,0.75;GWYDAG,0.67;WYDAGD,0.67;KVNQVG,0.58;KGWYDA,0.58;QFNIPE,0.58;FNIPES,0.58;DILDEA,0.58;LDEARW,0.58;DEARWE,0.58;SGGFYA,0.58;DTACAA,0.58;RYFYYQ,0.5;YFYYQR,0.5;YQRQGI,0.5;WAYEMF,0.5;AYEMFP,0.5;ESGNGV,0.5;PDILDE,0.5;ILDEAR,0.5;RWELEW,0.5;GGFYAR,0.5;GFYARV,0.5;IKVNQV,0.42;EKYALV,0.42;GEKILK,0.42;TKGWYD,0.42;TACAAA,0.42;
CBM32	1	3.2.1.-:75, 3.2.1.132:7, 3.2.1.96:3, 3.2.1.52:0,	GYSLWE,0.56;YGYSLW,0.49;YSLWEF,0.45;GRYVRM,0.4;GTRWSS,0.31;LQVDLG,0.3;GYGYSL,0.29;WLQVDL,0.29;SGRYVR,0.28;WEAAYA,0.28;TRWSSA,0.27;GSGRYV,0.26;RYVRMY,0.26;YVRMYG,0.26;TGRYVR,0.25;VRMYGT,0.25;SLWEFQ,0.24;LWEFQV,0.24;QWLQVD,0.23;TGYGYS,0.22;QVDLGS,0.2;
CBM32	2	3.2.1.39:3,	GYSLFE,0.4;YGYSLY,0.4;GYSLYE,0.37;YGYSLF,0.35;YSLFEF,0.32;WEAAYG,0.3;QYGYSL,0.29;PYGYSL,0.28;YSLYEF,0.27;ARYVRM,0.26;SLFEFE,0.26;TPYGYS,0.25;RATPYG,0.24;LFEFEV,0.24;ATPYGY,0.23;FEFEVY,0.23;EAAYGK,0.22;WENAYG,0.22;FDWYEF,0.22;TRWSSD,0.21;SLYEFE,0.21;ATRWSS,0.2;IQVSND,0.2;
CBM32	3	nd	RWASDW,0.4;TRWASD,0.35;WASDWS,0.34;ASDWSD,0.31;WISVDL,0.29;GRYVRM,0.29;WGYSLY,0.29;RYVRML,0.28;YVRMLG,0.28;TQWGYS,0.27;QWGYSL,0.27;VTLDWE,0.26;GYSLYE,0.26;ISVDLG,0.25;GWGYSL,0.25;DPQWIS,0.24;PQWISV,0.24;QWISVD,0.24;SVDLGA,0.24;RVTLDW,0.24;TGWGYS,0.24;GDGGLD,0.22;DGGLDT,0.22;RATQWG,0.22;RGTGWG,0.22;GTGWGY,0.22;ATQWGY,0.22;GYSLHE,0.22;GTRWAS,0.21;GGLDTA,0.21;
CBM32	4	nd	LTSAND,0.93;ALTSAN,0.82;YALTSA,0.77;GSPTAK,0.4;EVKENL,0.39;GEVKEN,0.38;AYSYNK,0.38;ALRYAG,0.37;RAYSYN,0.37;GRAYSY,0.36;YSYNKV,0.36;SYNKVF,0.36;YNKVFD,0.36;SPTAKA,0.35;RDPKDW,0.34;NKVFDV,0.34;KENLVD,0.33;DPKDWT,0.3;PKDWTL,0.3;WTLKGS,0.3;TSANDA,0.29;VKENLV,0.27;DWTLKG,0.27;QLADVQ,0.27;GPSGSP,0.27;PSGSPT,0.27;SGSPTA,0.27;SANDAP,0.26;WTLQGS,0.25;DGRAYS,0.25;
CBM32	5	3.2.1.50:220, 3.2.1.52:20,	LNRHTI,0.73;NRHTIY,0.73;RHTIYN,0.73;HTIYNF,0.73;TIYNFK,0.73;IYNFKI,0.68;YNFKIA,0.68;NFKIAA,0.63;FKIAAK,0.63;KIAAKY,0.63;ASAAEL,0.6;LYKDGK,0.56;YKDGKK,0.56;FASAAE,0.55;KDGKKV,0.53;FKGLNR,0.52;KGLNRH,0.52;GLNRHT,0.52;DGKKVA,0.49;PVRDFK,0.44;VRDFKA,0.44;KKNVTV,0.43;YLPRSG,0.42;GGFASA,0.4;GFASAA,0.4;AAKYSN,0.4;AKYSNG,0.4;ENTIWH,0.39;GKKVAE,0.39;YKFKGL,0.39;
CBM32	6	nd	ARYVRL,0.49;AARIYE,0.41;TKWCAT,0.32;KWCATG,0.32;SARYVR,0.32;RIYEFE,0.3;AVRIYE,0.26;APHTLT,0.25;DGKLDT,0.24;GKLDTK,0.24;KLDTKW,0.24;LDTKWC,0.24;DTKWCA,0.24;LQVDLG,0.24;ATSARY,0.24;TSARYV,0.24;ARIYEF,0.24;HAGAGG,0.22;WLQVDL,0.21;QVDLGA,0.21;AGAGGE,0.21;IQVSTD,0.21;QVSTDG,0.21;AATSAR,0.21;RYVRLV,0.21;YVRLVV,0.21;DTAVRI,0.21;TAVRIY,0.21;RIYEMD,0.21;IYEMDV,0.21;
CBM32	7	3.2.1.50:4,	GRMVVD,0.55;RMVVDL,0.55;AAVDGD,0.53;MVVDLG,0.53;AVDGDP,0.45;VVDLGA,0.4;DGDPAT,0.34;AAAVDG,0.32;DGRMVV,0.32;PGRDGR,0.31;VDGRAG,0.26;GRAGLV,0.26;DGDPDT,0.24;GDPATR,0.24;DPATRW,0.24;GRDGRM,0.24;RDGRMV,0.24;DGRAGL,0.24;DSWLAV,0.23;SWLAVD,0.23;WLAVDL,0.23;LAVDLG,0.23;DVDGRA,0.23;PAAAVD,0.23;GRGRVR,0.23;RGRVRR,0.23;GRVRRL,0.23;RVRRLT,0.23;GLVRLS,0.23;LVRLSV,0.23;
CBM32	8	3.2.1.97:29,	LPATGE,0.93;VEKPEF,0.88;EKPEFK,0.88;VSLALS,0.88;SLALSA,0.88;LALSAL,0.88;ALSALF,0.88;LSALFV,0.88;KPEFKL,0.86;PATGES,0.86;ATGESQ,0.86;APTVEK,0.81;PTVEKP,0.81;TVEKPE,0.81;TGESQS,0.81;GESQSD,0.81;ESQSDT,0.81;SLWHTS,0.78;LWHTSW,0.78;GGDVGK,0.78;VGKPAT,0.78;GKPATM,0.78;KPATMV,0.78;FGKTIK,0.78;KIVLTG,0.78;IVLTGT,0.78;QSAAEL,0.78;QKLTDK,0.78;NQEEVA,0.78;TALFLA,0.78;
CBM32	9	nd	LAEVEL,0.75;AEVELL,0.73;QYTLTS,0.62;TLAEVE,0.58;VQYTLT,0.49;WDRQTR,0.45;RQTRAF,0.42;WTLQGS,0.36;EVELLA,0.36;DRQTRA,0.33;AVQYTL,0.31;YTLTSA,0.31;LQGSAD,0.31;QGSADG,0.31;RSGESF,0.31;YRLVLD,0.29;ATLAEV,0.29;YTLTSS,0.25;GWTLQG,0.25;LFDDTS,0.24;FDDTSA,0.24;DDTSAT,0.24;SVDLPV,0.24;YTLTSG,0.24;QTRVFS,0.24;RLVLDG,0.24;EVELLS,0.24;FAWDRQ,0.22;AWDRQT,0.22;QTRAFT,0.22;
CBM32	10	3.2.1.50:100,	LDKAVK,0.72;LSKTGA,0.72;YTAESW,0.68;TAESWK,0.68;AESWKA,0.68;ESWKAF,0.68;SGATVT,0.55;YTADSW,0.55;TADSWK,0.55;KALTDA,0.55;DSSKYT,0.53;TTASDG,0.45;TLTDYS,0.45;GNAQMK,0.45;ARLARP,0.45;VYTDAV,0.45;SLESYL,0.45;DAGLTS,0.45;DAVSEF,0.45;RNALYV,0.45;YVAIDD,0.45;QHPQSA,0.45;DAKAAH,0.45;IVHIDA,0.45;VESQYD,0.45;DRGPLS,0.45;EECGRR,0.45;TTQGDL,0.45;AGFSIT,0.45;FSITTA,0.45;
CBM32	11	nd	VEAYAV,0.55;WQDAYA,0.52;TRWSSP,0.48;SSGDET,0.45;FPASAA,0.45;SVEAYA,0.45;DFPASA,0.43;YRVQVS,0.43;WRTAAT,0.43;RTAATV,0.43;RWSSPA,0.41;DETPDF,0.39;ETPDFP,0.39;TPDFPA,0.39;WSSPAE,0.39;SSPAED,0.39;QVSADG,0.39;VSADGR,0.39;GYSLWS,0.39;YSLWSV,0.39;QWIQVD,0.34;WIQVDL,0.34;IQVDLG,0.34;QDAYAS,0.34;SLWSVE,0.34;LWSVEA,0.34;WSVEAY,0.34;PDFPAS,0.3;DGRTWR,0.3;ATRFGY,0.27;
CBM32	12	nd	FAATPN,0.9;LAFAAT,0.82;PLAFAA,0.8;AFAATP,0.8;EQPYWT,0.78;LGLDGG,0.78;RPFQVN,0.78;WLALPD,0.77;AATPND,0.77;ATPNDF,0.77;GEQPYW,0.77;LALPDT,0.75;LALAVR,0.75;ALAVRP,0.75;PFQVNP,0.75;FQVNPP,0.75;FSIEPF,0.73;DGPNWR,0.72;GPNWRY,0.72;PNWRYG,0.72;NWRYGI,0.72;TLALAV,0.72;LAVRPF,0.7;AVRPFQ,0.7;VRPFQV,0.7;QPLAFA,0.68;QLVARY,0.67;PRGFSG,0.65;QAQLVA,0.65;AQLVAR,0.65;
CBM32	13	3.2.1.18:2, 3.2.1.52:1,	YLPRQD,0.69;LPRQDG,0.62;WTSAAE,0.44;PWTSAA,0.41;DGNPAT,0.36;SYLPRQ,0.36;LRALSE,0.36;FSYLPR,0.31;RALSEV,0.31;NWGTAV,0.28;VATGTF,0.28;WHTKWS,0.26;PRQDGG,0.26;TSAAEI,0.26;VDGNPA,0.23;HTKWSG,0.23;PHEIQI,0.23;DLGATY,0.23;ATGTFA,0.23;ALSEVN,0.23;NPWTSA,0.23;AVDGNP,0.21;APMPHE,0.21;PMPHEI,0.21;HEIQID,0.21;TKWSGG,0.21;IDLGAT,0.21;DGVNWG,0.21;GVNWGT,0.21;VNWGTA,0.21;
CBM32	14	nd	TARYVR,0.62;VTARYV,0.44;ARYVRL,0.41;WIRVDL,0.31;IRVDLG,0.31;PVTARY,0.31;VDGDLS,0.28;DGDLST,0.26;QWIRVD,0.23;RYVRLR,0.23;AVDGSL,0.21;KAVDGS,0.21;RYVRVY,0.21;
CBM32	15	3.2.1.35:150, 3.2.1.52:45,	YKPNTN,1.0;TYRLSE,1.0;YRLSEK,1.0;RLSEKT,1.0;LSEKTD,1.0;SEKTDV,1.0;SISNAK,1.0;ISNAKV,1.0;SNAKVM,1.0;PSNLRD,0.86;SNLRDG,0.86;ITYRLS,0.86;EKTDVR,0.86;SSISNA,0.86;VMARVG,0.86;QLGTLS,0.86;LNEFIN,0.86;NRDYNN,0.86;IKIEWT,0.86;IEWTDV,0.86;YEIITL,0.86;YDELIN,0.86;LSSFET,0.86;LKEALN,0.86;DDSNSS,0.86;DSNSSQ,0.86;LRATDF,0.86;NKVLTL,0.86;VLTLGN,0.86;EYTAES,0.86;
CBM32	16	nd	WIAVDL,0.49;DPQWIA,0.4;PQWIAV,0.4;QWIAVD,0.4;WIYVDL,0.37;IYVDLG,0.37;IAVDLG,0.37;SGRYVR,0.31;ELEVYG,0.31;TTRWAS,0.29;GRYVRV,0.29;AVDLGG,0.26;LSGSGR,0.26;SGSGRY,0.26;GDPQWI,0.23;EWIYVD,0.23;YKIQVS,0.23;YGYSLW,0.23;FEVYGT,0.23;GYSLWE,0.2;YSLWEL,0.2;SLWELE,0.2;
CBM32	17	3.2.1.52:21,	DGNVPA,0.45;GNVPAN,0.45;DGDLGT,0.45;NVPANT,0.39;AVDGDL,0.39;VDGDLG,0.35;GDLGTR,0.35;DLGTRW,0.35;RIVGHG,0.29;IVGHGN,0.29;DDGNVP,0.26;KAVDGD,0.26;LGTRWG,0.23;TRWGTA,0.23;RWGTAQ,0.23;WGTAQN,0.23;GTAQNK,0.23;TAQNKA,0.23;VKVTVL,0.23;KVTVLS,0.23;VTVLSA,0.23;TVLSAD,0.23;VLSADG,0.23;LSADGG,0.23;SADGGT,0.23;NVGINE,0.23;VGINEI,0.23;
CBM32	18	3.2.1.140:1,	ARYVRI,0.65;LTVDLG,0.52;RYVRIT,0.52;DARYVR,0.48;TVDLGR,0.42;AAVDGN,0.39;TLTVDL,0.39;ASAAVD,0.35;SAAVDG,0.35;NTFWHS,0.29;PNTFWH,0.26;TFWHSR,0.23;VDLGRT,0.23;STDGSH,0.23;TDGSHW,0.23;YVRITM,0.23;
CBM32	19	nd	YRLNIT,0.67;LNITAN,0.67;RLNITA,0.63;QGSNDG,0.5;YYRLNI,0.42;ITANNG,0.42;VTASAE,0.38;TASAEN,0.38;WTLQGS,0.38;LQGSND,0.38;TANNGD,0.38;NPVGTV,0.38;PVGTVH,0.38;VGTVHT,0.38;SWCRDY,0.38;GGRSFY,0.38;AFDQNS,0.33;GWLQYD,0.33;WLQYDL,0.33;LQYDLG,0.33;TLQGSN,0.33;WTTLDT,0.33;YRYYRL,0.33;NITANN,0.33;GTVHTV,0.33;TVHTVA,0.33;VHTVAQ,0.33;HTVAQV,0.33;RYYRLN,0.29;YDGGRS,0.29;
CBM32	20	nd	REAEDS,0.67;KVRNIG,0.67;SFGRPE,0.62;FGRPED,0.62;GRPEDS,0.62;EDSARI,0.62;EAEDSA,0.62;AEDSAN,0.62;VRNIGG,0.62;APDLDR,0.62;LAVNQR,0.57;AVNQRE,0.57;RPEDSA,0.57;PEDSAR,0.57;SYTPKT,0.57;YTPKTT,0.57;TPKTTL,0.57;PKTTLT,0.57;KTTLTV,0.57;SPTHAR,0.52;DSARIK,0.52;SARIKD,0.52;ARIKDY,0.52;VSVNGG,0.52;PVSVTL,0.48;VSVTLD,0.48;SVTLDL,0.48;GPGLDR,0.48;PGLDRI,0.48;GLDRIA,0.48;
CBM32	21	nd	NAMQEE,0.95;SVKTGD,0.95;DKTALK,0.89;FLNLRL,0.89;LNLRLI,0.89;ARDEAN,0.84;ALKAFI,0.84;LKAFID,0.84;AMQEEV,0.84;GDKTAL,0.79;RDEANA,0.79;NLRLIP,0.79;LVTAFL,0.79;VTAFLN,0.79;TAFLNL,0.79;AFLNLR,0.79;MQEEVN,0.79;DKSLLE,0.79;FDGLTK,0.79;AARDEA,0.74;AFDRLA,0.74;KGDKTA,0.68;KTALKA,0.68;TALKAF,0.68;NAFDRL,0.68;LRLIPD,0.68;RLIPDK,0.68;DGLTKA,0.68;GLTKAL,0.68;PDKSLL,0.63;
CBM32	22	nd	WEAAYA,0.5;GRYLRV,0.4;TRWASA,0.3;EAAYAK,0.3;SGRYLR,0.3;QWLRVD,0.25;WLRVDL,0.25;EAAYAT,0.25;GRYLRI,0.25;RYLRIY,0.25;YLRIYG,0.25;RYLRVY,0.25;YLRVYG,0.25;LRVYGT,0.25;KAVDGS,0.2;RWSSAF,0.2;DPQWLR,0.2;PQWLRV,0.2;LRVDLG,0.2;RVDLGA,0.2;DGGVDD,0.2;TSYGYS,0.2;YSLYEV,0.2;
CBM32	23	nd	SANSEE,0.9;PNQYPY,0.9;ASAAEV,0.9;ASANSE,0.85;YPYNLT,0.85;PYNLTL,0.85;YLPRQD,0.85;ENGRIL,0.85;YNIYTS,0.85;KKTATF,0.85;SAAEVD,0.85;ANSEES,0.8;NQYPYN,0.8;QYPYNL,0.8;IYTSVD,0.8;YTSVDG,0.8;NNSDKK,0.8;NSDKKT,0.8;SDKKTA,0.8;DKKTAT,0.8;AAEVDI,0.8;YNLTLE,0.75;SSGTWE,0.75;SGTWEN,0.75;GTWENN,0.75;VTAKYV,0.75;TAKYVK,0.75;NGFASA,0.75;GFASAA,0.75;FASAAE,0.75;
CBM32	24	4.2.2.11:1,	LSTRWS,0.5;DDGNVA,0.45;STRWSA,0.45;TRWSAN,0.4;RWSANG,0.4;WNSITE,0.4;ASADDG,0.3;SADDGN,0.3;ADDGNV,0.3;YKGDQR,0.3;IVGYGN,0.3;SSDDGN,0.25;SDDGNV,0.25;AANTLD,0.25;NLSTRW,0.25;TRWSAE,0.25;RWSAEG,0.25;AFYKGD,0.25;FYKGDQ,0.25;AWHQGD,0.25;ARYVRI,0.25;RYVRIV,0.25;RIVGYG,0.25;YVRIVG,0.25;VGHGNT,0.25;VGYGNT,0.25;NSITEV,0.25;WTSITE,0.25;YGADGG,0.25;GNTSND,0.2;
CBM32	25	nd	VKARYV,0.81;KARYVR,0.81;AVKARY,0.67;ARYVRV,0.52;GMMAKG,0.48;FEFGNL,0.48;LTIAEL,0.48;TIAELD,0.48;IAELDF,0.48;EGTKNH,0.38;GTKNHS,0.38;AEAAFD,0.38;EAAFDA,0.38;YTLTGM,0.38;LTGMAY,0.38;QTAFGG,0.38;AFGGGM,0.38;SAFEFG,0.38;AFEFGN,0.38;EFGNLV,0.38;FGNLVN,0.38;PSKRSL,0.38;RSLYFK,0.38;FKQAVK,0.38;KQAVKA,0.38;QAVKAR,0.38;RVTAQE,0.38;GNSQAL,0.38;ALTIAE,0.38;AELDFF,0.38;
CBM32	26	nd	HAGAGG,1.0;AGAGGE,1.0;GAGGES,1.0;EGIEGM,0.88;GIEGML,0.88;IEGMLN,0.88;EGMLNG,0.88;GMLNGT,0.88;MLNGTI,0.88;NGTITS,0.88;GTITSL,0.88;TITSLS,0.88;ITSLSD,0.88;TSLSDK,0.88;SLSDKW,0.88;LSDKWS,0.88;SDKWSS,0.88;VDIRLT,0.88;DIRLTQ,0.88;IRLTQP,0.88;MDHAGA,0.88;DHAGAG,0.88;DFDLYY,0.88;LAKEVR,0.88;KEVRGN,0.88;DNGTPW,0.88;AIRIYN,0.88;IRIYNW,0.88;NDEYLK,0.88;DEYLKQ,0.88;
CBM32	27	nd	WEAANA,0.68;KTATAS,0.63;TATASA,0.63;ATASAS,0.63;TASASE,0.63;ASASET,0.63;SASETN,0.63;ASETNT,0.63;SETNTL,0.63;ETNTLT,0.63;TNTLTP,0.63;NTLTPD,0.63;TLTPDK,0.63;LTPDKV,0.53;TPDKVV,0.53;PDKVVD,0.53;DKVVDG,0.53;KVVDGD,0.53;VVDGDT,0.53;VDGDTS,0.53;DGDTSS,0.37;GDTSSR,0.37;IDWEAA,0.37;DWEAAN,0.37;EAANAK,0.37;AANAKV,0.37;ANAKVY,0.37;KPGNSR,0.32;GAKQWI,0.32;VVPSLR,0.32;
CBM32	28	nd	DLQEST,0.69;FDLQES,0.58;GFRYLP,0.58;LVIDLG,0.54;YLPRAE,0.54;SEETRS,0.5;EETRSG,0.5;ETRSGN,0.5;PHQLVI,0.5;HQLVID,0.5;QLVIDL,0.5;QESTFW,0.46;GMIKDY,0.46;LQESTF,0.42;YPHQLV,0.42;FRYLPR,0.42;YRVYVK,0.42;VFDLQE,0.38;VTGFRY,0.38;TGFRYL,0.38;RYLPRA,0.38;LPRAEK,0.38;VIDLGK,0.35;IDLGKE,0.35;TVTGFR,0.35;PGMIKD,0.35;TRSGNR,0.31;RSGNRT,0.31;GNRTAD,0.31;NRTADK,0.31;
CBM32	29	3.2.1.52:16,	GEFSNI,0.75;EFSNIK,0.71;EGEFSN,0.54;FSNIKA,0.42;SNIKAN,0.42;NIKANP,0.42;IKANPI,0.42;RYVKFV,0.33;YVKFVA,0.33;VKFVAK,0.33;KFVAKS,0.33;KANPIL,0.33;ANPILQ,0.33;RENIKL,0.29;ENIKLG,0.29;NIKLGQ,0.29;IKLGQR,0.29;YLPRQD,0.29;NDTEGL,0.25;LRYAFD,0.25;DSGQVT,0.25;EASRAK,0.25;SGASVT,0.25;AVSTDA,0.25;QDGAAV,0.25;VTVTAN,0.25;ANGKTA,0.25;PATLKS,0.25;ATLKSI,0.25;TITVKA,0.25;
CBM32	30	3.2.1.-:2,	ARYVRL,0.6;TEQSAR,0.53;RYVRLT,0.53;YVRLTV,0.53;EQSARI,0.47;NQREDS,0.4;YARSDT,0.4;ARSDTE,0.4;RSDTEQ,0.4;SDTEQS,0.4;DTEQSA,0.4;DEAWIG,0.4;SASASG,0.33;GLNQRE,0.33;QREDSV,0.33;ASASAS,0.27;ASASGH,0.27;YLTYWD,0.27;FDLGSA,0.27;REDSVA,0.27;EDSVAY,0.27;SVAYAR,0.27;VAYARS,0.27;SVSYAR,0.27;SYARSD,0.27;SARIRD,0.27;ARIRDY,0.27;STWAAA,0.27;WAAATD,0.27;AWIGTS,0.27;
CBM32	31	1.1.3.9:5,	YVSNDG,0.47;NWGSPV,0.4;WGSPVA,0.4;RGYEVY,0.33;GYEVYV,0.33;YEVYVS,0.33;DGSNWG,0.33;GSNWGS,0.33;WWSIHE,0.33;TRWSTG,0.27;GQSLTI,0.27;QSLTID,0.27;DYPRGY,0.27;DYARGY,0.27;YARGYE,0.27;VYVSND,0.27;SNWGSP,0.27;WSIHEL,0.27;APGQSL,0.27;PGQSLT,0.27;ANDYPR,0.27;NWGSAI,0.27;WGSAIA,0.27;GSAIAT,0.27;SAIATG,0.27;AIATGT,0.27;IATGTG,0.27;ATGTGN,0.27;TGTGNG,0.27;VSNDGS,0.2;
CBM32	32	3.2.1.96:4,	TKWCAV,0.6;KWCAVG,0.6;TEARYV,0.53;ARYVRI,0.53;ESPDMN,0.47;SPDMNT,0.47;PDMNTS,0.47;DMNTSD,0.47;MNTSDY,0.47;NTSDYT,0.47;TSDYTI,0.47;SDYTIE,0.47;EARYVR,0.47;DTAARI,0.47;TAARIY,0.47;KLNTKW,0.4;NQVLID,0.4;HAQKGG,0.4;EVSEDG,0.4;ISKDNQ,0.4;KDNQNW,0.4;NQNWTE,0.4;WTEVVN,0.4;VKKNKL,0.4;KNKLGE,0.4;NKLGET,0.4;ETKDSF,0.4;KPTQGS,0.4;TQGADT,0.4;YEIQVL,0.4;
CBM32	33	nd	MIDGDL,0.77;ENWTDV,0.69;TARAAA,0.69;ARYVRV,0.62;WTDVVT,0.46;RYVRLI,0.46;YVRLIN,0.46;VRLINK,0.46;FDGKDS,0.38;GKDSTV,0.38;TGLNIT,0.38;APYTAT,0.38;KIAAGA,0.38;LGSSKP,0.38;VSGNVT,0.38;EITVTP,0.38;KGYKPQ,0.38;DKEVTT,0.38;RGNVYK,0.38;RLTDDE,0.38;DEFKSE,0.38;AAALNV,0.38;EKDALE,0.38;LRIYTQ,0.38;ANAAFS,0.38;IKSFRI,0.38;VQSGAA,0.38;GAASGA,0.38;DGKQLL,0.38;PEISEF,0.38;
CBM32	34	nd	TSGNDA,0.47;SGNDAP,0.47;NDAPDR,0.35;DAPDRD,0.35;SNDGEN,0.35;NDGENW,0.35;LLGSND,0.35;LGSNDG,0.35;EGSLKL,0.29;ITSGND,0.29;APDRDP,0.29;ASNDGE,0.29;GSNDGV,0.29;SNDGVT,0.29;NDGVTW,0.29;AGEGSL,0.24;GEGSLK,0.24;LTSGND,0.24;GNDAPD,0.24;SEWRLL,0.24;GSLKLV,0.24;SLKLVD,0.24;KLVDGD,0.24;GSNDGS,0.24;SNDGSN,0.24;NDGSNW,0.24;
CBM32	35	nd	IDKAID,0.62;DKAIDG,0.62;EIKFNP,0.59;IKFNPT,0.59;PTEFKR,0.52;NFTNEV,0.48;IYASRT,0.48;VEIKFN,0.48;TLDRIV,0.45;LDRIVY,0.45;FDIYAS,0.45;SIDKAI,0.41;KAIDGD,0.41;THWETG,0.41;FTNEVV,0.41;VSEEFN,0.41;FKRIKF,0.38;IKFVFK,0.38;KFKFKK,0.38;WHSGKQ,0.34;HSGKQN,0.34;TNEVVV,0.34;KFNPTE,0.34;FNPTEF,0.34;FYKEDK,0.34;SEEFNT,0.34;SGKQNT,0.34;TEFKRI,0.34;EFKRIK,0.34;KRIKFV,0.34;
CBM32	36	nd	WQVDLG,0.77;NWYTPT,0.77;SWFMYK,0.69;WFMYKG,0.69;FMYKGS,0.69;MYKGSE,0.69;ARYVRI,0.69;ISWFMY,0.62;YKIEYS,0.62;NNPNNW,0.62;NPNNWY,0.62;PNNWYT,0.62;NNWYTP,0.62;WWQVDL,0.54;EVDISW,0.54;VDISWF,0.54;DISWFM,0.54;YKGSEA,0.54;KGSEAY,0.54;YKYKIE,0.54;KIEYST,0.54;YGFTSD,0.54;WYTPTL,0.54;NDGNYQ,0.46;WPAWWQ,0.46;YYKYKI,0.46;IEYSTD,0.46;TIDRTS,0.46;IDRTSN,0.46;LVNAVL,0.46;
CBM32	37	3.2.1.78:1,	PQFVGE,0.92;QFVGEK,0.92;FVGEKA,0.92;VGEKAV,0.92;GEKAVD,0.92;EKAVDG,0.92;KAVDGD,0.92;TRWSAD,0.92;RWSADK,0.92;DGDETT,0.85;GDETTR,0.85;DETTRW,0.85;ETTRWS,0.85;GEVKNI,0.77;GELVLQ,0.77;ESPVYE,0.77;ESYQSI,0.77;FKEENG,0.77;YIDGNN,0.77;NNVQAR,0.77;QARFVK,0.77;ARFVKY,0.77;QQMKMW,0.77;QMKMWQ,0.77;YSSSII,0.77;SSSIIS,0.77;KRLPEA,0.77;LLTENL,0.77;QLAFEV,0.77;DITEDQ,0.77;
CBM32	38	nd	DGTTFT,0.5;NARYVR,0.5;RVTVNG,0.5;VTVNGN,0.5;TVNGNT,0.5;ASGDDG,0.42;ATSTDG,0.42;TSTDGT,0.42;STDGTT,0.42;VNARYV,0.42;YVRVTV,0.42;RYVRVT,0.42;VRVTVN,0.42;ATRWSA,0.33;MGSVKP,0.33;VKPLNG,0.33;KPLNGL,0.33;PLNGLD,0.33;LNGLDI,0.33;NERINL,0.33;NLFDIA,0.33;IATSTD,0.33;GTTFTR,0.33;VGISSG,0.33;GISSGK,0.33;SSGKSA,0.33;RVTFPT,0.33;TFYGST,0.33;STQTTW,0.33;TTWGSI,0.33;
CBM32	39	nd	PTSRWY,1.0;TSRWYQ,1.0;SRWYQA,1.0;RWYQAS,1.0;RDPYSF,1.0;DPYSFR,1.0;PYSFRL,1.0;YSFRLQ,1.0;SFRLQT,1.0;FRLQTS,1.0;RLQTSS,1.0;DTVQNN,1.0;YIDQGN,1.0;RNNQWA,1.0;NNQWAS,1.0;AYGERL,1.0;YGERLP,1.0;GNTVEL,1.0;NTVELS,1.0;TVELSW,1.0;VELSWD,1.0;ELSWDA,1.0;LSWDAV,1.0;SWDAVP,1.0;WDAVPY,1.0;DAVPYA,1.0;RLYIDQ,0.92;PYATSY,0.92;YATSYK,0.92;ATSYKV,0.92;
CBM32	40	nd	RWDTGK,1.0;GGNYWS,1.0;AIDGDR,0.92;TRWDTG,0.92;WDTGKH,0.92;DTGKHQ,0.92;GNYWSI,0.92;IDGDRR,0.83;DGDRRT,0.83;GDRRTR,0.83;DRRTRW,0.83;RRTRWD,0.83;RTRWDT,0.83;NYWSIQ,0.83;YWSIQE,0.83;QVYSRE,0.83;TGKHQA,0.75;GKHQAS,0.75;KHQASG,0.75;HQASGE,0.75;QASGEY,0.75;WSIQEL,0.75;SIQELQ,0.75;SGEYFQ,0.67;GEYFQI,0.67;YFQIDL,0.67;SYDYPR,0.67;GSGGNY,0.67;QELQVY,0.67;LQVYSR,0.67;
CBM32	41	3.2.1.39:4,	GTRWES,0.45;DGNAGT,0.36;NWTTLA,0.36;WTTLAT,0.36;GTARTT,0.36;TTARYV,0.36;TARYVR,0.36;NMGTRW,0.27;AVDGNA,0.27;GTRWAS,0.27;NAGTRW,0.27;AGTRWE,0.27;ADPQWI,0.27;DPQWIR,0.27;PQWIRF,0.27;QWIRFD,0.27;WIRFDL,0.27;IRFDLG,0.27;EGSNDD,0.27;TGMAAG,0.27;ARYVRM,0.27;GSYRYL,0.27;SYRYLR,0.27;HGTART,0.27;YGYSLW,0.27;GYSLWE,0.27;YGTPAE,0.27;
CBM32	42	3.2.1.18:21,	YAEAAV,0.68;AEAAVD,0.68;EAAVDG,0.68;LTVDLG,0.47;GLYAEA,0.42;LYAEAA,0.42;GSLTVD,0.42;SLTVDL,0.42;TASATS,0.37;ASATSE,0.37;SATSEE,0.37;PGLYAE,0.37;SEEGQD,0.32;EGQDPA,0.32;ASSAID,0.32;GSDALP,0.32;SLSVNL,0.32;ITPRTS,0.32;PIDAEE,0.32;KITAIQ,0.32;SIAELN,0.32;IKGEVD,0.32;KGEVDE,0.32;EVDEIA,0.32;VDEIAN,0.32;GNLKIT,0.32;KITKEE,0.32;ITKEEE,0.32;ITGDLE,0.32;GTIVTR,0.32;
CBM32	43	nd	EPTVEP,1.0;PTVEPT,1.0;TVEPTP,1.0;PEPTKE,0.91;EPTKEP,0.91;PTKEPT,0.91;EPTPAP,0.91;EPTPEP,0.82;PTPEPT,0.82;TKEPTV,0.82;KEPTVE,0.82;PKPPVK,0.82;KPPVKP,0.82;PPVKPE,0.82;PVKPEP,0.82;VKPEPT,0.82;KPEPTP,0.82;PEPTPA,0.82;PAPKPP,0.82;APKPPV,0.82;PVKPAP,0.82;TPAPKP,0.73;LPDPKP,0.73;PKPEPK,0.73;KPEPKP,0.73;PLPPVK,0.73;TPVKPE,0.73;PAPKPQ,0.73;APKPQP,0.73;AFLYRL,0.73;
CBM32	44	nd	DARDKY,0.86;ARDKYF,0.86;DDARDK,0.68;SDDARD,0.64;IEVQAN,0.46;EVQANN,0.46;VQANNL,0.46;SSNLAN,0.43;SNLANF,0.43;NLANFL,0.43;YGIRSI,0.43;GIRSIE,0.43;IRSIEV,0.43;RSIEVQ,0.43;SIEVQA,0.43;RDKYFF,0.43;DKYFFE,0.43;KYFFEF,0.43;YFFEFV,0.43;FFEFVS,0.43;FEFVSE,0.43;SGFYWI,0.43;SGFYYV,0.43;GFYYVL,0.43;PVPLAI,0.43;DGNLDT,0.39;NLDTFW,0.39;WEYPPL,0.39;KIQKLN,0.39;LRVYCD,0.39;
CBM32	45	3.2.1.-:29,	NIEAIT,0.55;IEAITD,0.55;EAITDG,0.55;TFKDVK,0.45;FKDVKV,0.45;KDVKVE,0.45;DVKVEL,0.45;VKVELS,0.45;WKGYSN,0.45;KGYSNG,0.45;AITDGK,0.45;NYAVHN,0.45;PTNPEA,0.4;PEAIND,0.4;GKFDEN,0.4;DDNYAV,0.4;DENYTT,0.4;TWSSGR,0.4;NVYTIE,0.4;IEEIKV,0.4;KVQLAP,0.4;SFQFGR,0.4;RMAVRA,0.4;IWPAIW,0.4;QDETGH,0.4;RDGMHT,0.4;TRPMFP,0.4;FPILET,0.4;PILETQ,0.4;ETQVGD,0.4;
CBM32	46	nd	DPKSRW,0.45;PKSRWS,0.45;KSRWSS,0.45;PAAAVA,0.45;AAAVAD,0.45;ETVRFD,0.45;TVRFDA,0.45;VRFDAP,0.45;GVELYA,0.45;VELYAV,0.45;ATSSGD,0.36;TSSGDE,0.36;SSGDET,0.36;RWSSPA,0.36;WSSPAA,0.36;SSPAAD,0.36;TKYGYS,0.36;KYGYSL,0.36;YGYSLW,0.36;GYSLWG,0.36;PPVTPP,0.36;PVTPPV,0.36;VTPPVT,0.36;AAVADQ,0.27;THLGSV,0.27;VGDGRG,0.27;AVAPVD,0.27;PTGQPG,0.27;TATGPG,0.27;SGSPTG,0.27;
CBM32	47	nd	AYTLTS,0.45;YTLTSA,0.45;TSANDV,0.45;SANDVP,0.45;VTAYTL,0.36;TAYTLT,0.36;LTSAND,0.36;ANDVPA,0.36;NDVPAR,0.36;DVPARD,0.36;VPARDP,0.36;GVSHFQ,0.36;VSHFQV,0.36;REAFAS,0.36;VVWQAD,0.36;VWQADL,0.36;WVLEGS,0.36;SPGAPF,0.36;SSYRLT,0.36;RGAAGA,0.36;LDAAAG,0.36;DAAAGW,0.36;AAAGWR,0.36;KWCIDG,0.27;NSTAYR,0.27;PKAGVS,0.27;LREAFA,0.27;RVSVDW,0.27;ANLQGL,0.27;ASDYHT,0.27;
CBM32	48	3.2.1.18:2,	RPELAV,0.7;PELAVD,0.7;ELAVDG,0.7;KVVLWP,0.4;VVLWPR,0.4;ARYVKV,0.4;RYVKVE,0.4;AEVEVY,0.4;GSGWRP,0.4;SGWRPE,0.4;GWRPEL,0.4;WRPELA,0.4;SSSYVG,0.3;SSYVGS,0.3;SYVGSG,0.3;YVGSGW,0.3;YIGSGW,0.3;VGSGWR,0.3;VLWPRN,0.3;VNWTTV,0.3;PAVNAR,0.3;AVNARY,0.3;VNARYV,0.3;NARYVK,0.3;YVKVEA,0.3;VKVEAT,0.3;YVMQLA,0.3;VMQLAE,0.3;QLAEVE,0.3;LAEVEV,0.3;
CBM32	49	nd	DRSLNF,0.83;RSLNFP,0.83;LATFYT,0.67;DAQAGQ,0.67;LNYKLS,0.67;ELLILQ,0.67;LSQSLT,0.67;SQSLTE,0.67;SLTELD,0.67;LTELDT,0.67;QIHEII,0.67;EEAVRR,0.67;VRRLDM,0.67;LTTVER,0.67;TVERFE,0.67;ERFEKD,0.67;FEKDEN,0.67;KDENVG,0.67;ENVGKL,0.67;NVGKLV,0.67;VGKLVK,0.67;LVKHLQ,0.67;VKHLQG,0.67;KHLQGF,0.67;QGFKQM,0.67;MIAYYY,0.67;AYYYQQ,0.67;YYQQGQ,0.67;YQQGQI,0.67;QGQISD,0.67;
CBM32	50	3.2.1.113:1,	ADGDVK,1.0;DGDVKT,1.0;GDVKTR,1.0;DVKTRW,1.0;VKTRWA,1.0;KTRWAA,1.0;QLELDK,1.0;ERKLKF,1.0;WSAINE,0.95;TFGTDV,0.84;FGTDVN,0.84;PANIAD,0.79;ANIADG,0.79;NIADGD,0.79;IADGDV,0.79;LELDKE,0.74;ELDKEQ,0.74;LDKEQS,0.74;RKLKFS,0.74;KLDTFG,0.68;LDTFGT,0.68;NKWSAI,0.68;KWSAIN,0.68;SAINEI,0.68;DSEKGH,0.63;WVQLEL,0.63;QSIENI,0.63;SIENIL,0.63;ENILIV,0.63;GEKLTF,0.63;
CBM32	51	nd	SSQQVP,1.0;SQQVPA,1.0;QQVPAM,1.0;QVPAMA,1.0;TVTGGA,1.0;VTGGAF,1.0;TGGAFS,1.0;GGAFSP,1.0;GAFSPG,1.0;AFSPGH,1.0;FSPGHW,1.0;SPGHWF,1.0;PGHWFQ,1.0;TWDVSN,1.0;WDVSNP,1.0;DVSNPE,1.0;VSNPEG,1.0;SNPEGY,1.0;ARYLRL,1.0;RYLRLA,1.0;YLRLAS,1.0;LRLASP,1.0;TSDWGV,1.0;SDWGVS,1.0;DWGVSI,1.0;WGVSIF,1.0;GVSIFE,1.0;ETLYFA,0.9;TLYFAP,0.9;RTSDWG,0.9;
CBM32	52	nd	VSQDGK,1.0;SQDGKT,1.0;QDGKTW,1.0;GVYNNF,0.78;VYNNFV,0.78;NNFVEF,0.78;RKDGHI,0.78;GHITLK,0.78;NYLRDG,0.78;LRDGKI,0.78;DGKIQV,0.78;GKIQVS,0.78;RDDSLT,0.78;WTHDSK,0.78;HDSKMP,0.78;SKMPGN,0.78;NRYIEG,0.78;VKANYL,0.78;YDARFV,0.78;RFVGFT,0.78;FVKPIN,0.78;NDPTVQ,0.78;DGKVLT,0.78;NHIRLV,0.78;LARTLK,0.78;SSFQTF,0.78;LLDVKL,0.78;VKLVWE,0.78;EMTTFH,0.78;TFHQEL,0.78;
CBM32	53	nd	SNGTRW,0.58;NGTRWM,0.58;GTRWMA,0.58;RYLRLH,0.58;YLRLHI,0.58;AGLWEW,0.58;GLWEWK,0.58;LWEWKI,0.58;WEWKIY,0.58;WLMVDL,0.5;LMVDLG,0.5;MVDLGE,0.5;DDHPWL,0.42;PWLMVD,0.42;VDLGEA,0.42;GEAMQV,0.42;MQVTEC,0.42;QVTECQ,0.42;CQFAFV,0.42;PAEGHA,0.42;HAWHLE,0.42;KEVKAC,0.42;KVRYLR,0.42;LHIDKG,0.42;HIDKGA,0.42;ADHTTN,0.42;DHTTNG,0.42;DNTNDG,0.42;TNDGGG,0.42;NDGGGW,0.42;
CBM32	54	nd	WENAHA,0.78;TQYGYS,0.67;LQVSDD,0.56;WTTIKT,0.56;TTIKTV,0.56;QYGYSI,0.56;YGYSIF,0.56;GYSIFE,0.56;LTLDFG,0.44;ISRVRI,0.44;IDWENA,0.44;DWENAH,0.44;YLLQVS,0.44;LLQVSD,0.44;QVSDDN,0.44;KRSTQY,0.44;RSTQYG,0.44;STQYGY,0.44;YSIFEI,0.44;SIFEIQ,0.44;IFEIQA,0.44;FEIQAF,0.44;EIQAFS,0.44;IQAFSG,0.44;DTSKPG,0.44;EDGAWI,0.44;AWIQFD,0.44;WIQFDF,0.44;IQFDFG,0.44;WGSGFS,0.33;
CBM32	55	nd	DLGSVQ,0.56;LGSVQT,0.56;VSARYV,0.56;VDLGSV,0.44;GAYATD,0.44;AYATDY,0.44;SARYVK,0.44;KVDLGS,0.33;GSVQTV,0.33;PGAYAT,0.33;YATDYT,0.33;ARYVKI,0.33;PVSARY,0.33;WQAGGL,0.22;DQWYKV,0.22;QWYKVD,0.22;YKVDLG,0.22;QTVGSV,0.22;SVKVFW,0.22;VFWDPG,0.22;DYTLQV,0.22;YTLQVS,0.22;LQVSTD,0.22;DDVTYN,0.22;NTVYTN,0.22;TVYTNT,0.22;ANVFTP,0.22;RYVKIL,0.22;VKILLN,0.22;DSSPYF,0.22;
CBM32	56	nd	NDSPER,0.44;DSPERD,0.44;SPERDP,0.44;SANDSP,0.33;ANDSPE,0.33;PERDPK,0.33;DGTTWT,0.33;GSADGT,0.33;SADGTT,0.33;FESTGW,0.22;ESTGWV,0.22;STGWVR,0.22;TSANDS,0.22;ERDPKD,0.22;QGSADG,0.22;ADGTTW,0.22;GSYPYY,0.22;SYPYYR,0.22;YPYYRL,0.22;YRLDVT,0.22;RLDVTA,0.22;LDVTAN,0.22;LSYLIF,0.22;YPSTYA,0.22;PSTYAA,0.22;
CBM32	57	nd	KGSYDG,0.91;GSYDGK,0.91;LKGSYD,0.82;SWVLKG,0.73;WVLKGS,0.73;QTRAFK,0.73;DNTSRT,0.64;YTLTSG,0.64;KSWVLK,0.64;VLKGSY,0.64;SYDGKT,0.64;YDGKTW,0.64;RQQTRA,0.64;QQTRAF,0.64;YRLEVT,0.64;RLEVTA,0.64;TKVGGP,0.64;KVGGPV,0.64;GPVAIT,0.64;PVAITG,0.64;FYTLTS,0.55;TRAFKI,0.55;LGKPDA,0.55;KPDAAC,0.55;RTKVGG,0.55;GGPVAI,0.55;SIELTE,0.55;GPVALT,0.55;PVALTG,0.55;GGPLAC,0.55;
CBM32	58	3.2.1.-:5,	WEAAYA,0.5;GTGRYI,0.5;TGRYIR,0.5;GRYIRM,0.5;ATASST,0.38;TASSTE,0.38;AVDGDT,0.38;VDGDTS,0.38;DGDTST,0.38;GDTSTR,0.38;DTSTRW,0.38;STRWSS,0.38;ERATPW,0.38;RATPWG,0.38;ATPWGY,0.38;TPWGYS,0.38;PWGYSL,0.38;SLHEFQ,0.38;LHEFQV,0.38;HEFQVY,0.38;SAVDGD,0.25;YIRMHG,0.25;DGVKAS,0.25;VCNDLD,0.25;VGGEYN,0.25;SATPTY,0.25;PSNTQG,0.25;QGVLGS,0.25;YTTTSG,0.25;VEVYGT,0.25;
CBM32	59	nd	VDLGSV,0.38;ILNWEA,0.38;LNWEAA,0.38;DGSLTT,0.25;GSLTTR,0.25;SLTTRW,0.25;TRWSSN,0.25;LSVDLG,0.25;SVDLGS,0.25;DLGSVR,0.25;VILNWE,0.25;YDIQVS,0.25;SNNGSS,0.25;NNGSSW,0.25;NGSSWT,0.25;VKARYV,0.25;KARYVK,0.25;TGRYLR,0.25;RATSFG,0.25;ATSFGY,0.25;TSFGYS,0.25;PSNDWW,0.25;VKGSPY,0.25;
CBM32	60	3.2.1.23:98,	ALRYLP,0.86;LRYLPR,0.86;STYWHS,0.57;IEALRY,0.57;EALRYL,0.57;RYLPRP,0.57;FNQPVT,0.57;VHTYAD,0.57;NDKFMS,0.57;DKFMSA,0.57;SAAEIR,0.57;AAEIRL,0.57;AEIRLR,0.57;YGVDYL,0.57;GVDYLL,0.57;AMSNGT,0.57;VSDDGT,0.43;SDDGTN,0.43;DDGTNW,0.43;DGTNWT,0.43;GSKNGS,0.29;GWRLAS,0.29;VHTAGD,0.29;HTAGDG,0.29;AFDPAG,0.29;PSGLKL,0.29;AHRTGL,0.29;QGDGRH,0.29;NPTNPA,0.29;TNPADP,0.29;
CBM32	61	nd	KAFDGD,0.5;QWGYSI,0.5;WGYSIY,0.5;GYSIYE,0.5;SLYEME,0.5;LYEMEV,0.5;YEMEVY,0.5;EMEVYG,0.5;VKAGEL,0.5;ITREEM,0.5;TREEMV,0.5;REEMVT,0.5;EEMVTM,0.5;EMVTML,0.5;LNASKA,0.33;QVSSTG,0.33;IKTDRI,0.33;GVEKSG,0.33;YEMKVY,0.33;ATALTM,0.33;TMPSVP,0.33;QAAIKS,0.33;VLTVTR,0.33;AAQVEL,0.33;FVLGLS,0.33;AGIYKL,0.33;VTGKGG,0.33;MLMRAF,0.33;YVEQAS,0.33;SAGIFD,0.33;
CBM32	62	nd	GRAANV,0.5;LLGDPG,0.5;ASDEET,0.38;GENGRA,0.38;ENGRAA,0.38;NGRAAN,0.38;RAANVL,0.38;AANVLD,0.38;ANVLDG,0.38;ATIWHS,0.38;LPHSIT,0.38;SITVDM,0.38;WGSPVA,0.38;GSPVAT,0.38;SPVATG,0.38;PVATGT,0.38;VATGTL,0.38;ATGTLA,0.38;GTLADD,0.38;GARFVR,0.38;ARFVRL,0.38;RFVRLT,0.38;FVRLTA,0.38;AVTEAG,0.38;VTEAGN,0.38;TEAGNR,0.38;EAGNRG,0.38;NLLGDP,0.38;LGDPGT,0.38;KTLSFA,0.25;
CBM32	63	1.1.3.9:55,	LPRQDG,0.63;ARYVRL,0.63;RYVRLV,0.63;DPKPPH,0.5;PKPPHT,0.5;NVNGLS,0.5;PRQDGN,0.5;GWIGRH,0.5;SSDGTN,0.5;KYSNFE,0.5;YSNFET,0.5;SNFETR,0.5;FETRPA,0.5;ETRPAR,0.5;TRPARY,0.5;RPARYV,0.5;PARYVR,0.5;YVRLVA,0.5;QPWTSI,0.5;PWTSIA,0.5;TSIAEI,0.5;SIAEIN,0.5;IAEINV,0.5;AEINVF,0.5;PQPGLG,0.5;WGPTID,0.5;NDAFGG,0.5;DAFGGS,0.5;AFGGSP,0.5;FGGSPG,0.5;
CBM32	64	3.2.1.35:79,	GSGWRA,0.57;SLDNES,0.43;LDNESW,0.43;AGTGGV,0.43;GTGGVV,0.43;EYIGVK,0.43;YIGVKL,0.43;VKLNRI,0.43;LNRIKD,0.43;NRIKDL,0.43;IKDLSN,0.43;KDLSNI,0.43;DLSNIN,0.43;LSNINL,0.43;NINLEI,0.43;INLEIS,0.43;NDTGLK,0.43;LQSSMN,0.43;SSMNGV,0.43;MNGVEW,0.43;VEWTEI,0.43;EWTEIT,0.43;WTEITD,0.43;ITDKNT,0.43;TDKNTL,0.43;DKNTLE,0.43;TLEDGR,0.43;LEDGRY,0.43;DGRYVR,0.43;GRYVRL,0.43;
CBM32	65	nd	EVEIRW,1.0;YKLAYQ,1.0;GNYKLA,0.9;NYKLAY,0.9;AEVEIR,0.8;GKVRVA,0.7;KVRVAV,0.7;RVAVTR,0.7;VAVTRD,0.7;AGNYKL,0.7;LTATQT,0.6;TATQTG,0.6;VRVAVT,0.6;AVTRDL,0.6;DGMTPA,0.6;ITAAQW,0.6;PAEVEI,0.6;VEIRWR,0.6;DTAGAT,0.5;LIADGM,0.5;SNNGVP,0.5;PDALAF,0.5;FALDIT,0.5;ALDITD,0.5;LDITDP,0.5;ATIDRL,0.5;LVLNVN,0.5;LNVNDA,0.5;NVNDAS,0.5;IRWRTD,0.5;
CBM32	66	nd	LLYDSG,0.95;VVKPEL,0.95;VKPELD,0.95;LSLRTL,0.95;SLRTLG,0.95;LRTLGA,0.95;AGRLLR,0.9;GRLLRF,0.9;RLLRFR,0.9;LLRFRV,0.9;LRADLG,0.9;RLLYDS,0.9;APGVVK,0.9;PGVVKP,0.9;GVVKPE,0.9;TGAHEW,0.86;LRFRVL,0.86;RFRVLS,0.86;DPMVTA,0.86;PRDVGP,0.86;RDVGPI,0.86;LLRADL,0.86;LYDSGL,0.86;YDSGLV,0.86;KPELDI,0.86;PELDIR,0.86;ELDIRG,0.86;RTLGAQ,0.86;TLGAQG,0.86;DLGIDD,0.81;
CBM32	67	nd	TSANDA,0.86;ITSAND,0.71;RDPENF,0.71;NDADGR,0.71;DADGRD,0.71;ADGRDP,0.71;TKNKGD,0.71;KNKGDD,0.71;AEIELI,0.71;EIELIG,0.71;IELIGP,0.71;TKWLDH,0.57;KWLDHN,0.57;NKGDDT,0.57;AFDGDA,0.57;WLDHNE,0.57;APTEED,0.57;ANDADG,0.57;GRDPEN,0.57;VRLGSW,0.57;GSWIGE,0.57;SSYRLN,0.57;QVAEIE,0.57;SEAEAA,0.57;AMAFDN,0.57;MAFDND,0.57;FDNDLS,0.57;DNDLST,0.57;NDLSTK,0.57;DLSTKW,0.57;
CBM32	68	nd	SATDDG,0.75;ATDDGS,0.75;TDDGSS,0.75;ELVDWY,0.63;LVDWYL,0.63;VDWYLS,0.63;WYLSVP,0.63;YLSVPT,0.63;LSVPTD,0.63;DGSSAT,0.5;GNTASI,0.5;GVDKAL,0.5;DKALTL,0.5;TIKWFE,0.5;KWFEGA,0.5;AERVAS,0.5;SFSVET,0.5;IDQNTW,0.5;NTWVTV,0.5;TQAESK,0.5;NGIVEV,0.5;EVQVHH,0.5;VHHCED,0.5;HCEDAT,0.5;TGLFTD,0.5;LPNEVG,0.5;EVGIEL,0.5;SVPTDE,0.5;AGGYSN,0.5;EYFYAS,0.5;
CBM32	69	nd	ENAVEN,1.0;DFNVDS,1.0;VAKGRF,1.0;WQEASF,1.0;RVRETT,1.0;TQKASD,1.0;NEVLTE,1.0;KYTGTV,1.0;FIISAN,1.0;AISLDA,1.0;YKDPHG,1.0;YAKTKN,1.0;ALIPAI,1.0;GIKDAR,1.0;DLNNSD,1.0;IKKYAE,1.0;YAEYFS,1.0;NKVEIF,1.0;IFNIGL,1.0;FGLLQR,1.0;HLKPMA,1.0;FYYNND,1.0;ILNTND,1.0;SGWYNL,1.0;WIDRFV,1.0;YFRANY,1.0;DSELSK,1.0;SESVAK,1.0;LKQVMD,1.0;LKLTDF,1.0;
CBM32	70	3.2.1.-:3,	WLYVDL,0.67;LYVDLG,0.67;YVDLGS,0.67;YKIQVS,0.67;KIQVSD,0.67;IQVSDD,0.67;ARYVRM,0.67;RYVRMF,0.67;GLSDVH,0.67;LSDVHF,0.67;SDVHFI,0.67;STTYGQ,0.5;DTRWAA,0.5;AKAENE,0.5;KAENEW,0.5;NEWLYV,0.5;KGYKIQ,0.5;ETWKEV,0.5;EVYKTD,0.5;GRGGID,0.5;GIDEIT,0.5;FDVLGG,0.5;DVHFIR,0.5;KDKSGK,0.5;VSENNY,0.5;DRLDFT,0.5;RLDFTA,0.5;ERILPA,0.5;YFTLMP,0.5;MPGETK,0.5;
CBM32	71	nd	WRGDFE,0.63;WIDYDL,0.5;IDYDLG,0.5;DYDLGS,0.5;KSSGTT,0.5;SSGTTA,0.5;LNDWAS,0.5;NDWASI,0.5;VWRGDF,0.5;RGDFET,0.5;GDFETG,0.5;LDTRWS,0.38;LGTRWS,0.38;YTQVYS,0.38;TQVYSG,0.38;GTTAAA,0.38;TTAAAE,0.38;GTTTAA,0.38;TTTAAE,0.38;TTAAET,0.38;TAAETY,0.38;GNTLND,0.38;NTLNDW,0.38;TLNDWA,0.38;WASIAE,0.38;ASIAEA,0.38;WASITE,0.38;SIAEAR,0.38;VVWRGD,0.38;RQGSYA,0.38;
CBM32	72	nd	KRVKFV,0.83;RVKFVF,0.83;VKFVFK,0.83;NEVEVT,0.67;EVEVTF,0.67;KGFAEE,0.67;TSQGDT,0.67;SQGDTY,0.67;QGDTYQ,0.67;GDTYQL,0.67;INELEE,0.67;NELEEA,0.67;ELEEAA,0.67;LEEAAK,0.67;NNGGHY,0.5;NGGHYW,0.5;HYWKQV,0.5;GDLNSY,0.5;TSKGNN,0.5;KGNNDA,0.5;PRQSDL,0.5;EEVEIY,0.5;MTSQGD,0.5;NATSGF,0.5;SGFVEA,0.5;GFVEAK,0.5;FDETEF,0.5;NTLDKI,0.5;TLDKIN,0.5;EDVIEL,0.5;
CBM32	73	nd	GRYLKV,1.0;RYLKVT,1.0;YLKVTI,1.0;LKVTIT,1.0;SSEEPK,0.83;ACLDGD,0.83;DLNTFW,0.83;DWSTQH,0.83;TQHPQP,0.83;QHPQPP,0.83;PHWIVI,0.83;TTHIQG,0.83;ACQARE,0.83;CQAREE,0.83;REEGYD,0.83;EGYDGP,0.83;GYDGPK,0.83;DGPKEV,0.83;GPKEVT,0.83;PKEVTV,0.83;EVSDDN,0.83;VSDDNA,0.83;DDNATW,0.83;DNATWT,0.83;ATWTVA,0.83;TVAAKF,0.83;GEFRSF,0.83;RSFLPA,0.83;SFLPAA,0.83;VDGRYL,0.83;
CBM32	74	3.2.1.52:8,	YSVTVA,0.71;PHWVDF,0.71;HWVDFD,0.71;MYSVTV,0.57;YKLQVS,0.57;KLQVST,0.57;LQVSTD,0.57;QVSTDG,0.57;QNGQDF,0.57;NGQDFA,0.57;YPHWVD,0.43;WVDFDA,0.43;VSTDGK,0.43;STDGKN,0.43;TDGKNW,0.43;SSQNGQ,0.43;SQNGQD,0.43;GQDFAS,0.43;QDFASG,0.43;DFASGA,0.43;FASGAE,0.43;ASGAEF,0.43;TIWHSM,0.29;YWHTMY,0.29;TMYSVT,0.29;VTVAQY,0.29;TVAQYP,0.29;AQYPHW,0.29;FTYTPR,0.29;DGKNWS,0.29;
CBM32	75	nd	NNGTLW,0.83;DDNNGT,0.67;DNNGTL,0.67;VDDNNG,0.5;NGTLWR,0.5;QFEYPT,0.5;ARYVRL,0.5;NGTLWK,0.33;TLWRAK,0.33;IQFEYP,0.33;FEYPTY,0.33;EYPTYA,0.33;YPTYAY,0.33;YQYLIE,0.33;RYVRLH,0.33;ARYIKL,0.33;RYIKLT,0.33;VKNYQG,0.33;KNYQGK,0.33;NYQGKK,0.33;YQGKKA,0.33;QGKKAF,0.33;GKKAFF,0.33;VPQSLA,0.33;AGKWHH,0.33;IYVDGK,0.33;YVDGKL,0.33;DGKLQR,0.33;ENRMLF,0.33;NRMLFV,0.33;
CBM32	76	nd	TRWATD,1.0;KHVEID,1.0;HVEIDW,1.0;EIDWDR,1.0;IDWDRR,1.0;NDPNIK,1.0;DPNIKS,1.0;PNIKSW,1.0;AKYLKL,1.0;DYQAGT,1.0;YQAGTM,1.0;NVGIQE,1.0;GIQEIR,1.0;IQEIRA,1.0;QEIRAY,1.0;EIRAYS,1.0;TDIRQV,1.0;DIRQVT,1.0;RQVTEL,1.0;VSLIGS,1.0;LIGSNK,1.0;IGSNKQ,1.0;GSNKQG,1.0;SNKQGV,1.0;KVMVQQ,1.0;HTFTKE,1.0;FTKEFE,1.0;VAPAVQ,1.0;PAVQQW,1.0;VQQWYG,1.0;
CBM32	77	nd	LAEIEL,0.83;AEIELL,0.83;EIELLA,0.83;SVTLPT,0.83;VTLPTQ,0.83;TLPTQT,0.83;LPTQTG,0.83;PTQTGD,0.83;TQTGDP,0.83;GRIHVF,0.83;RIHVFA,0.83;TTQLTF,0.67;GSHTYA,0.67;WAYSRA,0.67;AYSRAA,0.67;YSRAAL,0.67;ISFIGA,0.67;IGAGTQ,0.67;MSDWTL,0.67;DWTLGG,0.67;TLGGNA,0.67;GNANGT,0.67;NANGTP,0.67;YGNIVV,0.67;PAGKTL,0.67;GFAAGE,0.67;TPATAT,0.67;STVRAN,0.67;TVRANG,0.67;RANGDG,0.67;
CBM32	78	nd	CTFTGL,0.67;TFTGLE,0.67;FTGLEY,0.67;TGLEYT,0.67;EPQPGP,0.5;PGVVAP,0.5;VVAPGV,0.5;VAPGVL,0.5;APGVLG,0.5;EDSVVA,0.5;DSVVAE,0.5;SVVAEK,0.5;VVAEKP,0.5;EKPAPR,0.5;KPAPRK,0.5;PRKGVL,0.5;VLSHTG,0.5;LSHTGV,0.5;HTGVDV,0.5;TGVDVV,0.5;GVDVVG,0.5;VGLFGA,0.5;LFGAGV,0.5;GAGVML,0.5;AGVMLV,0.5;GVMLVL,0.5;VLAGVV,0.5;LAGVVV,0.5;AGVVVT,0.5;VVVTRR,0.5;
CBM32	79	nd	ASNAID,0.5;WGYSIW,0.5;GYSIWE,0.5;TATASS,0.33;PASNAI,0.33;SNAIDG,0.33;DGDTGT,0.33;GDTGTR,0.33;TRWESA,0.33;DTGTRW,0.33;RWESAH,0.33;WITLDL,0.33;ITLDLG,0.33;WEAANP,0.33;EAANPE,0.33;AANPET,0.33;ANPETY,0.33;NPETYE,0.33;PETYEI,0.33;QGSNDN,0.33;GTFGNR,0.33;TFGNRT,0.33;FGNRTD,0.33;GNRTDT,0.33;YSIWEL,0.33;
CBM32	80	nd	LGDYAR,0.67;DASTRW,0.5;STRWSS,0.5;NLGDYA,0.5;ARYLRI,0.5;DDDAST,0.33;ASTRWS,0.33;TRWSSG,0.33;RWSSGA,0.33;DDASTR,0.33;WSSGAA,0.33;SSGAAQ,0.33;GAAQAP,0.33;AQAPGQ,0.33;AQAAGQ,0.33;GQYLQV,0.33;AVDSGD,0.33;VDSGDN,0.33;SGDNLG,0.33;GDNLGD,0.33;SARYLR,0.33;RYLRIT,0.33;YLRITS,0.33;LRITST,0.33;GSWWSV,0.33;SWWSVA,0.33;WWSVAD,0.33;SAGNWW,0.33;ADLRLY,0.33;DLRLYR,0.33;
CBM32	81	3.2.1.113:10,	DGTTWT,0.6;ENPPGE,0.4;NPPGET,0.4;PPGETA,0.4;TKWLAF,0.4;KWLAFA,0.4;WLAFAR,0.4;LAFART,0.4;STDGTT,0.4;TDGTTW,0.4;GVGFTG,0.4;VGFTGT,0.4;GPASST,0.4;LATVAG,0.4;ATVAGG,0.4;
CBM32	82	nd	DWYLSI,0.6;WYLSIP,0.6;YLSIPT,0.6;LSIPTD,0.6;TDDDGN,0.6;DDDGNG,0.6;DDGNGK,0.6;DGNGKA,0.6;GNGKAD,0.6;NGKADS,0.6;GKADSI,0.6;KADSIK,0.6;ADSIKE,0.6;IDGYKT,0.6;DGYKTS,0.6;ELREML,0.6;LREMLR,0.6;PATNVI,0.4;SSRWAG,0.4;GSPVNL,0.4;GIAWGR,0.4;EARAYR,0.4;SIETSL,0.4;ITEVEV,0.4;VEVYEG,0.4;GYKTST,0.4;TSTNTS,0.4;AAGGVD,0.4;GGVDGN,0.4;LPGHDK,0.4;
CBM32	83	nd	GQWFQV,0.6;QWFQVD,0.6;WFQVDL,0.6;FQVDLG,0.6;GYSFWE,0.6;YSFWEF,0.6;SFWEFQ,0.4;FWEFQV,0.4;YGYSFW,0.4;
CBM32	84	nd	ETCWST,1.0;TCWSTW,1.0;SITIDL,1.0;ITIDLG,1.0;TIDLGG,1.0;LEYLPK,1.0;EYLPKQ,1.0;TDGDIT,1.0;DGDITS,1.0;AIDGLS,0.8;IDGLSD,0.8;YETCWS,0.8;IDLGGV,0.8;DLGGVW,0.8;YLPKQW,0.8;LPKQWN,0.8;PKQWNR,0.8;GDITSY,0.8;DITSYT,0.8;IGGRTA,0.8;LPGDGT,0.8;STGDGY,0.8;TGDGYY,0.8;WAVTPT,0.8;AVTPTG,0.8;VTPTGD,0.8;TPTGDG,0.8;QQWQII,0.8;CWSTWG,0.6;TAKPAL,0.6;
CBM32	85	3.2.1.50:60,	GIYELS,1.0;IYELSK,1.0;YELSKI,1.0;GDLSTY,0.88;LSTYWE,0.88;STYWES,0.88;WESSND,0.88;NDYKWI,0.88;ELSKIE,0.88;SKIEIF,0.88;IEIFNK,0.88;FNKDEA,0.88;NKDEAV,0.88;DEAVYK,0.88;ASEDGE,0.88;HTIDNV,0.88;IDNVRA,0.88;NVRAGK,0.88;KIRIDV,0.88;IDVVQN,0.88;NSNSDR,0.88;SNSDRV,0.88;NSDRVN,0.88;DRVNIA,0.88;VNIAEI,0.88;NIAEIN,0.88;EINVFG,0.88;FGKNTG,0.88;GKNTGE,0.88;KNTGES,0.88;
CBM32	86	nd	WGYSIY,0.6;GYSIYE,0.6;DGDLST,0.4;GDLSTR,0.4;DLSTRW,0.4;TRWASD,0.4;KWGYSI,0.4;YSIYEV,0.4;KGVDYT,0.4;GVDYTI,0.4;VDYTIN,0.4;DYTINE,0.4;
CBM32	87	3.2.1.97:30,	SSNGSG,1.0;SNGSGR,1.0;KDPLPH,0.92;NSSWGG,0.92;SATATD,0.83;ATATDP,0.83;LDGNPD,0.83;NPDTIW,0.83;GKDPLP,0.83;DPLPHW,0.83;LPHWIV,0.83;KLGDEA,0.83;GSGRMH,0.83;SGRMHD,0.83;TKTCNN,0.83;TCNNAA,0.83;NAAFSS,0.83;TSIRKI,0.83;FAATKA,0.83;VKVKVN,0.83;KVKVNS,0.83;DGSDEE,0.83;SDEEVS,0.83;SMAEFN,0.83;EFNAFT,0.83;FTVDGS,0.83;DPSPDP,0.83;SPDPTP,0.83;PDPTPS,0.83;TPSEPP,0.83;
CBM32	88	4.2.2.11:23,	ASSHDG,1.0;SSHDGN,1.0;SHDGNG,1.0;HDGNGP,1.0;DGNGPD,1.0;GDGEWA,1.0;YVGHGN,1.0;GNGPDR,0.8;DQDLTT,0.8;LTTRWS,0.8;TTRWSS,0.8;TRWSSA,0.8;RWSSAG,0.8;WSSAGD,0.8;SAGDGE,0.8;AGDGEW,0.8;DYGSVQ,0.8;YGSVQE,0.8;SVQEFD,0.8;VQEFDA,0.8;QEFDAV,0.8;EFDAVQ,0.8;LERFQF,0.8;ERFQFE,0.8;RFQFEP,0.8;VGHGNT,0.8;LAAVNC,0.8;IAEMKA,0.8;EMKAAE,0.8;KAAEKA,0.8;
CBM32	89	nd	IKTYWS,0.6;KTYWSA,0.6;QINYAD,0.6;NYADQD,0.6;DVPHDY,0.6;MPTGKF,0.6;PTGKFA,0.6;GLRVFG,0.6;APDKLY,0.6;AIQINY,0.5;IQINYA,0.5;INYADQ,0.5;YADQDA,0.5;AISGLR,0.5;ISGLRV,0.5;SGLRVF,0.5;GIAPDK,0.5;IAPDKL,0.5;NENGVS,0.5;TYWSAK,0.4;YWSAKT,0.4;WSAKTG,0.4;NAIQIN,0.4;ADQDAE,0.4;DQDAEF,0.4;AEFLGK,0.4;VPHDYI,0.4;PHDYIE,0.4;PDKLYS,0.4;SPDKLY,0.4;
CBM32	90	3.2.1.97:6,	QQALSG,1.0;EGPASL,1.0;PASLAQ,1.0;GTHWHT,1.0;SWSANA,1.0;ANAVSA,1.0;TAWYQF,1.0;QFNLNE,1.0;FNLNEP,1.0;TTSGVW,1.0;KVKFDA,1.0;KVRITA,1.0;ALETAG,1.0;LETAGQ,1.0;DASALT,1.0;ALTEAT,1.0;VLVAKR,1.0;DAAKKV,1.0;WAAFKK,1.0;LNNANA,1.0;TKADVD,1.0;KLQATI,1.0;KSAQAV,1.0;SAQAVR,1.0;ALAKAQ,1.0;LADDNA,1.0;DAAQKA,1.0;ISKTGA,1.0;VIGMAG,1.0;MMLVAA,1.0;
CBM32	91	3.2.1.4:2,	TYASSN,0.5;YASSNV,0.5;EKPSMA,0.5;PSMAVD,0.5;SMAVDG,0.5;MAVDGT,0.5;AVDGTV,0.5;VDGTVE,0.5;GTVENN,0.5;TVENNS,0.5;VENNSK,0.5;ENNSKW,0.5;NNSKWC,0.5;NSKWCA,0.5;SKWCAV,0.5;KWCAVG,0.5;DPVTAR,0.5;PVTARH,0.5;VTARHV,0.5;TARHVR,0.5;ARHVRV,0.5;RHVRVT,0.5;HVRVTV,0.5;AARIYE,0.5;RIYEVE,0.5;IYEVEV,0.5;YEVEVY,0.5;EVYGLE,0.5;VYGLES,0.5;YGLESF,0.5;
CBM32	92	nd	EASGEG,1.0;WQGGSD,1.0;QGGSDP,1.0;GGSDPL,1.0;GSDPLP,1.0;SDPLPY,1.0;GRGSNN,1.0;RGSNNP,1.0;GSNNPI,1.0;SNNPIK,1.0;NNPIKV,1.0;NPIKVV,1.0;FGFTNQ,1.0;GFTNQD,1.0;TVAAIR,1.0;VAAIRE,1.0;AAIREL,1.0;AIRELD,1.0;IRELDV,1.0;ELLPRG,0.86;LLPRGR,0.86;LPRGRG,0.86;PRGRGS,0.86;RGRGSN,0.86;FTNQDA,0.86;TNQDAA,0.86;NQDAAL,0.86;SGEGSN,0.71;VKIAQI,0.71;GNGTVA,0.71;
CBM32	93	nd	YQYYRL,1.0;QYYRLN,1.0;YYRLNI,1.0;YRLNIS,1.0;SKYTIK,0.8;TIKHFN,0.8;YINSAP,0.8;FEGSND,0.8;GSNDNI,0.8;NINWNI,0.8;INWNIL,0.8;NNEINW,0.8;QREYTF,0.8;REYTFK,0.8;EYTFKN,0.8;TFKNFN,0.8;KNFNKY,0.8;FNKYQY,0.8;KYQYYR,0.8;LNISRN,0.8;NISRNN,0.8;ISRNNG,0.8;DEIEMM,0.8;IEMMES,0.8;EMMESI,0.8;MMESIN,0.8;ESININ,0.8;SININK,0.8;KEKNQY,0.8;NQYYTI,0.8;
CBM32	94	nd	PVQARY,0.4;VQARYV,0.4;QARYVR,0.4;ARYVRV,0.4;RYVRVR,0.4;YVRVRA,0.4;VALAFD,0.4;ALAFDG,0.4;LAFDGD,0.4;PTPTPT,0.4;PTPTST,0.4;TPTSTP,0.4;
CBM32	95	nd	SLAFYR,0.67;LAFYRG,0.67;AFYRGA,0.67;FYRGAN,0.67;YRGANR,0.67;RGANRK,0.67;GANRKA,0.67;ANRKAT,0.67;RKATFD,0.67;KATFDV,0.67;ATFDVE,0.67;TFDVEL,0.67;FDVELS,0.67;WTKVLS,0.67;TKVLSK,0.67;KVLSKV,0.67;ARYIRV,0.67;RYIRVT,0.67;YIRVTN,0.67;YYVDCS,0.67;GSDSNS,0.67;SDSNSG,0.67;SEKTID,0.5;NRKATF,0.5;SKVTSS,0.5;RVTNHG,0.5;GNTENS,0.5;AIAITE,0.5;YVDCSN,0.5;STGSAW,0.5;
CBM32	96	nd	EGPVSN,1.0;GPVSNV,1.0;PVSNVL,1.0;VSNVLD,1.0;SNVLDG,1.0;NVLDGD,1.0;GTIWHT,1.0;TIWHTD,1.0;IWHTDY,1.0;APYPHW,1.0;PYPHWV,1.0;YPHWVT,1.0;PHWVTL,1.0;HWVTLK,1.0;DGFGYL,1.0;FGYLGR,1.0;YLGRQS,1.0;LGRQSG,1.0;GRQSGG,1.0;VRASYV,1.0;RASYVR,1.0;ASYVRF,1.0;SYVRFT,1.0;YVRFTA,1.0;VRFTAL,1.0;AAAAEM,1.0;AAEMRV,1.0;AEMRVY,1.0;EMRVYG,1.0;PTGYPP,1.0;
CBM32	97	nd	GSGREL,0.83;SGRELY,0.83;PGDINN,0.83;GDINND,0.83;NYTGLR,0.83;TNDRLH,0.83;LYPTFV,0.83;YPTFVN,0.83;HPTARY,0.67;GRELYV,0.67;RELYVF,0.67;ELYVFK,0.67;LYVFKV,0.67;NDLTSY,0.67;TSYMNY,0.67;SYMNYT,0.67;YMNYTG,0.67;MNYTGL,0.67;LSFALP,0.67;SFALPY,0.67;WHTKWG,0.5;NQLDKF,0.5;GVGGFG,0.5;VGGFGS,0.5;LPGDIN,0.5;DINNDR,0.5;SNGDIN,0.5;IDAYDI,0.5;SVNALS,0.5;ALSFAL,0.5;
CBM32	98	3.2.1.52:30,	FFERDV,1.0;HPLVDK,1.0;ETATLT,0.86;NIWLKA,0.86;IWLKAE,0.86;LTAVKD,0.86;DIRIYF,0.86;RIYFFE,0.86;KPTNVQ,0.86;DSEGTE,0.86;VNARSL,0.86;NFAIKS,0.86;EYNNVS,0.86;SVAEWE,0.86;AEWEAY,0.86;GATLDS,0.86;SVVSDL,0.86;LTIETD,0.86;PTVPDG,0.86;DGYTVK,0.86;DYEQLI,0.86;AADGTV,0.86;TVNHPL,0.86;VNHPLV,0.86;GNTKTT,0.86;TKTTSD,0.86;PYVVKG,0.86;AEWHST,0.86;AVTKVV,0.86;DYKDFT,0.86;
CBM34	1	3.2.1.54:0,	GQPRRR,0.92;QPRRRY,0.92;PARLEQ,0.89;ARLEQF,0.89;WFTPQG,0.88;PPARLE,0.88;RLEQFA,0.88;FTPQGF,0.86;RRYSFK,0.83;RYSFKL,0.83;YSFKLL,0.83;SFKLLW,0.83;RRRYSF,0.83;PRRRYS,0.83;EQFAVD,0.72;LEQFAV,0.72;WHLPVA,0.71;HLPVAP,0.71;LPVAPF,0.71;TPQGFS,0.67;FPPARL,0.65;GVTAWR,0.61;VTAWRA,0.6;PGVTAW,0.6;PQGFSR,0.58;QPGVTA,0.57;SGQPRR,0.53;RFPPAR,0.53;PVAPFV,0.51;QPQPGV,0.51;
CBM34	2	3.2.1.133:9,	HIRIRT,0.46;IRIRTK,0.46;YHRPES,0.45;HRPESE,0.45;IYHRPE,0.44;RLRYGF,0.4;IYHRPK,0.39;LRYGFE,0.38;ALFDYW,0.37;RYGFEL,0.37;YHRPKD,0.35;FPFIHA,0.35;AYAYDE,0.35;LIYGDP,0.33;IYGDPY,0.33;HRPKDN,0.33;GDPYEW,0.32;YGDPYE,0.31;NYAYAY,0.3;NFFCFP,0.3;FFCFPF,0.3;YAYAYD,0.29;GNFFCF,0.29;FCFPFI,0.29;RPKDNY,0.29;PKDNYA,0.29;PKFKRL,0.29;FKRLRY,0.29;KRLRYG,0.29;DVGNFF,0.29;
CBM34	3	3.2.1.1:116,	YQIFPD,0.53;QIFPDR,0.52;IFPDRF,0.52;EPDNEE,0.46;PDNEEY,0.46;DNEEYL,0.46;DGVFNH,0.37;TPDWMK,0.31;LDGVFN,0.3;ILDGVF,0.3;DDSIYF,0.3;NEEYLV,0.29;DFFGGD,0.29;DSIYFD,0.28;NDFFGG,0.27;SIYFDR,0.27;IYFDRY,0.27;WLDARG,0.25;EFHFKL,0.25;FHFKLN,0.25;SNHKYD,0.25;LDARGV,0.24;HFKLNV,0.24;IYLNPI,0.24;GVFNHV,0.24;VYQIFP,0.23;GWRLDV,0.23;THYVFK,0.23;KEFHFK,0.23;GAYEYW,0.23;
CBM34	4	3.2.1.54:5, 3.2.1.135:1,	RRLKYG,0.52;RLKYGF,0.52;GDKYDW,0.51;KYGFLL,0.49;LKYGFL,0.48;TGDKYD,0.44;LTGDKY,0.41;ALTGDK,0.4;FDYWEC,0.4;LRLRAK,0.38;RLRAKK,0.38;DKYDWD,0.35;MFDYWE,0.35;NWSYAY,0.3;KWAYAY,0.3;WAYAYD,0.3;KYDWDR,0.29;YDWDRT,0.29;FDYWEA,0.29;YRRLKY,0.29;GDKYAW,0.27;YGFLLQ,0.27;RDKWAY,0.25;DKWAYA,0.25;DKYAWD,0.25;YHVPRD,0.24;HVPRDK,0.24;PRDKWA,0.24;IHLRLR,0.24;DYWECE,0.24;
CBM34	5	nd	EPDNEE,1.0;PDNEEW,0.95;DNEEWL,0.95;NEEWLL,0.95;RRYCFK,0.95;RYCFKL,0.9;YCFKLL,0.75;CFKLLW,0.73;QQWFGP,0.69;QLAQFA,0.66;TRRYCF,0.63;ITLWLQ,0.56;TLWLQG,0.56;DRQQWF,0.56;LWLQGD,0.54;RCEPDN,0.54;CEPDNE,0.54;RQQWFG,0.54;PVPPFV,0.51;LRCEPD,0.49;FKLLWA,0.47;QWFGPQ,0.47;WFGPQG,0.47;LAQFAV,0.47;AQFAVD,0.47;VPPFVV,0.46;KLLWAD,0.46;PTRRYC,0.44;LLWADR,0.44;WADRQQ,0.44;
CBM34	6	3.2.1.133:30, 3.2.1.135:23,	IHHQPF,0.86;HHQPFS,0.86;HIKIRT,0.86;IKIRTK,0.86;KIRTKK,0.86;DYWFAE,0.86;YWFAEV,0.86;WGDPYE,0.84;HDYWFA,0.84;RRLQYA,0.84;RLQYAF,0.84;PFVHEA,0.84;FVHEAD,0.84;VHEADT,0.84;HEADTF,0.84;RTKKGD,0.81;GDPYEY,0.81;PPFRRL,0.78;PFRRLQ,0.78;FRRLQY,0.78;DAYSYD,0.76;AYSYDG,0.76;YSYDGR,0.76;IWGDPY,0.76;VHIKIR,0.7;IRTKKG,0.7;EADTFQ,0.7;ADTFQA,0.7;SYDGRT,0.68;TKKGDA,0.68;
CBM34	7	nd	HRPESE,0.86;RPESED,0.79;RHRPES,0.5;PESEDC,0.43;PYFHEI,0.4;YFHEID,0.4;QTARDD,0.36;LFADSY,0.36;FADSYL,0.36;ADSYLW,0.36;SYLWQE,0.36;YLWQEG,0.36;LWQEGT,0.36;PGLATQ,0.36;TLTVPT,0.36;LTVPTN,0.36;TVPTNR,0.36;VPTNRV,0.36;PTNRVV,0.36;TNRVVY,0.36;NRVVYA,0.36;RVVYAF,0.36;VVYAFL,0.36;GYGEGG,0.36;YGEGGF,0.36;GEGGFF,0.36;TNWQTV,0.36;NYFHMP,0.36;YFHMPY,0.36;FHEIDR,0.36;
CBM34	8	3.2.1.133:142, 3.2.1.135:60, 3.2.1.54:38,	RRLRYG,0.9;RLRYGF,0.9;YYFCFP,0.8;FCFPFL,0.8;YTEKGF,0.77;YFCFPF,0.77;PPYRRL,0.73;PYRRLR,0.73;YRRLRY,0.73;TEKGFY,0.73;DDTAYY,0.73;DTAYYF,0.73;TAYYFC,0.73;AYYFCF,0.73;FAYAYD,0.7;ETLHLR,0.7;TLHLRL,0.7;RLQTKK,0.7;GAWQFQ,0.7;VYTEKG,0.7;CFPFLH,0.7;FPFLHR,0.7;PFLHRV,0.7;FLHRVD,0.7;LHRVDL,0.7;HRVDLF,0.7;LRYGFV,0.67;RYGFVL,0.67;LVYTEK,0.67;AWQFQT,0.63;
CBM34	9	3.2.1.54:9,	RYGFIL,0.96;CFPYLN,0.88;YDNETL,0.83;DNETLH,0.83;LWIGDP,0.71;WIGDPY,0.71;EGGLDG,0.71;GGLDGG,0.71;GLDGGN,0.71;NFFCFP,0.71;FFCFPY,0.71;WAEGGL,0.67;AEGGLD,0.67;HDHWFA,0.67;LFGEKR,0.67;FGEKRC,0.67;DSYAYD,0.63;SYAYDN,0.63;GEKRCV,0.63;EKRCVD,0.63;KRCVDI,0.63;FCFPYL,0.63;YAYDNE,0.58;AYDNET,0.58;RCVDIS,0.58;KSEDSY,0.54;LHVRLR,0.54;PYNWAE,0.54;GKEGEK,0.54;PYLNKI,0.54;
CBM34	10	3.2.1.1:8,	RSPFGA,0.55;SPFGAV,0.5;YQITVY,0.45;FRSPFG,0.36;LWYYFI,0.36;YYYGNN,0.36;FFRSPF,0.32;LLWYYF,0.32;PFGAVP,0.27;PPSFQI,0.27;PSFQIT,0.27;EPPGYQ,0.27;PPGYQI,0.27;PGYQIT,0.27;GYQITV,0.27;FGAVPC,0.23;WYYFII,0.23;EPPSFQ,0.23;SFQITV,0.23;TPDWFK,0.23;
CBM34	11	nd	FYNFFQ,1.0;YYFSED,0.95;YFSEDG,0.95;FSEDGL,0.95;SEDGLT,0.95;GFYNFF,0.95;PDSRYC,0.9;DSRYCF,0.9;SRYCFA,0.9;RLAYIF,0.9;YNFFQM,0.9;NFFQMP,0.9;FFQMPY,0.9;FQMPYI,0.9;QMPYIN,0.9;ELVIRL,0.86;LVIRLR,0.86;NGFYNF,0.86;IRLRVA,0.81;RLRVAK,0.81;LRVAKE,0.81;RVAKED,0.81;LDDVRL,0.81;VRLAYI,0.81;TYYFSE,0.81;YDFSNG,0.81;DFSNGF,0.81;FSNGFY,0.81;SNGFYN,0.81;MPYINA,0.81;
CBM34	12	nd	YYGNND,0.94;YGNNDE,0.78;PFGAVE,0.61;YYFILI,0.61;YFILID,0.61;FILIDG,0.61;ILIDGY,0.61;YQITVY,0.61;QITVYE,0.61;KPFGAV,0.39;KYSVEI,0.39;YSVEID,0.39;SVEIDT,0.39;VEIDTS,0.39;LIDGYD,0.39;IDGYDR,0.39;NPVPYQ,0.39;PVPYQI,0.39;VPYQIT,0.39;HDSQSI,0.33;ECGEVF,0.33;CGEVFI,0.33;FDGSRY,0.33;GIIDTT,0.33;NSLGVI,0.33;LGVINY,0.33;VINYYF,0.33;NNDECL,0.33;DFPNYY,0.33;PNYYQI,0.33;
CBM34	13	nd	SEYAYL,0.44;EYAYLY,0.44;IRLRTK,0.44;RTKKGD,0.44;PYLHEI,0.44;YLHEID,0.44;HRPDSE,0.39;YAYLYK,0.39;HIRLRT,0.39;QDTKEM,0.39;KEMVKI,0.39;EMVKIT,0.39;MVKITS,0.39;GTLFDH,0.39;LFDHWQ,0.39;FDHWQV,0.39;DHWQVE,0.39;HWQVEV,0.39;WQVEVS,0.39;VSVDFA,0.39;RIQYLF,0.39;IQYLFE,0.39;YLFELR,0.39;LFELRD,0.39;RDTEGQ,0.39;DTEGQN,0.39;GQNILY,0.39;ILYGDK,0.39;LYGDKG,0.39;GDKGCV,0.39;
CBM34	14	3.2.1.54:52, 3.2.1.133:45, 3.2.1.1:6,	YLTPIF,0.94;FYQIMP,0.88;YQIMPD,0.88;NALYLT,0.88;ALYLTP,0.88;LYLTPI,0.88;LTPIFE,0.88;TPIFES,0.88;VFYQIM,0.82;QIMPDR,0.82;IMPDRF,0.82;RVFYQI,0.76;MPDRFA,0.71;TYHGYD,0.71;VNALYL,0.65;LGVNAL,0.59;GVNALY,0.59;PIFESM,0.59;IFESMT,0.59;FESMTY,0.59;ESMTYH,0.59;FEYFEA,0.47;DRFANG,0.47;RFANGN,0.47;GGDLEG,0.47;ELGVNA,0.47;RDIKLI,0.47;LILDGV,0.47;LDGVFH,0.47;FHHTSF,0.47;
CBM34	15	3.2.1.133:7,	HRTESE,0.93;KYTFEV,0.93;YTFEVI,0.93;TFEVIG,0.93;RTESED,0.87;KVIVHY,0.8;YFKVPY,0.8;KHRTES,0.67;DVEKVI,0.67;VEKVIV,0.67;EKVIVH,0.67;HVRVRF,0.6;VRVRFH,0.6;SEDSFV,0.53;VIVHYC,0.53;IVHYCD,0.53;VHYCDN,0.53;HYCDNY,0.53;YCDNYL,0.53;CDNYLP,0.53;DNYLPL,0.53;GEGQVE,0.53;EGQVED,0.53;HRLKYT,0.53;RLKYTF,0.53;LKYTFE,0.53;DGTSVV,0.53;GDRAIS,0.53;IDMVKT,0.53;DMVKTP,0.53;
CBM34	16	3.2.1.1:120,	GTYTYR,1.0;TYTYRY,1.0;VESGQV,1.0;VVKLYD,1.0;VKLYDR,1.0;KLYDRA,1.0;LYDRAG,1.0;YDRAGN,1.0;RITIPN,1.0;ITIPNS,1.0;NGWNTG,1.0;NTGAWE,1.0;TGAWEM,1.0;QEGETI,1.0;YKYVKG,1.0;SWDQEG,1.0;WDQEGL,1.0;DQEGLA,1.0;GLADHT,1.0;DDDVSY,1.0;DVSYYG,1.0;VSYYGY,1.0;SYYGYG,1.0;ILRWID,1.0;TIKGNA,1.0;IKGNAI,1.0;GVLTIN,1.0;GAIAKN,1.0;AIAKNT,1.0;IAKNTK,1.0;
CBM34	17	nd	KGAVMY,0.69;GAVMYQ,0.69;AVMYQI,0.69;VDRFCN,0.62;DRFCNG,0.62;RFCNGD,0.62;WAKGAV,0.54;PGFSTP,0.46;AKGAVM,0.38;YQIYVD,0.38;QIYVDR,0.38;IYVDRF,0.38;YVDRFC,0.38;YQIFVD,0.31;QIFVDR,0.31;EVCYYN,0.23;YYNRLG,0.23;GFSTPD,0.23;FSTPDW,0.23;EWAKGA,0.23;DWAKGA,0.23;WSKGAV,0.23;VMYQIF,0.23;VMYQIY,0.23;MYQILV,0.23;FVDRFC,0.23;QILVDR,0.23;NGDTSN,0.23;GDTSND,0.23;TSNDVL,0.23;
CBM34	18	nd	KQPFGA,1.0;IRRDFG,1.0;YYNPWN,0.83;YNPWNL,0.83;NPWNLD,0.83;PWNLDY,0.83;WNLDYK,0.83;NLDYKQ,0.83;LDYKQP,0.83;DYKQPF,0.83;YKQPFG,0.83;RRDFGK,0.83;RDFGKR,0.83;DFGKRY,0.83;FGKRYE,0.83;GKRYEF,0.83;TIPFDE,0.83;SGIGGE,0.83;GIGGEG,0.83;IGGEGL,0.83;GGEGLL,0.83;GEGLLY,0.83;EGLLYT,0.83;KPYQLT,0.83;PYQLTV,0.83;YQLTVF,0.83;QLTVFE,0.83;LTVFEK,0.83;QPFGAI,0.75;CVIRRD,0.58;
CBM34	19	nd	SNMAYC,0.9;NMAYCY,0.9;MAYCYD,0.9;AYCYDK,0.9;YCYDKD,0.9;DYIDLK,0.7;IDLKPK,0.7;DLKPKE,0.7;LKPKEM,0.7;PKEMTK,0.7;GSTKLY,0.7;STKLYD,0.7;TKLYDY,0.7;LYDYWF,0.7;YDYWFV,0.7;DYWFVE,0.7;LTYFFE,0.7;FFELFG,0.7;FELFGI,0.7;YFGEKG,0.7;GEKGFY,0.7;EKGFYE,0.7;KGFYET,0.7;DFKMIN,0.7;FKMINT,0.7;KMINTG,0.7;GGWGFN,0.7;NYAWMN,0.7;YAWMNP,0.7;AWMNPN,0.7;
CBM34	20	3.2.1.54:30,	NELFDY,0.8;GEKLYY,0.8;EKLYYT,0.8;KLYYTE,0.8;IFHKSD,0.7;IVLRTA,0.7;VLRTAV,0.7;LRTAVF,0.7;RTAVFD,0.7;TAVFDV,0.7;AVFDVD,0.7;VFDVDR,0.7;FDVDRV,0.7;DVDRVY,0.7;KDRYDW,0.7;GKFKIK,0.7;KFKIKP,0.7;FKIKPM,0.7;HTNELF,0.7;TNELFD,0.7;YFFYLV,0.7;YYTEAG,0.7;YTEAGF,0.7;KIVLRT,0.6;DRYDWL,0.6;DWLGKF,0.6;TTLELN,0.6;NKKFVY,0.6;FHYPYI,0.6;DVFFAP,0.6;
CBM34	21	nd	NYFNYP,0.67;YFNYPY,0.67;YDLSNY,0.56;DLSNYF,0.56;LSNYFN,0.56;SNYFNY,0.56;IRLRTA,0.44;RLRTAK,0.44;LRTAKN,0.44;DCWFAE,0.44;FNYPYI,0.44;IIHEPK,0.33;HEPKSS,0.33;EPKSSY,0.33;SSYCYA,0.33;YNNDTI,0.33;NNDTIH,0.33;NEIKKV,0.33;EIKKVL,0.33;LLLAVD,0.33;DPFNWV,0.33;PFNWVP,0.33;NPQIYE,0.33;EKEQVT,0.33;EQVTEL,0.33;YDCWFA,0.33;YCFIVE,0.33;GSHDRI,0.33;LYDLSN,0.33;INEEDL,0.33;
CBM34	22	3.2.1.54:18,	LFDYWQ,1.0;FDYWQA,1.0;VYHRMG,0.86;YHRMGQ,0.86;HRMGQN,0.86;RMGQNW,0.86;MGQNWS,0.86;GQNWSY,0.86;QNWSYA,0.86;NWSYAY,0.86;YEGLFD,0.86;EGLFDF,0.86;GLFDFP,0.86;DYWQAA,0.71;YWQAAV,0.71;WSYAYD,0.57;SYAYDE,0.57;STLHIR,0.57;RLRTKR,0.57;LRTKRD,0.57;RTKRDN,0.57;TKRDNV,0.57;IYEGLF,0.57;RLAYYF,0.43;LAYYFA,0.43;FLEKGF,0.43;FDFPFL,0.43;PFLNRE,0.43;REDVHS,0.43;DVHSPP,0.43;
CBM34	23	nd	RVCYYF,1.0;HIPLSQ,0.6;PLSQYA,0.6;FDYYEA,0.6;YTRVCY,0.6;TRVCYY,0.6;EYFQFP,0.6;YFQFPY,0.6;FQFPYI,0.6;QFPYIR,0.6;FPYIRR,0.6;PYIRRE,0.6;YIRRED,0.6;IRLRAA,0.4;NNLCSC,0.4;SCVLHY,0.4;GNRVDL,0.4;TLKMEK,0.4;KMEKIA,0.4;YYEVKI,0.4;EVKITS,0.4;KITSPY,0.4;VCYYFE,0.4;YFEMQD,0.4;ERLYLY,0.4;LYYYGR,0.4;YYYGRG,0.4;DFPEDR,0.4;LSCGRA,0.4;PFIRRE,0.4;
CBM34	24	nd	LHIPAS,1.0;ASEMAY,1.0;SEMAYY,1.0;EMAYYE,1.0;MAYYEN,1.0;ENKDEL,1.0;ELHLQL,1.0;HLQLQS,1.0;LQLQSA,1.0;QSAHND,1.0;AHNDLA,1.0;DLADVT,1.0;LADVTV,1.0;DVTVLV,1.0;GEVSGN,1.0;VSGNNN,1.0;NNNDSW,1.0;DSWRYE,1.0;HDYWEV,1.0;DYWEVI,1.0;VILKLN,1.0;EAQYVF,1.0;AQYVFK,1.0;YVFKVT,1.0;FKVTDT,1.0;VGLYDA,1.0;AQRLCE,1.0;CEATEE,1.0;ENANSP,1.0;FIIENR,1.0;
CBM34	25	nd	LVWYYF,0.6;VWYYFV,0.6;YQITVY,0.6;FHDSHD,0.4;HDSHDL,0.4;REPFGA,0.4;EPFGAV,0.4;GLVWYY,0.4;WYYFVI,0.4;PGLVWY,0.4;FYYGNN,0.4;YYGNNE,0.4;SYQITV,0.4;
CBM34	26	nd	KAELLY,0.4;AELLYG,0.4;ELLYGD,0.4;YGDQYE,0.4;GDQYEW,0.4;QELQKI,0.4;ELQKIG,0.4;LQKIGS,0.4;QKIGSD,0.4;RLRYGF,0.4;LRYGFI,0.4;RYGFIL,0.4;YTEKGF,0.4;TEKGFF,0.4;FCFPYL,0.4;CFPYLH,0.4;
CBM35	1	3.2.1.59:31, 2.4.1.-:23, 3.2.1.99:0, 3.2.1.94:0, 3.2.1.78:0, 3.2.1.22:0,	YTGTGF,0.47;TGTGFV,0.46;GYTGTG,0.45;GTGFVD,0.31;TWQTYD,0.3;RLQDHG,0.28;ANWDTW,0.27;TGFVDG,0.26;RYSNGP,0.26;GHVNLD,0.26;IRLQDH,0.26;AALSGG,0.25;TVVWNG,0.25;ALSGGA,0.24;HAGYTG,0.24;GFVDGY,0.24;LRYANG,0.24;GNVNLD,0.24;AGYTGT,0.24;LRYSNG,0.24;WQTYDI,0.24;GDIRTK,0.22;LSGGAK,0.21;FRAARF,0.21;YVNGTK,0.2;RVTVVW,0.2;VTVVWN,0.2;
CBM35	2	3.2.1.165:12, 3.1.1.-:5, 3.2.1.78:3,	RYANGT,0.43;TGAWTT,0.42;GAWTTW,0.42;YANGTT,0.4;GTGAWT,0.37;TANGGP,0.34;ANGGPN,0.34;GTGFVN,0.32;FRYANG,0.32;ATTANG,0.32;TTANGG,0.31;GFVNYD,0.29;FVNYDN,0.29;ESNHAG,0.28;VNYDNV,0.28;VESNHA,0.26;YSGTGF,0.26;SGTGFV,0.26;TFRYAN,0.26;LKAGAN,0.25;KAGANT,0.23;AGANTI,0.23;NGGPNA,0.23;GGPNAD,0.23;HAGFTG,0.22;GYSGTG,0.22;LTFRYA,0.22;TATTAN,0.22;
CBM35	3	nd	DGFLGP,1.0;GFLGPF,1.0;GDWGYM,0.98;DWGYMF,0.98;WGYMFI,0.98;GYMFIK,0.97;YMFIKS,0.97;FLGPFA,0.91;FPQTDE,0.88;MFIKSI,0.88;FIKSIE,0.88;IKSIEV,0.88;FNGKWG,0.86;LGPFAN,0.83;GKWGGK,0.83;AGDWGY,0.78;TDEQGQ,0.77;DEQGQQ,0.77;FAGDWG,0.77;PQTDEQ,0.75;QTDEQG,0.75;EQGQQL,0.75;KSIEVV,0.75;SIEVVA,0.75;IEVVAE,0.75;EDGFLG,0.73;NGKWGG,0.73;GDKVSW,0.64;TFNGKW,0.64;QGQQLR,0.64;
CBM35	4	2.4.1.-:12,	HWFYSG,0.97;DHWFYS,0.95;NLLDNG,0.93;DNGGFE,0.91;NGGFER,0.91;LLDNGG,0.9;LDNGGF,0.9;VDVPAD,0.9;DGEYVL,0.9;GEYVLN,0.9;EYVLNT,0.9;VLNTRT,0.9;NTRTAN,0.9;QTLDLY,0.9;TLDLYT,0.9;YNSRVT,0.9;GENWNI,0.9;ENWNIW,0.9;NKITFL,0.9;DGETTG,0.9;SPVQSE,0.9;PVQSEV,0.9;VQSEVN,0.9;QSEVNL,0.9;SEVNLL,0.9;EVNLLD,0.9;VNLLDN,0.9;NWVESH,0.9;WVESHP,0.9;SHPDGQ,0.9;
CBM35	5	3.2.1.151:54, 3.2.1.78:25, 2.4.1.-:3,	DYSPSR,0.53;WHWNAP,0.53;RPLHEA,0.53;AGANTI,0.51;EWWRGF,0.51;WWRGFY,0.51;WFWWGA,0.51;SGTGYV,0.49;LNAGAN,0.49;NAGANT,0.49;GKEWWR,0.49;KEWWRG,0.49;GYSGTG,0.44;YSGTGY,0.44;HWNAPK,0.44;PLHEAE,0.44;LHEAEG,0.44;WNAPKG,0.42;NAPKGL,0.4;FWWGAK,0.4;WWGAKG,0.4;GTGYVT,0.38;VPVLFR,0.38;PVLFRP,0.38;VLFRPL,0.38;HEAEGK,0.38;EAEGKW,0.38;AEGKWF,0.38;EGKWFW,0.38;NNLIWV,0.38;
CBM35	6	nd	HYNPDP,0.66;ATHYNP,0.6;THYNPD,0.6;YNPDPL,0.47;NPDPLA,0.36;PDPLAR,0.36;FDVEVP,0.34;PATHYN,0.34;RHADIS,0.34;DVEVPQ,0.32;PGNGNT,0.32;VEVPQD,0.32;EVPQDG,0.32;VGGLRT,0.3;GGLRTG,0.3;GLRTGS,0.3;LPLGYK,0.3;HADISV,0.3;ADISVN,0.3;DISVNG,0.3;IDRITV,0.3;ELPNFD,0.3;LPNFDG,0.3;FPHSFH,0.28;LTAGKH,0.28;TAGKHR,0.28;AGKHRI,0.28;GKHRIT,0.28;KHRITL,0.28;RITLKM,0.26;
CBM35	7	nd	PDIDRI,0.43;WAPDID,0.43;APDIDR,0.36;CSGGKK,0.32;SGGKKV,0.32;GGKKVG,0.32;AGSNTI,0.32;FPSTGD,0.3;PSTGDW,0.3;GWAPDI,0.3;KVGNLY,0.27;DIDRID,0.27;IDRIDV,0.27;DRIDVP,0.27;LKAGSN,0.25;SGWAPD,0.25;GSNTIR,0.23;SNTIRL,0.23;NTLTIS,0.23;TLTISN,0.23;LTISNP,0.23;TISNPS,0.23;NLQAGS,0.23;GKKVGN,0.2;AYVSGD,0.2;ITFDSG,0.2;YAPDID,0.2;
CBM35	8	2.4.1.248:6,	GYTGSG,0.41;YTGSGF,0.41;TGSGFV,0.41;YGVWYS,0.36;LRYANG,0.33;AYGVWY,0.33;QLRYAN,0.31;LGGYRR,0.31;GFLAGL,0.31;FLAGLE,0.31;VQLRYA,0.28;WLDWCC,0.28;LDWCCD,0.28;WAYGVW,0.26;GVWYSE,0.26;VWYSEY,0.26;PTSGWD,0.26;NIHPSI,0.26;WWLDWC,0.26;GFAAGF,0.23;PHAPLG,0.23;HAPLGG,0.23;APLGGY,0.23;PLGGYR,0.23;GGYRRG,0.23;GYRRGL,0.23;YRRGLD,0.23;GWYLLD,0.23;WYLLDD,0.23;QDGYVF,0.23;
CBM35	9	3.2.1.8:14, 3.2.1.55:14, 3.1.1.73:13, 4.2.2.2:7,	GLANID,0.43;SSSSSS,0.38;GSGFAN,0.35;GFTGSG,0.32;TGSGFA,0.32;SGFANT,0.32;GLPNID,0.32;LANIDS,0.3;ANIDSL,0.3;FTGSGF,0.27;RYANGS,0.27;NIDSLS,0.27;GFCNGT,0.24;VRFANG,0.24;PNIDSL,0.24;GYTGSG,0.22;TGTIDS,0.22;GSGFCN,0.22;SGFCNG,0.22;FCNGTN,0.22;WRYANG,0.22;GSNGNY,0.22;SNGNYT,0.22;DLVQGN,0.22;LVQGNN,0.22;IDSLSV,0.22;SAGLPN,0.22;
CBM35	10	nd	KGTNTI,0.52;YGVPGK,0.45;LNKGTN,0.42;NKGTNT,0.42;TLTVNG,0.39;GASVTW,0.36;GVPGKD,0.36;VPGKDA,0.36;VTWTVN,0.27;LTVNGK,0.27;GTNTIT,0.27;SVTWTV,0.24;TYGVPG,0.24;GDYEKG,0.24;DYEKGW,0.24;YEKGWT,0.24;TNTITL,0.24;NTITLS,0.24;TITLSC,0.24;ASVTWT,0.21;DANATL,0.21;ATLTVN,0.21;WDKGWT,0.21;KGWTKT,0.21;GWTKTY,0.21;QLNKGT,0.21;IKISCE,0.21;
CBM35	11	nd	YSGSGY,0.81;GYSGSG,0.71;SGSGYV,0.62;TGYSGS,0.29;GSGYVT,0.29;GSGYVN,0.24;SGSGYA,0.24;GGPNVD,0.24;GPNVDY,0.24;PNVDYL,0.24;
CBM35	12	2.4.1.248:89,	GYFNEP,0.68;YFNEPS,0.68;GATHIE,0.68;AAYENL,0.68;AYENLL,0.68;LYKDTV,0.68;TYSNAG,0.59;YIDGVR,0.59;IDGVRA,0.59;YENLLF,0.55;NLLNND,0.55;YKDTVL,0.55;KDTVLN,0.55;NWRNAA,0.55;DTVLNF,0.55;GEQSLI,0.55;EQSLIF,0.55;QSLIFT,0.55;SLIFTY,0.55;LIFTYS,0.55;IFTYSN,0.55;LKVYAA,0.55;EGPNML,0.5;GPNMLA,0.5;YPNRSK,0.5;PNRSKK,0.5;AGDNTI,0.45;NRSKKM,0.45;FSLYKD,0.45;SLYKDT,0.45;
CBM35	13	nd	APDLDR,0.95;KVRNIG,0.84;VRNIGG,0.79;VSVNGG,0.74;SAPDLD,0.68;PDLDRI,0.58;EKVRNI,0.53;SVNGGP,0.53;DLDRIS,0.47;CSGAEK,0.42;SGAEKV,0.42;GAEKVR,0.42;AEKVRN,0.42;FPDVVV,0.42;PDVVVP,0.42;VVVPDG,0.42;VVPDGG,0.42;LDYTVN,0.42;DYTVNG,0.42;YTVNGT,0.42;VNGTRS,0.42;VTVTDT,0.42;TVTDTG,0.42;VTDTGN,0.42;TDTGNT,0.42;DTGNTT,0.42;TGNTTP,0.42;GNTTPR,0.42;TESAPD,0.42;ESAPDL,0.42;
CBM35	14	nd	LDLAAN,1.0;DLAANA,1.0;LAANAG,1.0;AANAGA,1.0;AGFWQA,1.0;GFWQAR,1.0;FWQARD,1.0;WQARDE,1.0;QARDEG,1.0;ARDEGG,1.0;EPNVNE,1.0;YLGIMD,1.0;LGIMDY,1.0;GIMDYT,1.0;IMDYTG,1.0;MDYTGI,1.0;DYTGIN,1.0;YTGINY,1.0;TGINYD,1.0;GINYDY,1.0;INYDYN,1.0;NYDYND,1.0;YDYNDN,1.0;GGQGVA,0.94;GQGVAY,0.94;DNGGQG,0.94;NGGQGV,0.94;QGVAYN,0.94;GVAYND,0.94;RLTFNG,0.94;
CBM35	15	nd	NYQGLG,0.94;YQGLGY,0.94;QGLGYV,0.94;VDLYVN,0.88;DLYVNG,0.88;GLGYVD,0.82;ARLRTT,0.82;RLRTTI,0.82;LRTTIN,0.82;YTLATR,0.82;TLATRY,0.82;QTSSAS,0.82;VEYRAS,0.82;LATRYS,0.76;ATRYSA,0.76;PAFAQT,0.76;FAQTSS,0.76;AQTSSA,0.76;EYRASA,0.76;YRASAG,0.76;KLYLDN,0.76;LYLDNL,0.76;YLDNLA,0.76;GTPAFA,0.71;TPAFAQ,0.71;AFAQTS,0.71;WASSPL,0.71;ASSPLT,0.71;SSPLTA,0.71;LDNLAV,0.71;
CBM35	16	nd	HSGKAL,0.53;SGKALD,0.53;GKALDV,0.53;DHLWYE,0.47;HLWYEG,0.47;IKQVSL,0.47;LWYEGN,0.4;WYEGNG,0.4;YEGNGF,0.4;EGNGFV,0.4;GNGFVG,0.4;NGFVGG,0.4;GFVGGF,0.4;FVGGFE,0.4;VGGFEQ,0.4;LKFEVN,0.4;KFEVNV,0.4;NVPNTA,0.4;QSSNIT,0.4;VNGQRI,0.4;NGQRIK,0.4;QRIKQV,0.4;RIKQVS,0.4;KYVAEI,0.4;YVAEIY,0.4;AEIYSD,0.4;EIYSDG,0.4;DSLTID,0.4;KHSGKA,0.4;KALDVD,0.4;
CBM35	17	3.2.1.78:9,	GFSGTG,0.6;FSGTGY,0.6;SGTGYA,0.47;SGTGYV,0.4;RGWGYY,0.4;GWGYYG,0.4;WGYYGI,0.4;GYYGIE,0.4;PTAGLY,0.33;YYGIEY,0.33;GDGYVS,0.27;VSFFYD,0.27;SFFYDY,0.27;DYDPNS,0.27;DPNSGK,0.27;NSGKSD,0.27;SDGTAT,0.27;DGTATF,0.27;TFKVNV,0.27;NVPTAG,0.27;SLGYYI,0.27;TGSKDT,0.27;GSKDTS,0.27;VNGTMA,0.27;FSRGWG,0.27;SRGWGY,0.27;YGIEYV,0.27;IEYVKV,0.27;TGYSGT,0.27;GYSGTG,0.27;
CBM35	18	nd	LRYANG,0.5;RYANGT,0.5;YANGTG,0.5;GYSGSG,0.43;YSGSGF,0.43;SGSGFV,0.43;GFVWMQ,0.43;VTVPET,0.43;TVPETG,0.43;VPETGM,0.43;PETGMY,0.43;ISTRYM,0.43;STRYMQ,0.43;TRYMQE,0.43;RYMQEL,0.43;YMQELS,0.43;ANGTGS,0.43;MLPYTT,0.43;KAGWGF,0.43;AGWGFA,0.43;GWGFAY,0.43;WGFAYF,0.43;GFAYFD,0.43;FAYFDT,0.43;AYFDTF,0.43;YFDTFT,0.43;FDTFTV,0.43;DTFTVD,0.43;YLTEVY,0.43;LTEVYG,0.43;
CBM35	19	3.2.1.8:35, 3.2.1.136:20, 2.4.1.248:2,	GTKNVK,0.79;TKNVKF,0.79;KNVKFR,0.79;NVKFRY,0.79;VKFRYA,0.79;KFRYAL,0.79;GTRNLD,0.79;VNGTKV,0.79;LDVYVN,0.64;DVYVNG,0.64;YVNGTK,0.64;TGSWST,0.64;GSWSTW,0.64;VTTGTE,0.64;TTGTEG,0.64;TGTEGP,0.64;GTEGPN,0.64;GYVNFN,0.57;NGTKVI,0.57;GTKVIS,0.57;TKVISN,0.57;ATGSWS,0.57;KVVTTG,0.57;GSGYVN,0.5;SGYVNF,0.5;RNLDVY,0.5;NLDVYV,0.5;VYVNGT,0.5;WGEKTI,0.5;EKTIQV,0.5;
CBM35	20	nd	GPNIDK,0.5;NGPNID,0.43;YDLNFR,0.43;DLNFRY,0.43;LNFRYA,0.43;GPVGDV,0.43;FGNRAE,0.43;GNRAEQ,0.43;LDTTAD,0.43;DTTADE,0.43;ASYLDW,0.36;SYLDWA,0.36;NTLRLG,0.36;TLRLGG,0.36;LRLGGA,0.36;PNIDKI,0.36;NIDKIE,0.36;RVGAEG,0.36;GPNVDR,0.36;PNVDRL,0.36;NVDRLE,0.36;VGAEGA,0.29;GASYLD,0.29;DSLTFT,0.29;TFTVNV,0.29;GDYDLN,0.29;YYPDDV,0.29;AGTGPV,0.29;PVGDVV,0.29;TTADEG,0.29;
CBM35	21	nd	AENATL,0.46;ENATLS,0.46;GYTGTG,0.46;YTGTGY,0.46;EAENAT,0.38;NATLSG,0.38;AGYTGT,0.31;IKIYNI,0.31;IYNSSG,0.31;YNSSGQ,0.31;NSSGQL,0.31;SSGQLV,0.31;SGQLVY,0.31;GQLVYK,0.31;LRSGIY,0.31;RSGIYF,0.31;SGIYFI,0.31;GIYFIK,0.31;IDGKQT,0.31;NSKIII,0.31;SKIIIK,0.31;ATLSGN,0.23;NAGYTG,0.23;TGTGYA,0.23;RYANGG,0.23;YANGGT,0.23;ANGGTT,0.23;
CBM35	22	nd	VTFTNV,0.58;TSGPRS,0.5;CSGGSK,0.42;SGGSKV,0.42;GGSKVG,0.42;PDLDRI,0.42;GSKVGY,0.33;VQLNAG,0.33;IQFGNP,0.33;DLDRIV,0.33;SYCGNC,0.33;YCGNCS,0.33;NVTFTN,0.33;TFTNVT,0.33;FTNVTV,0.33;TNVTVP,0.33;AGTYQM,0.33;GTYQME,0.33;EIDYLT,0.33;YLTSGP,0.33;LTSGPR,0.33;SGPRSF,0.33;GPRSFF,0.33;ELDLNG,0.33;LNGSSF,0.33;NFAPDL,0.33;FAPDLD,0.33;APDLDR,0.33;YPPDLD,0.25;LDRIVV,0.25;
CBM35	23	nd	DNGHAY,0.67;NGHAYN,0.67;WAPNID,0.58;APNIDR,0.58;PNIDRI,0.58;VVHYAH,0.5;DRRDNG,0.5;RRDNGH,0.5;RDNGHA,0.5;GHAYNT,0.5;HAYNTD,0.5;AYNTDI,0.5;YNTDIM,0.5;NTDIMS,0.5;TDIMSR,0.5;DIMSRT,0.5;IMSRTA,0.5;MSRTAD,0.5;SRTADI,0.5;LVVHYA,0.5;TFKNTW,0.5;FKNTWS,0.5;GVPVDL,0.5;KNTWSW,0.5;AWAPNI,0.5;NIDRIE,0.5;VHYAND,0.42;VTFKNT,0.42;YWTVGV,0.42;VGVPVD,0.42;
CBM35	24	nd	NNEPAP,1.0;NEPAPV,1.0;EPAPVM,1.0;YIHPYN,1.0;DLVERY,1.0;LVERYA,1.0;VERYAQ,1.0;NTLSWD,1.0;ASNGKA,0.73;SNGKAI,0.73;QGGKNN,0.73;GKNNSL,0.73;VKVENE,0.73;AYILSI,0.73;ILSIFY,0.73;YANNEP,0.73;NHNDQN,0.73;DQNYIH,0.73;QNYIHP,0.73;HPYNTD,0.73;ERYAQI,0.73;VNNQTP,0.73;FRNTLS,0.73;TLSWDV,0.73;WDVYKN,0.73;LSNDNS,0.73;FSSIQD,0.73;QDDFTP,0.73;PRFDKF,0.73;APLVYK,0.73;
CBM35	25	3.2.1.78:33,	GYSGDG,0.58;YSGDGF,0.58;TNVYGT,0.5;YPGYSG,0.5;PGYSGD,0.5;RCWMYL,0.5;CWMYLG,0.5;GSWGFI,0.5;SWGFIL,0.5;WGFILY,0.5;GFILYD,0.5;SGDGFV,0.42;TRCWMY,0.42;SFGFFY,0.42;FGFFYL,0.42;GFFYLE,0.42;FYLEAG,0.42;SGSWGF,0.42;YLTSVY,0.42;LTSVYG,0.42;TTNVYG,0.33;GDGFVW,0.33;NSGTIT,0.33;TVVLPQ,0.33;VVLPQR,0.33;VLPQRG,0.33;DYSFGF,0.33;YSFGFF,0.33;FFYLEA,0.33;YLEAGT,0.33;
CBM35	26	nd	PDIDCF,1.0;WAPDID,0.9;APDIDC,0.9;DIDCFT,0.9;IDCFTL,0.9;AEWKEV,0.7;EWKEVY,0.7;WKEVYS,0.7;SGGMKV,0.6;ENYAEW,0.6;KEVYSE,0.6;EASGGM,0.5;ASGGMK,0.5;GGMKVS,0.5;LKAGYN,0.5;GGRKEN,0.4;FAEWKE,0.4;VYSEQG,0.4;EMTIRY,0.4;YVPKAD,0.4;DRKLEV,0.4;EVCVNN,0.4;IASITV,0.4;ASITVP,0.4;TVPVHL,0.4;MGSSFC,0.4;SSFCWA,0.4;NSYNWA,0.4;FCWAPD,0.4;NWAPDI,0.4;
CBM35	27	3.2.1.78:34,	GYVTGF,0.6;YVTGFD,0.5;AGQVLL,0.5;GQVLLN,0.5;NWGWYL,0.4;LSGTTV,0.3;TGSGYV,0.3;GSGYVT,0.3;GRGYVT,0.3;SGYVTG,0.3;RGYVTG,0.3;LYDLSI,0.3;QVSLPA,0.3;QVLLNA,0.3;VLLNAG,0.3;NNWGWY,0.3;WGWYLI,0.3;GWYLID,0.3;YLIDAI,0.3;LIDAIT,0.3;ITLTPS,0.3;PSAPRP,0.3;GTTVDT,0.2;TKLYDL,0.2;YRVVFG,0.2;VSFSSR,0.2;QTGSLI,0.2;LPATTS,0.2;IGEIWL,0.2;SAPRPP,0.2;
CBM35	28	nd	YAAGYG,0.5;AAGYGD,0.5;AGYGDA,0.5;HTLTVN,0.5;TLTVNG,0.5;TGWDNW,0.5;GYGDAQ,0.43;YGDAQH,0.43;GDAQHT,0.43;SRWAEL,0.43;RWAELD,0.43;IDFADS,0.36;YPVTGW,0.36;PVTGWD,0.36;VTGWDN,0.36;GWNTLR,0.36;RANARY,0.29;ANARYA,0.29;GGASNG,0.29;VGGIDF,0.29;GIDFAD,0.29;LTVNGA,0.29;AGTVDY,0.29;GTVDYP,0.29;TVDYPV,0.29;VDYPVT,0.29;DYPVTG,0.29;GWDNWQ,0.29;WNTLRF,0.29;RSRWAE,0.29;
CBM35	29	nd	GDWEKG,0.78;DWEKGW,0.78;KVTWTV,0.67;GTNTIE,0.67;NQVGAK,0.56;QVGAKV,0.56;VGAKVT,0.56;GAKVTW,0.56;AKVTWT,0.56;AGSYRL,0.56;YRLNVR,0.56;RLNVRY,0.56;MKNFGG,0.56;NMKNFG,0.56;TNTIEL,0.56;GGVYVT,0.44;DGGVYV,0.44;GVYVTG,0.44;FNQVGA,0.44;WTVDGI,0.44;GSYRLN,0.44;SYRLNV,0.44;VRYGIP,0.44;RYGIPG,0.44;DADATL,0.44;NFGGTP,0.44;WEKGWQ,0.44;TWANVN,0.44;WANVNL,0.44;IELACN,0.44;
CBM35	30	3.2.1.78:61,	KVQYLN,1.0;KKVQYL,0.89;VQYLNV,0.78;QYLNVN,0.78;SAGIVK,0.78;AGIVKL,0.78;GIVKLN,0.78;FDYLIV,0.78;DYLIVK,0.78;YLIVKP,0.78;LIVKPA,0.78;IVKPAD,0.78;VKPADE,0.78;CGSHNY,0.78;NKKVQY,0.67;ESYWGY,0.67;SYWGYT,0.67;YWGYTY,0.67;KPADES,0.67;PADESI,0.67;KKLVNP,0.67;YLNVNG,0.56;NQGEVS,0.56;QGEVSF,0.56;GYTYFD,0.56;YTYFDY,0.56;LVNPNA,0.56;ATKEAK,0.56;SEAEFT,0.56;AEFTYI,0.56;
CBM35	31	3.2.1.145:19,	WGPDVD,0.58;CSGCSG,0.5;GWGPDV,0.5;SCSGCS,0.42;AAGYIG,0.42;AGYIGG,0.42;GPDVDR,0.42;VGYIGG,0.33;GYIGGD,0.33;PDVDRL,0.33;GYIGGP,0.25;YIGGPD,0.25;YIGGDK,0.25;IGGDKK,0.25;DKKGTL,0.25;TTIRIK,0.25;KYRNGD,0.25;PRYANV,0.25;SQKLAF,0.25;QKLAFL,0.25;LAFLST,0.25;HLSQTG,0.25;LSQTGL,0.25;SQTGLS,0.25;LSRGFF,0.25;SRGFFD,0.25;RGFFDL,0.25;DNTITI,0.25;TITISN,0.25;GGWGPD,0.25;
CBM35	32	nd	AINYNP,0.67;INYNPQ,0.67;NYNPQV,0.67;YNPQVI,0.67;NPQVIS,0.67;PQVISR,0.67;QVISRF,0.67;DVTEAG,0.67;VTEAGG,0.67;RHNYSW,0.67;HNYSWS,0.67;NYSWSS,0.67;DTVTLA,0.67;TVTLAK,0.67;GSNGSA,0.56;SNGSAD,0.56;NGSADA,0.56;GSADAQ,0.56;SADAQG,0.56;RFLDVT,0.56;FLDVTE,0.56;HALFVD,0.44;ALFVDG,0.44;ETGYYD,0.44;TGYYDV,0.44;RYTTTG,0.44;YTTTGA,0.44;VGYLGN,0.44;GYLGNG,0.44;AQGAVT,0.33;
CBM35	33	nd	EFANID,0.86;GADGGY,0.71;ADGGYY,0.71;DGGYYI,0.71;GGYYIN,0.71;GYYINL,0.71;YYINLS,0.71;YINLSN,0.71;INLSNS,0.71;IRLETT,0.71;SRQNTY,0.57;GITWAV,0.57;RYANAG,0.57;FANIDW,0.57;GSRQNT,0.43;NLSNSA,0.43;VWRYAN,0.43;ARLLVN,0.43;RLLVNG,0.43;VSFPKT,0.43;TEFANI,0.43;TYTGAD,0.29;AGTYNL,0.29;WRYAHG,0.29;WRYANA,0.29;SQSATT,0.29;FPKTAT,0.29;NKIRLE,0.29;DSLTVH,0.29;GNNPTE,0.29;
CBM35	34	nd	LNAGSN,0.71;AGTYQL,0.57;SAGTYQ,0.43;NAGSNT,0.43;AGSNTI,0.43;IRNYQG,0.29;GYLNFG,0.29;GTYQLQ,0.29;TYQLQT,0.29;YQLQTR,0.29;QTRYST,0.29;TYQLRT,0.29;YQLRTR,0.29;LRTRYS,0.29;RTRYSL,0.29;SASDWA,0.29;ASDWAT,0.29;VATPVF,0.29;ATPVFT,0.29;SDWATL,0.29;DWATLQ,0.29;WATLQQ,0.29;VTLNAG,0.29;NLNAGS,0.29;YLDNIR,0.29;LDNIRL,0.29;DNIRLS,0.29;IYFDNI,0.29;YFDNIV,0.29;NYLNVD,0.29;
CBM35	35	nd	ARTANG,1.0;RTANGT,1.0;ITNKGW,1.0;TNKGWE,1.0;NKGWEN,1.0;KGWENW,1.0;GWENWG,1.0;WENWGL,1.0;ENWGLS,1.0;NWGLST,1.0;YGEIDF,1.0;KAGHID,0.83;YILLAR,0.83;ILLART,0.83;LLARTA,0.83;LARTAN,0.83;TANGTA,0.83;ANGTAG,0.83;WGLSTA,0.83;GLSTAR,0.83;GYGEID,0.83;AGHIDT,0.67;GHIDTP,0.67;SYVEFS,0.67;YVEFSV,0.67;EYILLA,0.67;GEGYGE,0.67;GEIDFF,0.67;EIDFFD,0.67;IDFFDI,0.67;
CBM35	36	3.2.1.22:15,	APDFDR,0.71;EAESGT,0.57;AESGTL,0.57;ESGTLA,0.57;SGTLAG,0.57;ASCSGC,0.57;DVGFSF,0.43;AQISVN,0.43;QISVNG,0.43;ISVNGG,0.43;FPLTGY,0.43;PLTGYN,0.43;LTGYNW,0.43;YAPDFD,0.43;CTSSTK,0.29;CSNGSK,0.29;NGSKVG,0.29;LSNIST,0.29;LFDYIN,0.29;VLYFDY,0.29;NGDVGF,0.29;INADVG,0.29;GGSPQN,0.29;TGYNWD,0.29;GYNWDK,0.29;VELSGF,0.29;ELSGFN,0.29;YKVRLT,0.29;PNTITI,0.29;RLAVVA,0.29;
CBM35	37	nd	YANGTG,1.0;ANGTGA,1.0;NGTGAT,1.0;IRLAKG,1.0;RLAKGS,1.0;LAKGSP,1.0;GTGATA,0.83;TGATAT,0.83;GLAYNG,0.83;TGYAEL,0.83;GYAELD,0.83;YAELDY,0.83;SNGGYV,0.67;NGGYVG,0.67;FLVNVP,0.67;TIGYAN,0.67;GYANGT,0.67;GATATQ,0.67;ATATQG,0.67;TATQGL,0.67;ATQGLA,0.67;TQGLAY,0.67;LAYNGG,0.67;AYNGGA,0.67;NMIRLA,0.67;MIRLAK,0.67;AGGTGY,0.67;GGTGYA,0.67;GTGYAE,0.67;AELDYI,0.67;
CBM35	38	nd	NPTGWA,1.0;PTGWAP,1.0;TGWAPD,1.0;VGYIGN,0.83;GYIGNG,0.83;VSSCGA,0.67;SSCGAC,0.67;CSGGQD,0.67;DVGYIG,0.67;YIGNGD,0.67;DGTSNG,0.67;NGTLTI,0.67;TINGIS,0.67;ADGTYS,0.67;IAYVNG,0.67;PRSAQL,0.67;AQLSFD,0.67;SFPSTG,0.67;STGGWG,0.67;VSTLTV,0.67;STLTVT,0.67;GAFKQG,0.67;KQGSAN,0.67;GSANTL,0.67;SANTLK,0.67;ANTLKF,0.67;APDIDG,0.67;PDIDGI,0.67;IDGIAA,0.67;DGIAAP,0.67;
CBM35	39	3.2.1.78:1,	SEASGR,0.5;KLQKDS,0.5;LQKDSG,0.5;GATVPF,0.33;AARGAT,0.33;PFTTYE,0.33;FTTYEA,0.33;SGRRAV,0.33;GRRAVK,0.33;SLYVNG,0.33;ALYANG,0.33;YGAYPF,0.33;FYDESR,0.33;YPAGTV,0.33;PAGTVI,0.33;QKDSGD,0.33;KDSGDT,0.33;IDFIET,0.33;DDTQAL,0.33;AGVWIP,0.33;VWIPAG,0.33;WIPAGS,0.33;IPAGSF,0.33;GAGIWH,0.33;WIEHAK,0.33;QNLWIE,0.33;NLWIEH,0.33;EHTKVG,0.33;LDSTYQ,0.33;DSTYQG,0.33;
CBM35	40	nd	GYSGDG,0.5;YSGDGY,0.5;SGDGYV,0.5;GDGYVT,0.5;DGYVTG,0.5;GYVTGF,0.5;IKLNAG,0.5;KLNAGE,0.5;LNAGEN,0.5;YVTGFD,0.33;SDAYIE,0.33;DAYIEF,0.33;AYIEFT,0.33;KQETIT,0.33;QETITV,0.33;ETITVN,0.33;TITVNG,0.33;NAGENK,0.33;AGENKI,0.33;GENKIR,0.33;NKIRIS,0.33;KIRISR,0.33;IRISRF,0.33;ISRFWG,0.33;SRFWGW,0.33;RFWGWT,0.33;FWGWTL,0.33;WGWTLF,0.33;WTLFDY,0.33;TLFDYI,0.33;
CBM35	41	3.2.1.145:18,	VTVSVN,0.6;TVSVNG,0.6;VSVNGG,0.6;PDIDKI,0.6;DIDKIE,0.6;IDKIEI,0.6;SGFSGG,0.4;GYLGHG,0.4;TINNVQ,0.4;TFGSGQ,0.4;QSNYAA,0.4;DKIIVY,0.4;IKKNKY,0.4;EYVGKI,0.4;KIGQGA,0.4;GQGAEN,0.4;NSLTFN,0.4;LTFNQV,0.4;VSEAGS,0.4;SYKLVI,0.4;KLVIYY,0.4;VIYYAN,0.4;ANAEKS,0.4;DYNVDI,0.4;DIVDRV,0.4;VDRVAD,0.4;NTFAWN,0.4;YYQTTV,0.4;DVQLKA,0.4;GDNRIT,0.4;
CBM35	42	nd	EAESGT,1.0;AESGTR,1.0;AGDYDV,1.0;GDYDVV,1.0;DYDVVV,1.0;YDVVVK,1.0;DVVVKY,1.0;EVSGRH,1.0;VSGRHD,1.0;SGRHDY,1.0;GRHDYN,1.0;HDYNPQ,1.0;DYNPQV,1.0;YNPQVV,1.0;PQVVDR,1.0;QVVDRR,1.0;VVDRRL,1.0;VDRRLQ,1.0;EGYFRY,1.0;YFRYTY,1.0;WNSFWE,1.0;TIPVTL,1.0;VLGNDG,1.0;LGNDGP,1.0;APDVDY,1.0;DVDYVV,1.0;VDYVVI,1.0;DYVVIA,1.0;YVVIAP,1.0;GQPSTV,1.0;
CBM35	43	nd	WVGDFG,0.8;LTLRYG,0.8;TLRYGH,0.8;LRYGHG,0.8;RYGHGN,0.8;VYYFET,0.8;YVEFEV,0.8;VEFEVD,0.8;EFEVDA,0.8;FEVDAA,0.8;KDEDAI,0.6;VAVPSI,0.6;AEKTVT,0.6;IRLQLN,0.6;NYGRVY,0.6;AAGEQE,0.6;KVPLKQ,0.6;NLQYLR,0.6;YMAEAA,0.6;APVETG,0.6;ETGDGE,0.6;GTLTLA,0.6;SREVTV,0.6;EAETAA,0.6;QPLQAE,0.6;AVKTVR,0.6;KTVRTP,0.6;GKHTVK,0.6;QAALIP,0.6;RLAFRY,0.6;
CBM35	44	nd	AQTLEG,1.0;LEGNAD,1.0;NPYASG,1.0;PYASGG,1.0;ASGGAA,1.0;SGGAAA,1.0;LSGSDA,1.0;SGSDAA,1.0;GSDAAL,1.0;SDAALR,1.0;AVLNAS,1.0;VLNASP,1.0;LNASPD,1.0;NASPDA,1.0;ASPDAK,1.0;VNGDST,1.0;NGDSTI,1.0;GDSTIV,1.0;EIILFD,1.0;ILFDRQ,1.0;LFDRQG,1.0;FDRQGS,1.0;DRQGSF,1.0;GSFGID,1.0;SFGIDY,1.0;IDYMDI,1.0;DYMDIW,1.0;YMDIWQ,1.0;MDIWQK,1.0;IWQKSE,1.0;
CBM36	1	3.2.1.8:91, 3.2.1.55:32,	GTWDAY,0.66;DDGTWD,0.56;DGTWDA,0.53;GVALYA,0.52;VALYAN,0.52;SPFNGV,0.47;SVRGAS,0.47;PFNGVA,0.44;FNGVAL,0.44;NGVALY,0.44;RGASNN,0.43;WDAYVD,0.43;ISVRGA,0.42;PTVQTL,0.42;TWDAYV,0.42;SSPFNG,0.4;GTYAGK,0.39;TVQTLS,0.39;HGTGNQ,0.38;TYAGKI,0.35;ISSPFN,0.35;FSLRGA,0.35;SLRGAS,0.35;TPTVQT,0.35;LYANND,0.34;VRGASS,0.34;LRGASN,0.34;GASNNS,0.34;VDLKIG,0.34;VQTLSN,0.34;
CBM36	2	3.2.1.8:83,	LYANGD,1.0;GTYPWE,1.0;TYPWEA,1.0;DNGTWD,1.0;NGTWDV,1.0;GTWDVY,1.0;TWDVYA,1.0;WDVYAD,1.0;DVYADY,1.0;VYADYL,1.0;MSLSGP,0.86;SLSGPY,0.86;ALYANG,0.86;LRGCGN,0.86;RGCGNN,0.86;GCGNNN,0.86;CGNNNN,0.86;GNNNNL,0.86;NNNNLA,0.86;YPWEAP,0.86;NVYVSA,0.86;VYVSAG,0.86;ADNGTW,0.86;NMSLSG,0.71;NGIALY,0.71;FYYQGT,0.71;YQGTYP,0.71;PWEAPI,0.71;YVSAGS,0.71;ADYLLI,0.71;
CBM37	1	3.2.1.8:30, 3.1.1.72:9,	YLAGKW,0.93;AVYLAG,0.91;VYLAGK,0.91;YGIAVY,0.88;IAVYLA,0.87;GIAVYL,0.85;LAGKWR,0.76;PKNLTP,0.55;KNLTPG,0.55;AGKWRV,0.52;GKWRVQ,0.49;KYGIAV,0.48;TPKNLT,0.46;AARVNG,0.43;YKVAIA,0.4;KVAIAA,0.4;ADKYGI,0.39;DKYGIA,0.39;VAIAAR,0.33;GADKYG,0.31;NLTPGM,0.31;AIAARV,0.31;QYHQIQ,0.3;YHQIQF,0.28;QFVWDK,0.28;IAARVN,0.28;QIQFVW,0.27;FVWDKV,0.27;KWRVQT,0.27;NAIKNA,0.27;
CBM37	2	nd	CAKVNG,0.76;FTSPKL,0.52;AGKWKV,0.48;TSPKLK,0.48;QYGIAV,0.43;VCAKVN,0.43;AKVNGK,0.43;KVNGKW,0.43;FRLNWT,0.38;YGIAVK,0.38;GIAVKL,0.38;AVKLAG,0.38;WKVQAY,0.38;SPKLKA,0.38;PKLKAG,0.38;VNGKWD,0.38;QFRLNW,0.33;LAGKWK,0.33;KVQAYT,0.33;TTFTSP,0.33;TFTSPK,0.33;VICAKV,0.33;ICAKVN,0.33;NGKWDT,0.33;IAVKLA,0.29;GKWKVQ,0.29;TTTFTS,0.29;KLKAGS,0.29;VKLAGK,0.24;VVCAKV,0.24;
CBM37	3	nd	SPKLTA,0.75;PKLTAG,0.75;KLTAGK,0.63;VPNAQA,0.5;PNAQAY,0.5;NAQAYG,0.5;AQAYGI,0.5;QAYGIA,0.5;AYGIAY,0.5;YGIAYY,0.5;AGKWRV,0.5;GKWRVY,0.5;KWRVYT,0.5;WRVYTQ,0.5;RVYTQS,0.5;VYTQSI,0.5;ISPKLT,0.5;LTAGKT,0.5;TAGKTY,0.5;AGKTYT,0.5;AAKVGG,0.5;NAITVT,0.5;VKLSWD,0.38;KLSWDA,0.38;SWDAVE,0.38;WDAVEG,0.38;DAVEGA,0.38;SVPNAQ,0.38;AVEGAE,0.38;IAAKVG,0.38;
CBM38	1	3.2.1.26:27, 3.2.1.80:15,	GWMNNW,0.52;GWGHIL,0.51;TGGWGH,0.47;GGWGHI,0.43;SSVEVF,0.38;TGTLTS,0.37;VRTATG,0.36;GHILAD,0.36;DYYAAV,0.36;PTSPWR,0.35;VVRTAT,0.33;ETTVNL,0.32;VNLVVD,0.32;VDGKVV,0.32;WMNNWD,0.32;MNNWDY,0.32;WGHILA,0.3;GTLTSP,0.29;NLVVDG,0.29;VRSATG,0.28;YYAAVS,0.27;SVEVFG,0.27;APDGKR,0.26;IGWMNN,0.26;GGWGHL,0.25;GKDYYA,0.25;KDYYAA,0.25;GRDYYA,0.25;FLVGGG,0.24;GGGNHP,0.24;
CBM38	2	2.4.1.-:155, 3.2.1.26:3,	GDLTGW,0.48;TGDLTG,0.46;FETGDL,0.41;LYVALV,0.38;YVALVR,0.38;ALVRAS,0.38;LVRASD,0.38;GHINVD,0.38;HINVDD,0.38;LTGWTV,0.37;VALVRA,0.37;NPSFET,0.33;PSFETG,0.33;ETGDLT,0.32;NPGFET,0.3;PGFETG,0.3;GFETGD,0.3;FETGNL,0.3;DLTGWT,0.3;GNLDGW,0.25;VRASDG,0.25;YKADLS,0.25;YIKVVD,0.25;SFETGN,0.25;ETGNLD,0.25;VEGDAF,0.24;LLFDGY,0.24;LFDGYS,0.24;WVAPRS,0.24;RSYEWG,0.24;
CBM38	3	nd	NFLIGG,0.69;FLIGGG,0.69;VGERVF,0.62;GERVFS,0.62;ERVFSS,0.62;RVFSSF,0.62;NATAVV,0.62;ATAVVL,0.62;WWAADI,0.62;NHQGER,0.54;HQGERI,0.54;QGERIF,0.54;GERIFT,0.54;ERIFTS,0.54;RIFTSR,0.54;IFTSRG,0.54;FTSRGD,0.54;TSRGDG,0.54;SRGDGF,0.54;RGDGFS,0.54;GDGFSA,0.54;DGFSAD,0.54;GFSADG,0.54;FSADGT,0.54;GWWAAD,0.54;ALGWIG,0.46;YINFLI,0.46;AADIVN,0.46;DIVNHQ,0.46;ADGTGL,0.46;
CBM38	4	nd	GTDNYA,1.0;TDNYAG,1.0;DNYAGV,1.0;NYAGVT,1.0;YAGVTF,1.0;FMGWMS,1.0;MGWMSN,1.0;GWMSNW,1.0;AGVTFF,0.9;WMSNWL,0.9;MSNWLY,0.9;SNWLYA,0.9;NWLYAN,0.9;RSAMTL,0.9;SAMTLP,0.9;AMTLPR,0.9;TGSLTS,0.6;WLDYGT,0.6;LDYGTD,0.6;DYGTDN,0.6;YGTDNY,0.6;RHVFMG,0.6;HVFMGW,0.6;VFMGWM,0.6;WLYANE,0.6;LYANEV,0.6;YANEVP,0.6;EGQHLI,0.5;RNQIEP,0.5;NHGLRV,0.5;
CBM38	5	nd	WGHVNV,0.57;GHVNVD,0.57;RRYLAA,0.57;GTCTHV,0.57;TCTHVW,0.57;LRTYRE,0.57;RTYREH,0.57;GWTSTG,0.43;WTSTGD,0.43;TSTGDA,0.43;STGDAF,0.43;AFGAGP,0.43;GPVTEA,0.43;MGTLTS,0.43;TSAPFT,0.43;GGWGHV,0.43;FDSADA,0.43;AGTVTV,0.43;GTVTVP,0.43;LRRHYG,0.43;GRFYAW,0.43;RFYAWE,0.43;HVWNYA,0.43;VWNYAQ,0.43;WNYAQS,0.43;DYRGEA,0.43;VAHDGQ,0.43;HDGQCG,0.43;ILRTYR,0.43;TYREHQ,0.43;
CBM38	6	nd	HINFDD,0.8;INFDDF,0.8;LIFEDT,0.8;IFEDTN,0.8;FEDTNG,0.8;EDTNGD,0.8;DTNGDG,0.8;LNLVSG,0.8;DWTATG,0.6;FLSSGG,0.6;TLTSVP,0.6;VSGGAL,0.6;GISQIP,0.6;QIPYIP,0.6;PPLDPV,0.6;PLDPVL,0.6;LDPVLN,0.6;DPVLNA,0.6;PVLNAG,0.6;NAGLSG,0.6;YPVPAP,0.6;PVPAPE,0.6;APEGQG,0.6;ILIFED,0.6;TNGDGT,0.6;GDGTLD,0.6;EGLNLV,0.6;NLVSGI,0.6;LVSGIE,0.6;VSGIEV,0.6;
CBM39	1	3.2.1.73:0,	LFAFHG,0.81;FAFHGK,0.76;AFHGKL,0.76;FHGKLN,0.76;HGKLNE,0.76;LGYRQD,0.71;GLGYRQ,0.67;GKLNEE,0.62;SLFAFH,0.57;KLNEEM,0.52;MEGLEA,0.52;EGLEAG,0.52;IYFWTY,0.52;YFWTYV,0.52;FWTYVI,0.52;GYRQDN,0.52;EMEGLE,0.48;YRQDNG,0.48;RQDNGE,0.48;QDNGEW,0.48;DNGEWT,0.48;PKGLRV,0.43;LNEEME,0.43;NEEMEG,0.43;EEMEGL,0.43;WSRDIT,0.43;FRDRNA,0.43;GDKIYF,0.43;DKIYFW,0.43;KIYFWT,0.43;
CBM39	2	nd	LFAFHG,0.45;FAFHGN,0.36;FVFQGN,0.36;AFHGNI,0.36;FHGNIN,0.36;WTYTNR,0.36;PKGFRA,0.27;KGFRAS,0.27;GFKASI,0.27;GFRASI,0.27;FRASIP,0.27;FKASIP,0.27;KASIPD,0.27;SLFVFQ,0.27;TLFAFH,0.27;LFVFQG,0.27;HGNINK,0.27;GFWTYT,0.27;FWTYTN,0.27;LKVGDV,0.27;GDVIHY,0.27;DVIHYW,0.27;YYVFVS,0.27;GYIKDN,0.27;YIKDNL,0.27;IKDNLS,0.27;KDNLSF,0.27;DNLSFT,0.27;NLSFTV,0.27;
CBM39	3	nd	GISLVA,1.0;ISLVAY,1.0;SLVAYH,1.0;PSVEPL,0.83;SVEPLY,0.83;VEPLYP,0.83;GLRMSI,0.83;LRMSIA,0.83;LVAYHV,0.83;VAYHVK,0.83;AYHVKF,0.83;YHVKFN,0.83;HVKFND,0.83;VKFNDD,0.83;KFNDDF,0.83;FNDDFY,0.83;LEAGTI,0.83;EAGTIA,0.83;AGTIAR,0.83;GTIARD,0.83;WVYEDR,0.83;VYEDRS,0.83;YEDRST,0.83;HVVYNG,0.83;VVYNGL,0.83;VYNGLG,0.83;YNGLGY,0.83;NGLGYN,0.83;GLGYNL,0.83;LGYNLL,0.83;
CBM40	1	3.2.1.18:28,	FYNLFS,0.98;NSVTFT,0.98;SVTFTV,0.98;YVNGVL,0.98;VNGVLS,0.98;NGVLSR,0.98;GVLSRT,0.98;YRIPAL,0.98;RIPALL,0.98;TDKGTL,0.98;DKGTLI,0.98;WNSVTF,0.96;YNLFSV,0.95;NLFSVS,0.95;LFSVSS,0.95;VRLYVN,0.95;RLYVNG,0.95;LYVNGV,0.95;RNLTVY,0.95;SYRIPA,0.95;KGTLIA,0.95;VLSRTS,0.93;FIKDMP,0.93;IKDMPD,0.93;KDMPDV,0.93;GTLIAG,0.93;GQWNSV,0.91;QWNSVT,0.91;IPALLK,0.89;LKTDKG,0.89;
CBM40	2	3.2.1.18:42, 4.2.2.15:34,	NYFRIP,0.94;LQALFG,0.92;SSIDAR,0.86;SIDARY,0.86;IDARYG,0.81;DARYGG,0.81;VNREGK,0.75;NNYFSI,0.72;NYFSIF,0.72;YFSIFM,0.72;FSIFMR,0.72;SIFMRD,0.72;GINYLF,0.72;INYLFS,0.72;NYLFSR,0.72;YLFSRP,0.72;LFSRPA,0.72;FSRPAS,0.72;YQLNNK,0.69;LDKLSG,0.69;QTVVMK,0.69;NSLQAL,0.69;SGEIGV,0.69;IGVEIR,0.69;NTLVFV,0.69;SDSKDK,0.69;GAVNRE,0.69;EHYLAK,0.69;YLAKGS,0.69;ISLFNK,0.69;
CBM40	3	3.2.1.18:87,	YRIPAL,0.88;ALKIEK,0.76;KTGETK,0.71;TGETKA,0.71;LDEGTI,0.53;DEGTIV,0.53;EGTIVV,0.53;GTIVVR,0.53;TIVVRF,0.53;KFLNNI,0.53;NYRIPA,0.53;RIPALF,0.53;GINTLA,0.47;SNEYNF,0.47;VLASID,0.47;LASIDV,0.47;ASIDVR,0.47;GKVILD,0.47;KVILDY,0.47;VILDYP,0.47;ILDYPG,0.47;EGYGFP,0.47;GYGFPN,0.47;SNSKTK,0.41;LKIEKN,0.41;VKDTNT,0.41;TKFLNN,0.41;IENLDS,0.41;VKTEPV,0.41;LNSSNY,0.41;
CBM40	4	3.2.1.18:30,	VGSGFN,1.0;DKYDEG,1.0;DEGVFE,1.0;MPTQPY,1.0;NTNMTQ,1.0;LYLLVD,1.0;LLVDVF,1.0;LVDVFP,1.0;LYDFDN,1.0;LLGNIY,1.0;TAPLFT,1.0;LGTGAA,1.0;GAAAGI,1.0;AAAGIE,1.0;IYYTNQ,1.0;GRQSSA,1.0;ESPNDG,1.0;SPNDGR,1.0;NGHLLQ,1.0;HLLQFM,1.0;QFMRNT,1.0;KTIVIA,1.0;IVIARS,1.0;EPYVNL,1.0;KEYVVL,1.0;YVVLSN,1.0;EPKRFA,1.0;KRFAYS,1.0;FAYSSL,1.0;SLVQLD,1.0;
CBM41	1	3.2.1.1:38,	NWGYDP,0.73;DGFRFD,0.65;DVVYNH,0.65;VDGFRF,0.58;GFRFDL,0.53;FRFDLM,0.53;RFDLMG,0.53;YNWGYD,0.53;VVYNHT,0.52;KVDGFR,0.5;MDVVYN,0.47;DPYAKS,0.44;LDPYAK,0.44;VPEGSY,0.41;YKVDGF,0.39;VWAPTA,0.38;FDLMGH,0.38;VMDVVY,0.38;KLVVDS,0.37;RDAVRG,0.37;DAVRGG,0.37;DLMGHH,0.37;LMGHHP,0.37;WSPSAD,0.37;PYAKSL,0.37;YAKSLA,0.37;GKLVVD,0.36;MGHHPK,0.36;MMGKLV,0.36;MGKLVV,0.36;
CBM41	2	3.2.1.41:47, 3.2.1.-:35,	DDYGYY,0.87;AKKDDY,0.77;KKDDYG,0.77;KDDYGY,0.77;DYGYYL,0.68;YGYYLD,0.68;GYYLDV,0.66;SFLINN,0.54;GFLLLD,0.51;FLLLDE,0.49;WTWDDV,0.47;TWDDVE,0.47;YGRYID,0.47;GLWTWD,0.46;LWTWDD,0.46;GDDVKI,0.45;NWPNGA,0.44;ISFLIN,0.44;GFLILD,0.44;IYTNPY,0.44;YYLDVK,0.43;WPNGAI,0.42;INNKAG,0.42;NYYRTD,0.42;YYRTDG,0.42;YDKKSL,0.42;DKKSLW,0.42;GKYGRY,0.42;EIGFLI,0.42;IGFLIL,0.42;
CBM41	3	3.2.1.41:52, 3.2.1.68:3,	WEKDGG,0.91;EKDGGD,0.91;KDGGDR,0.87;TKDWNL,0.85;KDWNLW,0.85;EDEFGK,0.85;DEFGKY,0.85;EFGKYA,0.85;GNTKDW,0.84;NTKDWN,0.84;FTGEDE,0.84;TGEDEF,0.84;GEDEFG,0.84;FGKYAK,0.84;EWEKDG,0.84;GRAEVW,0.84;GKYAKI,0.83;KPSSDL,0.83;IIHYKE,0.82;PSSDLS,0.82;SSDLSI,0.82;SDLSIQ,0.82;SGDEKV,0.8;GDEKVY,0.8;RTNEWE,0.79;WIENIK,0.79;LSGDEK,0.79;DLSIQK,0.79;LSIQKA,0.79;QKATID,0.79;
CBM41	4	nd	AHWLDA,0.76;HWLDAN,0.71;WLDANT,0.71;LDANTI,0.69;WGLHLW,0.61;GWGLHL,0.56;GLHLWN,0.56;HKGDEK,0.47;KAHWLD,0.46;TYGAYY,0.44;CMNFIL,0.44;MNFILH,0.44;FGFHGS,0.44;GFHGSS,0.44;DGQKAH,0.44;GQKAHW,0.44;QKAHWL,0.44;VIYYKR,0.43;YEGWGL,0.43;EGWGLH,0.43;LHLWNG,0.43;HLWNGE,0.43;LWNGEG,0.43;WNGEGC,0.43;NGEGCT,0.43;GEGCTS,0.43;YGAYYV,0.43;GCTSTD,0.42;KVELTK,0.42;HGSSEL,0.42;
CBM41	5	3.2.1.41:60,	AAFGVA,0.96;YGPYWV,0.94;KLIDSD,0.94;LIDSDL,0.94;AFRAAF,0.94;FRAAFG,0.94;RAAFGV,0.94;LWNNET,0.93;WNNETC,0.93;NNETCD,0.93;NETCDA,0.93;IDSDLR,0.93;DRTVSV,0.93;RTVSVI,0.93;AFGVAL,0.93;FGVALA,0.93;AHWVDK,0.93;NLYLWN,0.91;LYLWNN,0.91;ETCDAL,0.91;TCDALS,0.91;CDALSA,0.91;WNDVST,0.91;DKYGPY,0.91;KYGPYW,0.91;CINVIV,0.91;INVIVR,0.91;NVIVRD,0.91;TDRTVS,0.91;VSVIAG,0.91;
CBM41	6	nd	YHGYWA,0.84;HSQIFL,0.49;VYTNPY,0.49;SKATPG,0.49;AYHGYW,0.49;YAYHGY,0.47;HGYWAK,0.47;VDVVLN,0.47;DVVLNH,0.47;TPIVEN,0.44;KIMVDV,0.44;IMVDVV,0.44;VTNPEN,0.42;GYWAKD,0.42;YWAKDF,0.42;TIDYFR,0.42;GNKTID,0.4;ELNRVT,0.4;LNRVTI,0.4;DRFYNG,0.4;TAKLDY,0.4;AKLDYL,0.4;KLDYLK,0.4;IKIMVD,0.4;DYFRVD,0.4;YFRVDT,0.4;RVDTVK,0.4;PVIYYG,0.4;VIYYGE,0.4;IYYGEE,0.4;
CBM41	7	3.2.1.41:28,	GWNLWI,1.0;WNLWIW,1.0;NLWIWP,0.9;VGIIVR,0.86;TKVGII,0.69;LWIWPV,0.66;WIWPVE,0.66;IWPVEP,0.66;KVGIIV,0.66;GIIVRL,0.59;WPVEPV,0.55;KDVAKD,0.55;DVAKDR,0.55;VAKDRF,0.55;IKDGKA,0.52;KDGKAE,0.52;DGKAEV,0.52;GKAEVW,0.52;EVWILQ,0.52;PDTSPR,0.52;WQAKDV,0.48;AKDVAK,0.48;AKDRFI,0.48;AEVWIL,0.48;VWILQG,0.48;WILQGV,0.48;ILQGVE,0.48;LQGVEE,0.48;QGVEEI,0.48;KPDTSP,0.45;
CBM41	8	nd	YGAYVD,0.83;GAYVDI,0.62;AYVDIP,0.52;DLGATY,0.52;LKLWAP,0.52;KDGGDK,0.48;YVDIPL,0.45;GDDLGA,0.45;YGLWLW,0.41;GLWLWD,0.41;DDLGAT,0.41;ATLKLW,0.41;TLKLWA,0.41;WPTDTA,0.38;TDTANF,0.38;TANFSS,0.38;SQVDDY,0.38;GHYVDI,0.38;KKSETP,0.38;LVLKNG,0.38;NGEKIT,0.38;KITESD,0.38;ESDQKV,0.38;DQKVEL,0.38;KVELLV,0.38;VPEQNE,0.38;PEQNEA,0.38;EQNEAW,0.38;YEPLKD,0.38;TVRIHY,0.38;
CBM41	9	nd	YDGWGL,0.39;DGWGLH,0.39;WGLHVW,0.36;HYHRPD,0.32;YHRPDG,0.32;RPDGDY,0.32;GWGLHA,0.32;WGLHAW,0.32;GWGLHV,0.32;GLHAWE,0.29;HRPDGD,0.25;LHVWED,0.25;HVWEDT,0.25;IVHKGD,0.25;HKGDEK,0.25;KGDEKD,0.25;RINYYR,0.21;INYYRP,0.21;NYYRPD,0.21;YYRPDG,0.21;GLHVWE,0.21;LHAWED,0.21;HAWEDT,0.21;WEDTTA,0.21;GVYWDV,0.21;FIVHKG,0.21;VHKGDE,0.21;GDEKDP,0.21;DEKDPG,0.21;KAVLHY,0.21;
CBM41	10	nd	TEVWIL,1.0;YPLLTE,0.88;PLLTEV,0.88;LLTEVW,0.88;LTEVWI,0.88;EVWILE,0.88;VWILEG,0.88;WILEGD,0.88;YYSENP,0.88;YSENPA,0.88;SENPAI,0.88;GEYDTC,0.77;EYDTCS,0.77;YDTCSF,0.77;DTCSFV,0.77;TCSFVK,0.77;CSFVKS,0.77;DQRIDL,0.77;EDYFGA,0.77;LNFVVH,0.77;VVHTGQ,0.77;VHTGQT,0.77;HTGQTS,0.77;TGQTSK,0.77;GQTSKE,0.77;QTSKEY,0.77;RFNHYP,0.77;FNHYPL,0.77;EGDDRI,0.77;DDRIYY,0.77;
CBM41	11	3.2.1.41:38, 3.2.1.68:6,	DRFITK,0.52;VWAPTA,0.48;WAPTAQ,0.41;NIHYYR,0.37;IHYYRY,0.37;HYYRYD,0.37;YYRYDN,0.37;YRYDND,0.37;RYDNDY,0.37;KIGFIV,0.37;IGFIVR,0.37;APTAQA,0.37;PTAQAV,0.37;GDRFIT,0.33;FNQITL,0.33;NQITLE,0.33;QITLET,0.33;ITLETN,0.33;FRVWAP,0.33;RVWAPT,0.33;WAPTAS,0.33;APTASE,0.3;PTASEA,0.3;NYHRYD,0.26;NLFDKI,0.26;RHSTSD,0.26;GKDGNV,0.26;GAQIEK,0.26;KIITKQ,0.26;KEFDEK,0.26;
CBM41	12	nd	FDSFGA,0.9;DSFGAV,0.9;SFGAVA,0.9;PYFLSH,0.9;VIVHYH,0.85;IVHYHS,0.85;FSRFDS,0.85;SRFDSF,0.85;RFDSFG,0.85;LSLWQW,0.8;YVIVKD,0.8;NTVIVH,0.65;TVIVHY,0.65;VHYHSR,0.55;NYFNLS,0.55;YFNLSL,0.55;FNLSLW,0.55;NLSLWQ,0.55;SLWQWR,0.55;LWQWRD,0.55;WQWRDG,0.55;HKTIDY,0.55;KTIDYR,0.55;TIDYRI,0.55;IDYRID,0.55;EVWIVD,0.55;VWIVDG,0.55;WIVDGD,0.55;PKTEVW,0.5;LYYSRQ,0.5;
CBM41	13	3.2.1.41:27,	WVWGTG,0.89;GWNVWV,0.79;WNVWVW,0.79;NVWVWG,0.79;VWVWGT,0.79;TIELIY,0.68;IELIYE,0.68;ELIYER,0.68;LIYERA,0.68;IYERAD,0.68;YERADR,0.68;ERADRQ,0.68;RADRQY,0.68;DGRAVA,0.68;GRAVAR,0.68;RAVARI,0.68;EADRYI,0.68;VLIHSG,0.68;LIHSGR,0.68;IHSGRE,0.68;HSGREE,0.68;SGREEY,0.68;DGHVEF,0.63;VRLNHW,0.63;NHWDAK,0.63;KDVEAD,0.63;DVEADR,0.63;GREEYL,0.63;REEYLL,0.63;EEYLLL,0.63;
CBM41	14	nd	EGCINF,1.0;GCINFI,1.0;CINFIA,1.0;INFIAR,1.0;HPDRTV,1.0;PDRTVA,1.0;DRTVAI,1.0;RTVAIV,1.0;AFTAAF,1.0;FTAAFG,1.0;TAAFGV,1.0;AAFGVA,1.0;AFGVAG,1.0;FGVAGA,1.0;GVAGAS,1.0;VAGASA,1.0;AGASAH,1.0;GASAHL,1.0;ASAHLI,1.0;SAHLID,1.0;AHLIDG,1.0;HLWNND,0.93;LWNNDA,0.93;WNNDAC,0.93;NFIARN,0.93;NGDLAN,0.93;GDLANL,0.93;HLIDGN,0.93;DGNTLI,0.93;NTLIWQ,0.93;
CBM41	15	nd	DPNYGA,0.77;PNYGAY,0.77;NYGAYW,0.77;GTDDAG,0.77;TDDAGK,0.77;GIDPNY,0.69;IDPNYG,0.69;VKLHYS,0.69;YGAYWI,0.62;DGIDPN,0.54;KLHYSA,0.54;QAVLYY,0.46;AVLYYN,0.46;VLYYNR,0.46;CDAYAA,0.46;GAYWIL,0.46;NLKEGY,0.46;GACGNF,0.46;ACGNFI,0.46;DDAGKE,0.46;MSAHWL,0.46;SAHWLD,0.46;WNNDTC,0.38;NNDTCD,0.38;TCDAYA,0.38;AYAAPF,0.38;ILNLKE,0.38;RMNFTF,0.38;GMSAHW,0.38;SDAQKA,0.38;
CBM41	16	nd	LLPPHL,0.92;LPPHLV,0.92;PPHLVT,0.92;PHLVTE,0.92;YYSRQA,0.92;YSRQAA,0.92;VLIHYH,0.83;LIHYHN,0.83;HYHNQL,0.83;AYNMWK,0.83;YNMWKW,0.83;NMWKWQ,0.83;MWKWQM,0.83;WKWQMN,0.83;DDFGIQ,0.83;DFGIQG,0.83;HVIVKT,0.83;DWSHQS,0.83;WSHQSV,0.83;SHQSVD,0.83;HQSVDY,0.83;QSVDYS,0.83;SVDYSI,0.83;VDYSIQ,0.83;DYSIQL,0.83;YSIQLL,0.83;SIQLLP,0.83;IQLLPP,0.83;QLLPPH,0.83;VYYSRQ,0.83;
CBM41	17	3.2.1.41:2,	GWNLWV,0.45;RYDGNY,0.36;WNLWVW,0.36;GFIVRT,0.36;GVAEIW,0.36;VHYFRY,0.36;HYFRYD,0.36;YFRYDG,0.27;FRYDGN,0.27;YEGWNL,0.27;EGWNLW,0.27;KVGFIV,0.27;VGFIVR,0.27;LGFIVR,0.27;IVRTDN,0.27;VRTDNW,0.27;SGVAEI,0.27;VAEIWV,0.27;
CBM41	18	3.2.1.1:46,	WGLHLW,0.78;GLHLWG,0.56;RPAGDY,0.44;GWGLHL,0.44;LHLWGD,0.44;GDYTGW,0.44;DYTGWG,0.44;YTGWGL,0.44;TGWGLH,0.44;AGREVW,0.44;TDGRVY,0.44;RLTAQR,0.44;LTAQRD,0.44;TAQRDG,0.44;AQRDGL,0.44;QRDGLT,0.44;RDGLTE,0.44;YQRPAG,0.33;QRPAGD,0.33;VFRIPL,0.22;REVWLL,0.22;VWLLDG,0.22;VAERLL,0.22;TLEPAG,0.22;IRLTAQ,0.22;QYPAFQ,0.22;PKLWRY,0.22;VTERDA,0.22;DAQGRL,0.22;GRLMSV,0.22;
CBM41	19	nd	YEPWGL,0.67;EPWGLW,0.67;LRVHFQ,0.44;RVHFQT,0.44;PWGLWL,0.44;PWGLWT,0.44;WGLWLW,0.44;WGLWTW,0.44;GLWLWG,0.44;GLWTWG,0.44;LWLWGD,0.44;LWTWGD,0.44;WTWGDV,0.44;TWGDVA,0.44;IYFMLT,0.44;YFMLTD,0.44;FMLTDR,0.44;MLTDRF,0.44;YVDIEL,0.33;TNPYYV,0.33;IIYFML,0.33;LTDRFY,0.33;TDRFYD,0.33;DRFYDG,0.33;FYDGDP,0.33;YDGDPS,0.33;DGDPSN,0.33;PSNNDP,0.33;SNNDPY,0.33;NNDPYD,0.33;
CBM41	20	nd	LWAPTA,0.75;WDVWSW,0.63;NLAYAN,0.5;LAYANN,0.5;GEINAY,0.5;LNLHYY,0.5;NLHYYR,0.5;LHYYRS,0.5;HYYRSD,0.5;YYRSDN,0.5;YRSDNN,0.5;RSDNNY,0.5;SDNNYD,0.5;DNNYDS,0.5;NNYDSW,0.5;NYDSWD,0.5;YDSWDV,0.5;DSWDVW,0.5;SWDVWS,0.5;DVWSWF,0.5;VWSWFN,0.5;FKLWAP,0.5;KLWAPT,0.5;INLAYA,0.38;AYANNN,0.38;ANNNGE,0.38;NNGEIN,0.38;NGEINA,0.38;WAPTAT,0.38;APTATN,0.38;
CBM41	21	3.2.1.1:6,	IMHKGD,1.0;MHKGDE,1.0;HKGDEK,1.0;KGDEKD,1.0;GDEKDL,1.0;DEKDLG,1.0;ALLYYQ,0.86;LYYQRA,0.86;RADGDY,0.86;DGDYNG,0.86;GWGPHL,0.86;WGPHLW,0.86;GSATET,0.86;SATETS,0.86;ATETSW,0.86;YRIPLS,0.86;CLNLIM,0.86;LNLIMH,0.86;NLIMHK,0.86;FTVSGN,0.86;TVSGNP,0.86;GNPQLS,0.86;IKGARA,0.86;GARAHW,0.86;ARAHWL,0.86;AHWLDP,0.86;WLDPFT,0.86;FTLALV,0.86;GAPGAS,0.86;APGASR,0.86;
CBM41	22	nd	QCINFI,1.0;CINFIP,1.0;INFIPR,1.0;GVAAVY,1.0;VAAVYP,1.0;AAVYPE,1.0;AVYPEL,1.0;VYPELI,1.0;ASLYVW,0.86;SLYVWN,0.86;STQCIN,0.86;TQCINF,0.86;DLTQLG,0.86;YTQQGV,0.86;TQQGVA,0.86;QQGVAA,0.86;QGVAAV,0.86;YPELIP,0.86;LHVWNE,0.86;HVWNEG,0.86;VKVYYQ,0.71;VYYQAT,0.71;TAQRSG,0.71;QRSGDS,0.71;DSSPYS,0.71;HANEST,0.71;DAKVDL,0.71;GAGNAV,0.71;QDGDES,0.71;EGECQN,0.71;
CBM41	23	3.2.1.1:5,	WNLWVW,0.86;TGIQDG,0.86;GIQDGQ,0.86;GWNLWV,0.71;DRFIDC,0.71;RFIDCS,0.71;DYRGWN,0.57;YRGWNL,0.57;RGWNLW,0.57;NLWVWG,0.57;LWVWGT,0.57;WVWGTG,0.57;WGTGIQ,0.57;GTGIQD,0.57;DFRYME,0.57;GYILRL,0.57;YILRLN,0.57;ILRLND,0.57;LRLNDW,0.57;RLNDWE,0.57;LNDWEE,0.57;NDWEEK,0.57;GDRFID,0.57;DGDYRG,0.43;IQDGQC,0.43;QDGQCD,0.43;GQCDFR,0.43;CDFRYM,0.43;RYMENG,0.43;DGDRFI,0.43;
CBM41	24	nd	HFSRED,1.0;FSREDD,1.0;SREDDF,1.0;REDDFG,1.0;EDDFGL,1.0;DDFGLV,1.0;DFGLVG,1.0;FGLVGQ,1.0;APNAIW,1.0;VEGDPT,1.0;EGDPTV,1.0;GDPTVY,1.0;DPTVYY,1.0;PTVYYS,1.0;KWLDGY,0.83;DGYWGE,0.83;YWGEEA,0.83;EAHFSR,0.83;QVTSPS,0.83;SVNLLV,0.83;NLLVKT,0.83;LLVKTE,0.83;EDWSRQ,0.83;DWSRQT,0.83;WSRQTH,0.83;THDYRV,0.83;YRVRRF,0.83;RRFLGD,0.83;TVYYSK,0.83;YYSKQA,0.83;
CBM41	25	3.2.1.1:4,	FSKLDY,1.0;SKLDYF,1.0;KLDYFG,1.0;VYYSLQ,1.0;YYSLQA,1.0;VSFSKL,0.83;SFSKLD,0.83;LDYFGV,0.83;DYFGVE,0.83;YFGVEG,0.83;IELLPE,0.83;ELLPEG,0.83;GDDTVY,0.83;DDTVYY,0.83;DTVYYS,0.83;TVYYSL,0.83;VKIHYH,0.5;KIHYHH,0.5;VGDYFA,0.5;EVSFSK,0.5;GVEGLL,0.5;GLLVYN,0.5;LVYNCE,0.5;YNCETP,0.5;VIIKEG,0.5;IKEGNW,0.5;SQSDEY,0.5;EYHIEL,0.5;LLPEGH,0.5;QGDDTV,0.5;
CBM41	26	3.2.1.41:4,	EVWIVQ,1.0;VWIVQG,1.0;WIVQGD,1.0;DASFSR,0.8;RFDNFG,0.8;DNFGIV,0.8;NFGIVG,0.8;FGIVGN,0.8;GIVGNL,0.8;IVGNLV,0.8;VGNLVY,0.8;GNLVYE,0.8;LVYESD,0.8;VYESDT,0.8;YESDTF,0.8;SDTFQS,0.8;QVYLIV,0.8;LIVKNA,0.8;NADWSV,0.8;DWSVRT,0.8;VRTPDF,0.8;RTPDFS,0.8;FSINCN,0.8;CNPGLS,0.8;PGLSKS,0.8;LSKSEV,0.8;SKSEVW,0.8;QGDDTL,0.8;DDTLYY,0.8;DTLYYS,0.8;
CBM41	27	3.2.1.41:49,	GAEYDF,0.8;AEYDFN,0.8;EYDFNQ,0.8;YDFNQP,0.8;DSFGAV,0.8;SFGAVA,0.8;FGAVAS,0.8;DIPGNP,0.8;IPGNPS,0.8;PGNPSQ,0.8;GNPSQV,0.8;NPSQVG,0.8;PSQVGI,0.8;SQVGII,0.8;QVGIIV,0.8;VGIIVR,0.8;DRYIDL,0.8;RYIDLS,0.8;YIDLSK,0.8;IDLSKG,0.8;GNSQIF,0.8;NSQIFY,0.8;WPKDGG,0.6;PKDGGG,0.6;GAVASA,0.6;SADIPG,0.6;WTKDVS,0.6;SADRYI,0.6;IFYNEK,0.6;FYNEKD,0.6;
CBM42	1	3.2.1.55:1,	SFESRN,0.42;SFESVN,0.36;CYSFES,0.32;FESRNY,0.32;ESRNYP,0.32;SRNYPG,0.32;DATFCA,0.28;DRYLRH,0.28;RVTTPG,0.25;VSFESV,0.25;YSFESR,0.25;RADATF,0.25;VRRGLA,0.24;VPGLAD,0.23;RRGLAD,0.22;ESVNFP,0.22;GLADAS,0.22;RYLRHY,0.22;ATFCAQ,0.22;SVNFPG,0.22;FRADAT,0.22;FESVNF,0.21;RQDATF,0.21;TFCAQP,0.21;
CBM42	2	3.2.1.-:10,	PGYYLR,0.55;GYYLRH,0.51;LADSQF,0.35;GRYLRH,0.35;ADSQFR,0.33;DATFCP,0.31;NFPGYY,0.27;RQDATF,0.27;PGRYLR,0.27;FPGYYL,0.25;YPGYYL,0.25;TVSLES,0.24;ATFCPR,0.24;ESVNYP,0.24;SVNYPG,0.24;GTVSLE,0.22;VSLEST,0.22;SLESTN,0.22;NYPGYY,0.22;DGSALF,0.22;QDATFC,0.22;NYPGRY,0.22;
CBM42	3	3.2.1.55:291, 3.2.1.37:18,	EDATFC,0.79;VNTQVV,0.76;ATFCPQ,0.76;DATFCP,0.72;TVNTQV,0.69;GSYIRH,0.66;YPTRYF,0.66;PTRYFR,0.66;TRYFRH,0.66;RYFRHY,0.66;ASNGGV,0.66;SFESVD,0.62;ASWTVR,0.59;FESVDT,0.59;ESVDTP,0.59;DTPGSY,0.59;TPGSYI,0.59;PGSYIR,0.59;LNANDG,0.59;RSWSYP,0.59;WSYPTR,0.59;SYPTRY,0.59;TRYIAH,0.52;NTQVVS,0.52;WTVRTG,0.52;TVRTGL,0.52;CFSFES,0.52;SVDTPG,0.52;VDTPGS,0.52;SWSYPT,0.52;
CBM42	4	nd	VPGLAD,0.58;PGLADP,0.33;PDRYIR,0.33;DRYIRH,0.33;ADATFR,0.33;PGHYLR,0.29;GHYLRH,0.29;FAADAT,0.29;AADATF,0.29;DATFRV,0.29;IVPGLA,0.25;QSVNYP,0.25;RYIRHY,0.25;YIRHYA,0.25;SYNFPD,0.21;RIDPNV,0.21;LVPGLA,0.21;SFQSVN,0.21;QFAADA,0.21;RKDATF,0.21;YQLRLD,0.21;ATFRVT,0.21;
CBM42	5	nd	LFRGDA,0.58;FRGDAT,0.58;RGDATF,0.58;GDATFC,0.58;SNYPGW,0.5;NYPGWF,0.5;GRYLRH,0.42;YPGWFL,0.42;PGWFLR,0.42;GWFLRH,0.42;WFLRHR,0.42;FRAADG,0.33;DGRYLR,0.33;LRHASW,0.33;RHASWR,0.33;GTALFR,0.33;TALFRG,0.33;ALFRGD,0.33;FREDAT,0.33;REDATF,0.33;DATFCA,0.33;EDATFC,0.33;DATFCP,0.33;LESSNY,0.33;ESSNYP,0.33;SSNYPG,0.33;ELWVDQ,0.33;FRADGS,0.33;RAADGR,0.25;WVDQSD,0.25;
CBM42	6	nd	ADSQFR,0.88;NFPDRY,0.88;VRELAD,0.75;RELADS,0.75;ELADSQ,0.75;LADSQF,0.75;VALQSV,0.75;ALQSVN,0.75;QSVNFP,0.75;SVNFPD,0.75;VNFPDR,0.75;FPDRYV,0.75;PDRYVR,0.75;SDAYGR,0.75;DAYGRA,0.75;AYGRAA,0.75;YGRAAS,0.75;GRAASF,0.75;DSQFRI,0.63;SQFRIV,0.63;FRIVAG,0.63;VAGFRG,0.63;DRYVRV,0.63;RYVRVV,0.63;YVRVVD,0.63;TVRIDP,0.63;VRIDPY,0.63;RAASFT,0.63;RQRVSF,0.63;RVSFRL,0.63;
CBM42	7	nd	PGYFLR,0.71;GYFLRH,0.57;RIVPGL,0.43;SDATFR,0.43;DATFRE,0.43;NVSPAE,0.29;VSPAED,0.29;QFRIVP,0.29;FRIVPG,0.29;IVPGLA,0.29;FPGYFL,0.29;GLANAS,0.29;DGSALF,0.29;LFKADA,0.29;FKADAT,0.29;PGSYIR,0.29;GSYIRH,0.29;KADATW,0.29;GLADAS,0.29;LADASA,0.29;SFESFN,0.29;STDLDR,0.29;HRNSLL,0.29;RNSLLY,0.29;RNDATF,0.29;
CBM42	8	nd	ATWIVR,1.0;TWIVRA,0.83;WIVRAG,0.83;IVRAGL,0.83;VRAGLA,0.83;QDATFC,0.83;DATFCP,0.83;DKADAT,0.67;KADATW,0.67;ADATWI,0.67;DATWIV,0.67;SCLSFE,0.67;CLSFES,0.67;LSFESA,0.67;GQFLRH,0.67;FAQDAT,0.67;AQDATF,0.67;ATFCPT,0.67;GNSGVG,0.67;SFQSVN,0.67;AYIASN,0.67;YIASNG,0.67;IASNGG,0.67;WAQDTS,0.67;AQDTSW,0.67;QDTSWL,0.67;DTSWLT,0.67;TSWLTA,0.67;TSHYLR,0.5;LRHYNY,0.5;
CBM43	1	2.4.1.-:0,	ASYAFN,0.62;HASYAF,0.59;SYAFNS,0.55;YAFNSY,0.53;AFNSYY,0.49;FNSYYQ,0.49;AHASYA,0.39;LDYACG,0.36;ALDYAC,0.35;LQAALD,0.23;ALDWAC,0.23;LDWACG,0.23;NSYYQK,0.23;WACGPG,0.2;
CBM43	2	2.4.1.-:34,	SSSSSS,0.46;SGSSSS,0.44;GSSSSS,0.43;FSGSAT,0.38;SGSATL,0.38;SSGSSS,0.37;CDFSGS,0.32;DFSGSA,0.32;VDSDDY,0.3;YGAYSF,0.3;GAYSFC,0.3;LSFVMN,0.3;FVLNLY,0.3;VLNLYY,0.3;SGSSGS,0.3;SFVMNL,0.29;FVMNLY,0.29;VMNLYY,0.27;MNLYYE,0.27;GKYGAY,0.25;KYGAYS,0.25;QLSFVM,0.25;GSSGSS,0.25;SSSSAS,0.25;SSSSSK,0.25;ISANGT,0.24;CSFSGS,0.24;SFSGSA,0.24;SGSGSS,0.24;SSSASS,0.24;
CBM43	3	nd	DYACGA,0.46;YACGAG,0.46;ACGAGA,0.46;GAGADC,0.46;CGAGAD,0.44;LDYACG,0.42;GATCDF,0.42;YAVNSY,0.4;TLDYAC,0.33;TCDFGG,0.33;IDYACG,0.32;HCNYAV,0.32;CNYAVN,0.32;NYAVNS,0.32;ATCDFG,0.32;AHCSYA,0.28;LQKTLD,0.26;QKTLDY,0.26;KTLDYA,0.26;AVNSYF,0.26;VNSYFQ,0.26;HCSYAV,0.25;CSYAVN,0.25;SYAVNS,0.25;QKAIDY,0.23;TVRAHC,0.23;CVCKDG,0.21;KAIDYA,0.21;AIDYAC,0.21;NTVRAH,0.21;
CBM43	4	nd	NASYAF,0.74;ASYAFN,0.74;GNASYA,0.72;SYAFNM,0.55;YAFNMY,0.53;GYGSSC,0.51;LGYGSS,0.49;YGSSCN,0.47;DCTALG,0.38;CTALGY,0.38;TALGYG,0.38;DCTSLG,0.32;AFNMYF,0.32;FNMYFQ,0.32;CTSLGY,0.28;ALGYGS,0.28;SYAFNA,0.26;YAFNAY,0.26;CNFTIQ,0.26;ADCTSL,0.23;TSLGYG,0.23;NGNASY,0.23;DANGNA,0.21;ANGNAS,0.21;AGNASY,0.21;AFNMYY,0.21;FNMYYQ,0.21;NMYFQV,0.21;NFTIQI,0.21;
CBM43	5	3.2.1.39:6,	MNAYYQ,0.58;NAYYQA,0.45;AMNAYY,0.43;WCVAKP,0.38;CVAKPS,0.33;AMNLYY,0.33;DPSYGS,0.33;PSYGSC,0.33;PIQPGG,0.3;SDPSYG,0.3;YAMNAY,0.25;YYQANG,0.25;GRNSWN,0.25;RNSWNC,0.25;AYYQAN,0.23;NINYAC,0.2;DCRPIQ,0.2;VAMNLY,0.2;SYGSCT,0.2;YGSCTY,0.2;
CBM43	6	nd	KLSLQL,0.85;LSLQLS,0.85;SLQLSK,0.85;LQLSKL,0.85;QLSKLY,0.85;QKLSLQ,0.79;VDCSDI,0.73;YGEFSD,0.7;GEFSDC,0.7;EFSDCS,0.67;LSKLYY,0.67;KVDCSD,0.61;GEYGEF,0.61;FSDCSV,0.61;KNVYFN,0.61;ESGKYE,0.58;GKYEEY,0.58;KYEEYF,0.58;GKTGEY,0.58;KTGEYG,0.58;TGEYGE,0.58;IGANDR,0.58;NDKNVY,0.58;DKNVYF,0.58;SESICK,0.58;SNPSRS,0.58;SEEREN,0.58;TIAFKT,0.58;KTSGFV,0.58;AAGILL,0.58;
CBM43	7	nd	AYNDYY,0.46;YNDYYQ,0.46;NDYYQK,0.46;ASYAYN,0.43;SYAYND,0.43;YAYNDY,0.43;WACGQG,0.36;YAFNDY,0.36;ASYAFN,0.32;GGTCDF,0.32;AFNDYY,0.29;GTCDFD,0.29;TCDFDG,0.29;CDFDGT,0.29;DFDGTA,0.29;SHASYA,0.25;HASYAY,0.25;SYAFND,0.25;FNDYYQ,0.25;GLNWAC,0.21;LNWACG,0.21;PCYLPN,0.21;VKSHAS,0.21;HASYAF,0.21;GTATTT,0.21;
CBM43	8	2.4.1.-:10,	YGAYSM,0.62;GAYSMC,0.62;AGTGTV,0.41;AYSMCS,0.34;GTAGTG,0.34;GTGTVT,0.34;CVVKDS,0.31;VVKDSV,0.31;FGYICG,0.31;AGTAGT,0.31;IFGYIC,0.28;ACDFKG,0.28;TAGTGT,0.28;TGTVTS,0.28;DIFGYI,0.24;ASACDF,0.24;SCVPAD,0.21;VKDSVS,0.21;GYICGQ,0.21;GSYGAY,0.21;FKGKAT,0.21;KGKATT,0.21;EAGTAG,0.21;GSAGTG,0.21;
CBM43	9	3.2.1.39:14,	QLQANI,0.44;LQANID,0.36;PWNCDF,0.36;QANIDW,0.32;CFEPNT,0.32;HASFVM,0.32;ASFVMN,0.32;GGACFE,0.28;GACFEP,0.28;ACFEPN,0.28;HAAYAM,0.28;AAYAMN,0.28;IQPGGA,0.24;QPGGAC,0.24;FEPNTV,0.24;CDFSQT,0.24;DFSQTA,0.24;TQLQAN,0.2;NLDYAC,0.2;LDYACS,0.2;PIQPGG,0.2;PGGACF,0.2;SHAAYA,0.2;MNLYYQ,0.2;NPWNCD,0.2;WNCDFS,0.2;NCDFSQ,0.2;
CBM43	10	nd	CGQGGA,1.0;GQGGAD,1.0;QGGADC,1.0;WCIAKP,0.94;ADPSVL,0.94;DPSVLQ,0.94;PSVLQE,0.94;SVLQES,0.94;VLQESL,0.94;LQESLD,0.94;QESLDF,0.94;CIAKPS,0.89;IAKPSA,0.89;AKPSAD,0.89;KPSADP,0.89;PSADPS,0.89;SADPSV,0.89;QGGPCY,0.89;ESLDFS,0.83;SLDFSC,0.83;LDFSCG,0.83;DFSCGQ,0.83;FSCGQG,0.83;SCGQGG,0.83;PCYSPN,0.83;CYSPNT,0.83;YSPNTV,0.83;SPNTVH,0.83;IRQGGP,0.78;RQGGPC,0.78;
CBM43	11	nd	HASFAF,0.75;ASFAFN,0.75;ALDYAC,0.5;LDYACG,0.5;DYACGS,0.42;DCSAIQ,0.42;CSAIQP,0.42;SAIQPG,0.33;PDTKVA,0.33;DTKVAH,0.33;TKVAHA,0.33;SHASFA,0.33;CDFAGA,0.33;PKIGNC,0.33;KIGNCV,0.33;IGNCVL,0.33;GNCVLP,0.33;VAKPTV,0.25;TVPDPI,0.25;VPDPII,0.25;PDPIIQ,0.25;DPIIQE,0.25;LQNALD,0.25;IQEAMD,0.25;QEAMDY,0.25;AMDYAC,0.25;ADCSAI,0.25;PGARCF,0.25;DPDTKV,0.25;AHASFA,0.25;
CBM43	12	nd	IQPGGS,0.56;QPGGSC,0.56;CVAKPS,0.44;WCVAKP,0.33;VAKPSS,0.33;PGGSCF,0.33;GGSCFN,0.33;GSCFNP,0.33;ASFVMN,0.33;SFVMNA,0.33;FVMNAY,0.33;VTDPSY,0.33;TDPSYG,0.33;PSSDQA,0.22;ATLLSN,0.22;QLQGNI,0.22;LGDCKM,0.22;DCKPIQ,0.22;CGPIQP,0.22;ASIAMN,0.22;MNAYFQ,0.22;PSACNF,0.22;ACNFGG,0.22;TIAVTD,0.22;IAVTDP,0.22;AVTDPS,0.22;GNNPSN,0.22;DPSYGN,0.22;PSNGAC,0.22;NGACKY,0.22;
CBM43	13	3.2.1.39:11,	CKFPSV,0.78;KFPSVT,0.78;FPSVTL,0.78;YWAQFR,0.67;ACSQGN,0.44;WHASYA,0.44;HASYAF,0.44;ASYAFS,0.44;SYWAQF,0.44;FNGLAT,0.44;ALSYAC,0.33;LSYACS,0.33;SYACSQ,0.33;YACSQG,0.33;SYAFSS,0.33;YAFSSY,0.33;AFSSYW,0.33;FSSYWA,0.33;FSAYWA,0.33;SAYWAQ,0.33;AYWAQF,0.33;CYFNGL,0.33;YFNGLA,0.33;NGLATQ,0.33;GLATQT,0.33;ETTTNP,0.33;TTTNPG,0.33;TTNPGN,0.33;RCKFPS,0.33;SCKFPS,0.33;
CBM43	14	2.4.1.-:3,	YGAFSY,0.5;GAFSYC,0.5;AFSYCS,0.5;KLSYLL,0.5;LSYLLN,0.5;SYLLNE,0.5;YLLNEY,0.5;LLNEYY,0.5;LNEYYK,0.5;SSACDF,0.5;DYGKLF,0.38;LFGYLC,0.38;GYLCGS,0.38;YLCGSD,0.38;GEYGAF,0.38;EYGAFS,0.38;YCSGKE,0.38;CSGKEK,0.38;KEKLSY,0.38;EKLSYL,0.38;GKSSSA,0.38;KSSSAC,0.38;SACDFK,0.38;FKGSAS,0.38;FSGSAS,0.38;VLSSAS,0.38;LSSASA,0.38;SASAGL,0.38;ASAGLP,0.38;ATLSVF,0.38;
CBM43	15	nd	SCDFAG,0.63;CDFAGN,0.63;DFAGNA,0.63;FAGNAS,0.63;KQSSAN,0.5;IIGTLT,0.5;IGTLTG,0.5;GTLTGQ,0.5;TLTGQA,0.5;LTGQAC,0.5;CSLLGS,0.5;IAGNGT,0.5;AGNGTS,0.5;GNGTSG,0.5;CSPAIK,0.5;SPAIKL,0.5;PAIKLS,0.5;AIKLSY,0.5;AAASSC,0.5;AASSCL,0.5;ASSCLA,0.5;EPSGGV,0.5;PSGGVF,0.5;SGGVFT,0.5;GGVFTP,0.5;VKQSSA,0.38;ANSPEI,0.38;SSASCD,0.38;LEWAMS,0.38;ASGSTS,0.38;
CBM43	16	nd	NVSYAF,1.0;VSYAFN,1.0;GNVSYA,0.86;PGGSCS,0.57;GGSCSG,0.57;WPGNVS,0.57;PGNVSY,0.57;GLGLIT,0.57;LGLITT,0.57;GLITTV,0.57;LITTVD,0.57;ITTVDP,0.57;TTVDPS,0.57;NNKDLS,0.43;NKDLSN,0.43;SNVSSS,0.43;NVSSSF,0.43;VSSSFS,0.43;LPGGSC,0.43;SYAFNN,0.43;SYAFNQ,0.43;YQQHDQ,0.43;QQHDQS,0.43;QHDQSE,0.43;FNGLGL,0.43;NGLGLI,0.43;TVDPSV,0.43;VDPSVD,0.43;DPSVDN,0.43;PSVDNC,0.43;
CBM43	17	nd	ACDFNG,0.67;CDFNGS,0.67;DFNGSA,0.67;SFCSDK,0.5;KLSFVL,0.5;LSFVLN,0.5;SFVLNL,0.5;FVLNLY,0.5;VLNLYY,0.5;YYHDQN,0.5;YHDQNE,0.5;DYGEIY,0.33;GEIYAD,0.33;DISVNG,0.33;ISVNGT,0.33;SGDYGD,0.33;YGSYSF,0.33;GDYSFC,0.33;YSFCSH,0.33;SFCSHR,0.33;CSHRDK,0.33;SHRDKL,0.33;LYYHDQ,0.33;NRDAES,0.33;CGVGSS,0.33;GVGSSR,0.33;STTSGS,0.33;SGSRSN,0.33;NSHIPN,0.33;TAIVGG,0.33;
CBM43	18	nd	QLQSNI,0.86;ATDAQL,0.71;TDAQLQ,0.71;DAQLQS,0.71;AQLQSN,0.71;EATDAQ,0.57;YVCSQG,0.57;WCVPKA,0.43;CVPKAE,0.43;VPKAEA,0.43;LQSNID,0.43;QSNIDY,0.43;SNIDYV,0.43;IDYVCS,0.43;DYVCSQ,0.43;VDCTPI,0.43;DCTPIQ,0.43;QANGAC,0.43;ANGACF,0.43;GACFNP,0.43;ACFNPN,0.43;ASYVMN,0.43;MNSWYQ,0.43;SWYQSK,0.43;TSSDPS,0.43;SSDPSN,0.43;SDPSNG,0.43;DPSNGS,0.43;SNGSCS,0.43;SCSFLS,0.43;
CBM43	19	nd	AIDYAC,0.83;KGADCA,0.83;GADCAS,0.83;KGAPCY,0.83;GAPCYG,0.83;APCYGN,0.83;PCYGNG,0.83;CYGNGN,0.83;YGNGNK,0.83;GNGNKV,0.83;NGNKVA,0.83;GNKVAV,0.83;NKVAVC,0.83;KVAVCS,0.83;VAVCSY,0.83;AVCSYI,0.83;VCSYIC,0.83;CSYICN,0.83;SYICNS,0.83;YICNSY,0.83;ICNSYY,0.83;CNSYYQ,0.83;NSYYQS,0.83;SYYQSR,0.83;YYQSRS,0.83;GATCDF,0.83;ATCDFN,0.83;TCDFNG,0.83;CDFNGV,0.67;DFNGVA,0.67;
CBM43	20	nd	ACGSGA,1.0;CGSGAD,1.0;GSGADC,1.0;VCRQDA,0.83;CRQDAS,0.83;AALQKT,0.83;QKTIDY,0.83;KTIDYA,0.83;SGADCN,0.83;GADCNS,0.83;ADCNSI,0.83;NSIHET,0.83;SIHETG,0.83;TGACYN,0.83;CYNPNT,0.83;AHCSWA,0.83;HCSWAA,0.83;CSWAAN,0.83;SWAANS,0.83;WAANSY,0.83;AANSYY,0.83;NSYYQN,0.83;YYQNNK,0.83;YQNNKA,0.83;QNNKAK,0.83;KGATCD,0.83;LTTSDP,0.83;PSSSGC,0.83;SSGCSY,0.83;SGCSYP,0.83;
CBM43	21	nd	LCFKVD,1.0;CFKVDC,1.0;INANGR,1.0;YSDCNP,1.0;SYALNK,1.0;YALNKY,1.0;ALNKYY,1.0;LNKYYE,0.8;NKYYEQ,0.8;FQGRGE,0.8;VALREL,0.6;KVDCED,0.6;DCEDIN,0.6;EDINAN,0.6;ANGRSG,0.6;CGKKQE,0.6;KKQEIC,0.6;QEICDF,0.6;ICDFQG,0.6;QGRGEL,0.6;SLLEGK,0.6;LLEGKE,0.6;EGKEEE,0.6;PGLPGS,0.6;GLPGSN,0.6;GSNKGK,0.6;FKNDSI,0.6;KNDSIW,0.6;WKTFIE,0.6;FTCSAA,0.6;
CBM43	22	3.2.1.39:3,	WCVANG,1.0;CVANGK,1.0;VANGKT,1.0;ANGKTT,1.0;NGKTTK,1.0;GKTTKE,1.0;KTTKEK,1.0;TTKEKL,1.0;TKEKLQ,1.0;KEKLQE,1.0;EKLQEG,1.0;KLQEGL,1.0;YACGEG,1.0;ACGEGG,1.0;CGEGGA,1.0;GEGGAD,1.0;EGGADC,1.0;GGADCR,1.0;GADCRP,1.0;ADCRPI,1.0;DCRPIQ,1.0;CRPIQP,1.0;RPIQPG,1.0;PIQPGA,1.0;IQPGAT,1.0;QPGATC,1.0;PGATCY,1.0;GATCYD,1.0;LDYACG,0.8;DYACGE,0.8;
CBM45	1	nd	HWGVCR,0.5;WGVCRD,0.5;QGFNWE,0.5;GFNWES,0.5;VLNHRC,0.5;LNHRCA,0.5;FHAAPN,0.46;APNIDH,0.46;DGWRLD,0.46;GVCRDD,0.42;EWDQPP,0.42;IKDYAI,0.42;KDYAIE,0.42;DYAIET,0.42;LAAEAY,0.42;EILCQG,0.42;ILCQGF,0.42;LCQGFN,0.42;CQGFNW,0.42;HAAPNI,0.42;AAPNID,0.42;PNIDHS,0.42;NIDHSQ,0.42;GYDGWR,0.42;YDGWRL,0.42;AAEAYS,0.38;EAYSIF,0.38;DPHFQG,0.38;VRGFWG,0.38;RGFWGG,0.38;
CBM45	2	nd	KPREIS,1.0;GDVGQR,0.95;DVGQRI,0.95;VGQRIR,0.95;GQRIRD,0.95;QRIRDE,0.95;RIRDEI,0.95;IRDEIL,0.95;MEEWHQ,0.89;EWHQKL,0.89;WHQKLH,0.89;HQKLHN,0.89;QKLHNN,0.89;LKAVHS,0.89;KAVHSG,0.89;AVHSGA,0.89;VHSGAD,0.89;HSGADL,0.89;GMMEEW,0.84;MMEEWH,0.84;EEWHQK,0.84;KLHNNT,0.84;LHNNTS,0.84;HNNTSP,0.84;NNTSPD,0.84;NTSPDD,0.84;TSPDDV,0.84;MHRFNI,0.79;YNVKPR,0.79;RDEILV,0.79;
CBM45	3	nd	EYEAAR,1.0;YLRWER,0.92;ALRTPF,0.85;LRWERK,0.77;RWERKG,0.77;EKEEYE,0.77;KEEYEA,0.77;EEYEAA,0.77;AIEFLI,0.69;VPEDLV,0.69;PEDLVQ,0.69;DLVQIQ,0.69;WERKGK,0.69;ERKGKQ,0.69;LRTPFV,0.62;QAYLRW,0.62;EDLVQI,0.62;AYLRWE,0.62;YTPEQE,0.62;TPEQEK,0.62;YEAART,0.62;RTPFVK,0.54;LVQIQA,0.54;EAARTE,0.54;AARTEL,0.54;IRWEKA,0.54;RWEKAG,0.54;WEKAGK,0.54;EKAGKP,0.54;AGKPNY,0.54;
CBM46	1	3.2.1.4:109, 3.2.1.-:2,	FHFWSG,0.87;LATMEA,0.54;LKFHFW,0.48;LTFHFW,0.46;TFHFWS,0.46;KFHFWS,0.4;QLATME,0.34;ATMEAV,0.34;TMEAVY,0.34;GGNAGP,0.34;TYKITK,0.32;GNAGPQ,0.28;VTLTFH,0.26;TLNLNG,0.26;LNLNGN,0.26;VTLKFH,0.26;TLKFHF,0.26;TLTFHF,0.26;HFWSGD,0.26;HFWSGE,0.26;YKITKS,0.26;KITKSG,0.26;WTSFKE,0.24;VKDGEV,0.24;ITKSGT,0.24;AGPQDW,0.23;GPQDWT,0.23;EVTLKF,0.22;FWSGDV,0.22;DVVTYK,0.22;
CBM46	2	3.2.1.4:1,	VTYHVT,0.54;TYHVTK,0.54;PVTLTF,0.46;DGAPVT,0.38;RVTLTF,0.38;VTLTFH,0.38;LTPEFF,0.31;TPEFFA,0.31;PEFFAE,0.31;EFFAEV,0.31;GVNATL,0.31;GAPVTL,0.31;APVTLT,0.31;TVTYHV,0.31;YHVTKS,0.31;HVTKSG,0.31;VTGTAS,0.31;TLNPNG,0.23;TLTFHY,0.23;TFHYWS,0.23;FHYWSG,0.23;GTSVTG,0.23;TSVTGT,0.23;SVTGTT,0.23;LAGDRA,0.23;DRAYGV,0.23;RAYGVN,0.23;AYGVNA,0.23;YGVNAT,0.23;ARFSRG,0.23;
CBM46	3	nd	LTLNGN,0.86;PLTLNG,0.71;IPLTLN,0.43;TLNGNT,0.43;GIIADL,0.43;GADWHE,0.43;ADWHEY,0.43;IPVQFN,0.43;PVQFNG,0.43;VQFNGS,0.43;QFNGSK,0.43;FNGSKL,0.43;NRVGPN,0.43;EFYDGQ,0.43;KLPLTL,0.29;DIPVQF,0.29;EALNAD,0.29;TLTVLP,0.29;NIAGET,0.29;STSVIE,0.29;SVIEGQ,0.29;KDLAVS,0.29;EDITSS,0.29;TLPTTV,0.29;TYTFKG,0.29;IFKALK,0.29;TNGATW,0.29;DITNVP,0.29;KSVSDQ,0.29;HSKEKA,0.29;
CBM47	1	3.2.1.102:66,	EVEVYG,0.53;LCEVEV,0.47;LSLAEV,0.4;CEVEVY,0.39;WWQVDL,0.37;LAEVEV,0.36;NRGDCC,0.34;SLAEVE,0.32;PLSLAE,0.31;ATQSST,0.3;WQVDLG,0.28;AEVEVY,0.28;AVDGNK,0.27;RLSNFD,0.27;LAVDGN,0.26;SVTHTK,0.26;AWWQVD,0.26;VEVYGS,0.26;DYGHHS,0.26;YGHHSV,0.26;GHHSVT,0.26;HHSVTH,0.26;HSVTHT,0.26;IYNRTD,0.26;WWRVDL,0.25;LTLCEV,0.25;RQSSTD,0.25;NAIDGN,0.24;LESNNL,0.24;EVYTYK,0.24;
CBM47	2	nd	ITNRGD,0.43;GAEIRI,0.43;AEIRIG,0.43;TNRGDC,0.39;NRGDCC,0.39;NGAEIR,0.39;GRYVTV,0.35;LSLCEV,0.35;SLCEVE,0.35;RINGAE,0.3;INGAEI,0.3;LTLCEV,0.3;CEVQVF,0.3;SPWWRV,0.26;PWWRVD,0.26;WWRVDL,0.26;VHSVAI,0.26;HSVAIT,0.26;VAITNR,0.26;RGDCCR,0.26;GDCCRE,0.26;DCCRER,0.26;ERINGA,0.26;EGRYVT,0.26;RYVTVT,0.26;YVTVTI,0.26;VTVTIP,0.26;LCEVEV,0.26;LCEVQV,0.26;QSSYYG,0.26;
CBM47	3	nd	WWEVDL,0.47;LSLAEV,0.47;LAEVQV,0.47;SLAEVQ,0.41;PWWEVD,0.35;IWNRTD,0.35;AEVQVF,0.35;RTNTPL,0.35;TNTPLQ,0.35;NTPLQA,0.35;LAIDGN,0.29;AIDGNT,0.29;NRTDCC,0.29;TSEEFG,0.29;SEEFGS,0.29;EEFGSQ,0.29;EFGSQG,0.29;HPELLD,0.29;LLDWLA,0.29;RGPRFR,0.29;NPYPSM,0.29;VTLNDP,0.29;TLNDPV,0.29;ALSLAE,0.24;PLTARV,0.24;RVIANR,0.24;FGSQGE,0.24;PELLDW,0.24;RRSNPY,0.24;SNPYPS,0.24;
CBM47	4	nd	RIDLGA,1.0;IDLGAV,1.0;RNAFIH,1.0;NAFIHV,1.0;RKCGYF,1.0;TIKCPG,1.0;IKCPGG,1.0;KCPGGM,1.0;CPGGMK,1.0;PGGMKG,1.0;GGMKGR,1.0;GMKGRF,1.0;QIQARA,1.0;CVNGNT,0.94;VNGNTK,0.94;NGNTKD,0.94;GRFRNA,0.94;RFRNAF,0.94;FRNAFI,0.94;AFIHVG,0.94;QKITIK,0.94;KITIKC,0.94;ITIKCP,0.94;MKGRFI,0.94;KGRFIQ,0.94;GRFIQI,0.94;FIQIQA,0.94;IQIQAR,0.94;IQARAK,0.94;QARAKT,0.94;
CBM47	5	nd	GNYGHN,1.0;YGHNSV,1.0;GHNSVT,1.0;NSVTHT,1.0;VTHTNF,1.0;THTNFQ,1.0;HTNFQS,1.0;TNFQSK,1.0;FQSKPW,1.0;QSKPWW,1.0;SKPWWQ,1.0;KPWWQV,1.0;PWWQVD,1.0;WWQVDL,1.0;VDLAKE,1.0;AKEETI,1.0;ETIRQI,1.0;TIRQIN,1.0;IRQINI,1.0;RQINIY,1.0;QINIYN,1.0;INIYNR,1.0;NIYNRT,1.0;DTAQDR,1.0;TAQDRL,1.0;AQDRLA,1.0;LANFDV,1.0;NFDVIL,1.0;FDVILL,1.0;DVILLD,1.0;
CBM47	6	nd	DCTKGS,1.0;CTKGSC,1.0;TKGSCS,1.0;KGSCSI,1.0;GSCSIT,1.0;AQQLEP,1.0;ISTVSV,1.0;TVSVMA,1.0;RSDCCS,1.0;IGAEIL,1.0;GAEILI,1.0;ILIGDS,1.0;GDSLEN,1.0;LENDGK,1.0;RCAVID,1.0;IDAIEA,1.0;DAIEAG,1.0;EAGTTR,1.0;AGTTRS,1.0;TRSFTC,1.0;SFTCNG,1.0;FTCNGM,1.0;CNGMLG,1.0;NGMLGR,1.0;MLGRYV,1.0;LGRYVT,1.0;GRYVTI,1.0;PGREDT,1.0;AEVTVL,1.0;VTVLAG,1.0;
CBM47	7	nd	PWWQVD,0.83;WWQVDL,0.83;WQVDLE,0.67;DPWWQV,0.58;LHLDQV,0.58;HLDQVE,0.58;LDQVEV,0.58;QVDLEQ,0.5;EASGGN,0.42;ASGGND,0.42;SGGNDG,0.42;GYGFHT,0.42;FHTDFE,0.42;DFEDDP,0.42;FEDDPW,0.42;VDLEQM,0.42;YNRLDQ,0.42;RLDQKE,0.42;LDQKEC,0.42;DQKECC,0.42;QKECCV,0.42;ECCVQL,0.42;RDDTHF,0.42;DDTHFG,0.42;VRVQAL,0.42;VQALGH,0.42;QALGHT,0.42;LGHTVL,0.42;HTVLHL,0.42;VLHLDQ,0.42;
CBM47	8	nd	LVGMYL,1.0;VGMYLA,1.0;GMYLAK,1.0;MYLAKK,1.0;NSIDLA,1.0;SIDLAF,1.0;IDLAFM,1.0;LAFMGI,1.0;AFMGIT,1.0;WGWYST,1.0;GWYSTD,1.0;WYSTDI,1.0;YSTDIL,1.0;STDILP,1.0;ALHIRG,1.0;LHIRGG,1.0;HIRGGD,1.0;IRGGDI,1.0;RGGDII,1.0;FPYEIA,1.0;PYEIAL,1.0;FGQDLN,1.0;GQDLNA,1.0;QDLNAN,1.0;IYSAKE,1.0;YSAKES,1.0;SAKESV,1.0;AKESVF,1.0;KESVFS,1.0;ESVFSK,1.0;
CBM47	9	nd	VSVVIP,0.7;SVVIPG,0.7;VVIPGR,0.7;VVIVNR,0.6;YVSVVI,0.6;GRYVSV,0.5;RYVSVV,0.5;ATQSST,0.4;GSCSHT,0.4;DNPAWW,0.4;WWQLDL,0.4;WQLDLK,0.4;VIVNRG,0.4;IVNRGD,0.4;DCCSER,0.4;CCSERL,0.4;ERLLGA,0.4;DNNNPV,0.4;NNNPVC,0.4;NNPVCG,0.4;CNGMEG,0.4;NGMEGR,0.4;GMEGRY,0.4;MEGRYV,0.4;EGRYVS,0.4;LLGAQI,0.3;KKRYKV,0.3;CSERLL,0.3;SERLLG,0.3;LQLCEV,0.3;
CBM47	10	nd	KTNFAH,0.56;TNFAHT,0.56;QVDLGA,0.56;DGNKTN,0.44;GNKTNF,0.44;NKTNFA,0.44;PWWQVD,0.44;WWQVDL,0.44;VDLGAE,0.44;DLGAEK,0.44;ITNRTS,0.44;TNRTSC,0.44;NRTSCC,0.44;RTSCCK,0.44;TSCCKN,0.44;SCCKNR,0.44;CCKNRA,0.44;KETPAI,0.44;ADTYTL,0.44;DTYTLT,0.44;TYTLTF,0.44;YTLTFP,0.44;NLTDGN,0.33;NPWWQV,0.33;KEIKKL,0.33;VITNRT,0.33;KNRAVG,0.33;TTVVKE,0.33;VVKETP,0.33;VKETPA,0.33;
CBM47	11	nd	WWEVDL,1.0;EVDLGR,1.0;DITVWA,1.0;LYPFTI,1.0;TITVDN,1.0;TVDNQT,1.0;SVTSAP,1.0;VTSAPS,1.0;TSAPST,1.0;STRSLS,1.0;LSVRCT,1.0;GQVVRL,1.0;VVRLTL,1.0;VRLTLK,1.0;RLTLKK,1.0;TLKKTS,1.0;LKKTSQ,1.0;QSLNLC,1.0;SLNLCE,1.0;LNLCEF,1.0;CEFQIF,1.0;ECDAGR,1.0;AGRWGD,1.0;GRWGDR,1.0;WGDRCE,1.0;EYYRCG,1.0;GRYCAI,1.0;YCAIGK,1.0;AIGKCD,1.0;KCDKKT,1.0;
CBM48	1	3.2.1.68:19, 3.2.1.141:0, 3.2.1.1:0,	KLLLDP,0.5;LLLDPY,0.46;LLDPYA,0.43;YGYRVH,0.37;GYRVHG,0.37;VELCLF,0.35;ELCLFD,0.35;GHRFNP,0.34;YRVHGP,0.33;NFALFS,0.32;LDPYAK,0.28;RYGYRV,0.28;PGQRYG,0.26;WHGYLP,0.23;RVHGPY,0.22;GVNFAL,0.22;NPNKLL,0.21;DVVYNH,0.21;DGFRFD,0.21;NWGYDP,0.21;QRYGYR,0.2;
CBM48	2	2.4.1.18:134,	GSWGYQ,0.76;VWAPNA,0.74;FAVWAP,0.63;AVWAPN,0.55;RVSVVG,0.43;SWGYQP,0.42;EVHLGS,0.39;VHLGSW,0.39;YEVHLG,0.39;VVGDFN,0.39;WAPNAR,0.39;WDGRRH,0.39;GVWELF,0.38;GGSWGY,0.38;PFGGSW,0.37;FGGSWG,0.37;SIYEVH,0.35;HPFGGS,0.35;RRHPMR,0.34;EHPFGG,0.34;VSVVGD,0.32;SVVGDF,0.32;DGRRHP,0.32;GRRHPM,0.32;SWGYQV,0.32;HLGSWR,0.31;GFTHIE,0.31;DGSWGY,0.28;RFAVWA,0.28;GFTHVE,0.28;
CBM48	3	2.4.1.18:36,	EGRHER,0.52;GRHERL,0.5;RHERLW,0.49;GELDLH,0.41;FLPTLG,0.41;ELDLHL,0.41;LPTLGE,0.39;LDLHLI,0.37;YRFLPT,0.36;LGELDL,0.35;GEGRHE,0.34;HERLWE,0.34;RFLPTL,0.3;PYRFLP,0.23;TLGELD,0.23;PTLGEL,0.23;DLHLIG,0.23;DPYRFL,0.22;LIGEGR,0.22;IGEGRH,0.22;LHLIGE,0.21;HLIGEG,0.2;
CBM48	4	nd	KLLIDP,0.58;LIDPYA,0.53;LLIDPY,0.51;KLLVDP,0.36;LLVDPY,0.36;LVDPYA,0.36;IDPYAK,0.31;NKLLID,0.29;FSAHAE,0.25;YGYRVY,0.25;GYRVYG,0.25;NFAIFS,0.25;RVYGPY,0.25;AERVEL,0.24;ERVELC,0.23;SAHAER,0.23;YRVYGP,0.23;NGHRFN,0.22;AHAERV,0.22;HAERVE,0.21;LPEYTD,0.21;PEYTDE,0.21;YGPYDP,0.21;ELPEYT,0.21;VYGPYD,0.21;EYTDEI,0.21;LYGYRV,0.21;
CBM48	5	3.2.1.41:96, 3.2.1.68:7, 3.2.1.1:5, 3.2.1.-:3,	NWGYDP,0.59;LWAPTA,0.5;VWAPTA,0.37;YNWGYD,0.32;PEGSYA,0.31;RLWAPT,0.28;VTDPYS,0.28;LGVTHV,0.27;AVDPYA,0.25;FNWGYD,0.25;HVRDFS,0.25;FKVWAP,0.24;WAPTAQ,0.24;FRLWAP,0.24;DVVYNH,0.24;EAVDPY,0.24;VVYNHT,0.22;KVWAPT,0.21;WAPTAR,0.21;VDPYAK,0.2;
CBM48	6	3.2.1.68:10,	VPDPAS,0.86;PDPASR,0.82;DPASRA,0.57;PASRAQ,0.57;LWAPDA,0.48;FALWAP,0.42;RFALWA,0.38;ALWAPD,0.33;RFRLWA,0.29;GTRYRY,0.22;DVNGPS,0.22;TRFALW,0.21;
CBM48	7	2.4.1.18:20,	VWAPHA,0.57;KADPYA,0.54;LKADPY,0.44;RPNTAS,0.37;FTVWAP,0.35;GDFNNW,0.34;RFTVWA,0.34;GVRFTV,0.31;VRFTVW,0.31;WAPHAK,0.31;VVGDFN,0.28;TVWAPH,0.28;VGDFNN,0.27;EVRPNT,0.27;VRPNTA,0.27;LVGDFN,0.26;APHAKA,0.24;ADPYAF,0.23;GIWSLF,0.22;PNTASV,0.22;
CBM48	8	2.4.1.18:31,	ALLPDA,0.86;EGTHLR,0.82;GTHLRP,0.82;VRALLP,0.79;RALLPD,0.78;THLRPY,0.77;DPYRFG,0.73;HLRPYE,0.71;EVRALL,0.69;YRFGPL,0.69;GLEVRA,0.65;LEVRAL,0.65;FRYQLA,0.63;PYRFGP,0.63;RYQLAV,0.63;DDPYRF,0.59;WLLSEG,0.58;LLPDAT,0.57;QNLIDD,0.56;WHGQQN,0.56;HGQQNL,0.56;QQNLID,0.56;GQQNLI,0.55;LLSEGT,0.55;LSEGTH,0.55;LIDDPY,0.54;NLIDDP,0.53;VWVIEP,0.53;EPKTGR,0.53;PKTGRK,0.53;
CBM48	9	nd	VIGDFN,0.42;VSVIGD,0.41;SVIGDF,0.41;SGIWEG,0.38;GIWEGF,0.38;IWEGFI,0.36;WEGFIP,0.33;LSDFDL,0.32;SDFDLH,0.32;DFDLHL,0.32;FAVWAP,0.31;VWAPSA,0.29;DLHLIS,0.27;LHLISE,0.27;HLISEG,0.27;FDLHLI,0.26;AVWAPS,0.26;LADALG,0.25;ADALGA,0.25;LISEGH,0.24;ISEGHH,0.24;SEGHHL,0.24;EGHHLQ,0.24;GHHLQL,0.24;HHLQLA,0.24;HLQLAD,0.24;LQLADA,0.24;QLADAL,0.24;DALGAN,0.24;YFAVWA,0.23;
CBM48	10	nd	LFAEGN,0.72;FAEGNH,0.72;AEGNHR,0.44;YLFAEG,0.39;DLYLFA,0.37;LYLFAE,0.37;DPYSFG,0.35;EDPYSF,0.34;HLFAEG,0.34;VRAYLP,0.31;WAGGEQ,0.31;EGNHHR,0.31;GNHHRI,0.31;NHHRIY,0.3;EGNHRD,0.29;GNHRDL,0.28;AEGNHH,0.28;NHRDLS,0.27;HHRIYE,0.26;PYSFGP,0.25;FGPLLG,0.25;TEDPYS,0.24;GPLLGE,0.23;SCLGAQ,0.22;RAYLPN,0.22;AYLPNA,0.21;MDLYLF,0.21;LGPHGD,0.21;GPHGDG,0.21;AYLPGA,0.2;
CBM48	11	2.4.1.18:462,	YREWAP,0.76;LIGDFN,0.65;YEAHVG,0.5;IYEAHV,0.48;GDFNNW,0.45;EAHVGM,0.44;SFGYHV,0.43;FGYHVT,0.43;GYHVTN,0.43;IGDFNN,0.41;YHVTNF,0.4;RIYEAH,0.38;HVTNFF,0.38;VTNFFA,0.38;EWAPAA,0.37;YYASFG,0.37;YASFGY,0.37;ASFGYH,0.37;GDFNGW,0.36;AHVGMS,0.36;REWAPA,0.35;HVGMSS,0.35;EHSYYA,0.33;HSYYAS,0.33;SYYASF,0.33;IPAWIK,0.32;DFNNWN,0.31;VHSHAS,0.31;VLPRIK,0.3;IGDFNG,0.29;
CBM48	12	3.2.1.141:2,	FRVWAP,0.99;VWAPNA,0.97;RVWAPN,0.96;WAPNAQ,0.54;RPGTGA,0.53;TFRVWA,0.48;GVWEVF,0.47;VWEVFT,0.45;YTFRVW,0.37;GYTFRV,0.36;GDFTDW,0.36;WAPNAE,0.35;IGDFTD,0.34;EARPGT,0.34;LIGDFT,0.32;ARPGTG,0.32;APNAQA,0.31;PNAQAV,0.31;ENQIPM,0.31;KIDPLA,0.3;IPMVRN,0.29;GDFTNW,0.27;GDIYKY,0.27;PGTGAV,0.27;NAQAVH,0.26;AQAVHL,0.26;QAVHLV,0.26;AVHLVG,0.26;VHLVGD,0.26;PGTGAI,0.25;
CBM48	13	3.2.1.-:6, 3.2.1.68:6,	LDPYAK,0.69;DPYAKA,0.64;LLDPYA,0.6;VLLDPY,0.38;KVLLDP,0.33;PYAKAV,0.32;PYAKAI,0.28;GVNFSI,0.25;NFSIFS,0.24;VNFSIF,0.22;DGVNFS,0.21;
CBM48	14	3.2.1.1:17,	LGVTHI,0.62;ELGVTH,0.49;NWGYDP,0.47;DAIIYE,0.46;GVTHIQ,0.43;VTHIQL,0.43;YDFGSV,0.41;DFGSVD,0.41;HDPYAL,0.39;DPYALS,0.39;PYALSS,0.39;SVRDFS,0.39;VHDPYA,0.38;FGSVDE,0.38;FKLWAP,0.37;EDAIIY,0.37;IYEMSV,0.36;YEMSVR,0.36;EMSVRD,0.36;MSVRDF,0.36;THIQLL,0.34;HIQLLP,0.34;KLWAPI,0.33;LWAPIS,0.33;REDAII,0.32;IQLLPV,0.32;GSVDEN,0.3;WGYDPQ,0.3;NRNWGY,0.29;DMVYNH,0.29;
CBM48	15	2.4.1.18:14,	DDPYQY,0.78;DPYQYH,0.78;VWMPGA,0.73;LRVWMP,0.72;RVWMPG,0.72;IDDPYQ,0.58;FVTLER,0.53;LHLTHY,0.51;RFLVYA,0.51;FLVYAP,0.51;LGPFID,0.5;LHTPKD,0.47;HTPKDM,0.47;TPKDMY,0.47;LVYAPH,0.47;VYAPHA,0.47;SGFILK,0.46;DWNGVE,0.45;WNGVEQ,0.45;PYQYHN,0.45;YQYHNI,0.45;GSLRVW,0.43;SLRVWM,0.43;DLHLTH,0.42;LAVDWN,0.42;AVDWNG,0.42;QYHNIY,0.42;IIDDPY,0.41;YQEYEH,0.41;EHLHTP,0.41;
CBM48	16	nd	DPYARA,0.78;PYARAV,0.78;YARAVT,0.72;VDPYAR,0.65;ARAVTA,0.57;RAVTAN,0.57;AVTANG,0.57;FRVWAP,0.54;SVDPYA,0.54;TTFRVW,0.5;TFRVWA,0.5;ESVDPY,0.5;VTANGT,0.39;RVWAPS,0.33;VWAPSA,0.33;PSAHKV,0.3;SAHKVD,0.3;AHKVDL,0.3;VDLILN,0.3;CENAVY,0.3;ENAVYM,0.3;NAVYMY,0.3;AVYMYR,0.3;VYMYRL,0.3;YMYRLE,0.3;MYRLEF,0.3;EFDQGK,0.3;FDQGKV,0.3;GKVVES,0.3;VESVDP,0.3;
CBM48	17	nd	LLDPYG,0.87;LDPYGR,0.6;LLLDPY,0.47;KVLLDP,0.47;VELLLF,0.44;VLLDPY,0.42;RVELLL,0.36;KLLLDP,0.29;NRTAYY,0.27;RTAYYW,0.27;TAYYWH,0.27;AYYWHI,0.27;QLGATP,0.24;GVNFAI,0.24;VNFAIW,0.24;NFAIWA,0.24;FAIWAR,0.24;AIWARL,0.24;IWARLA,0.24;WARLAS,0.24;ELLLFA,0.24;LSPRLN,0.24;SPRLNR,0.24;PRLNRT,0.24;RLNRTA,0.24;LNRTAY,0.24;YYWHIH,0.24;GPWRPY,0.24;DPYGRS,0.24;LDPYGK,0.24;
CBM48	18	2.4.1.18:14,	EWAPNA,0.76;GEFNNW,0.55;REWAPN,0.52;RLPAWI,0.5;YREWAP,0.48;AIPHDS,0.38;ARFWNP,0.38;EFNNWD,0.36;IPHDSK,0.36;RFWNPP,0.36;WAPNAK,0.33;LVGEFN,0.33;VGEFNN,0.33;PAWITR,0.31;AWITRA,0.29;WITRAT,0.29;ITRATQ,0.29;TRATQP,0.29;LIGEFN,0.26;PHDSKI,0.26;HDSKIK,0.26;LPAWIT,0.26;GRFWNP,0.26;LVGDFN,0.24;YRLPAW,0.24;YEARFW,0.24;EARFWN,0.24;RAFLVG,0.21;IYRLPA,0.21;LPAWIK,0.21;
CBM48	19	nd	SDPYAK,0.9;PLGATL,0.86;GQKYGY,0.79;ISDPYA,0.71;EYAGIR,0.69;LISDPY,0.64;GCNFSI,0.62;DPYAKS,0.6;CNFSIH,0.57;IRHTFI,0.57;RHTFIP,0.57;LGATLN,0.55;YAGIRH,0.55;AGIRHT,0.55;GIRHTF,0.55;PLLISD,0.55;LLISDP,0.55;KEGCNF,0.52;DKALHY,0.52;NKEGCN,0.5;GATLNK,0.48;ATLNKE,0.48;TLNKEG,0.48;LNKEGC,0.48;EGCNFS,0.48;DIQLAL,0.48;IQLALF,0.48;NEYAGI,0.48;TFIPDI,0.45;FIPDIK,0.45;
CBM48	20	nd	VLAPGA,0.83;VRVLAP,0.81;RVLAPG,0.81;YRLRIV,0.71;RLRIVW,0.71;LRIVWP,0.71;RIVWPD,0.71;EDPYAF,0.71;LAPGAE,0.67;APGAEA,0.67;RGKLLA,0.64;GKLLAR,0.64;KLLARM,0.64;LLARMQ,0.64;DPYAFA,0.64;AGDGQA,0.64;LQIAAG,0.62;QIAAGD,0.62;IAAGDG,0.62;AAGDGQ,0.62;LARMQA,0.6;LLQIAA,0.6;PGAEAM,0.57;DGVFEG,0.57;GDGQAL,0.57;DGQALR,0.57;VRFAVW,0.57;RFAVWA,0.57;GVRFAV,0.55;AEAMGL,0.52;
CBM48	21	3.2.1.68:105,	DPYAKA,0.74;VDPYAK,0.74;PYAKAV,0.64;VVDPYA,0.57;VIYEMH,0.36;EVVDPY,0.31;LWAPTA,0.29;GGVNFA,0.26;GVNFAV,0.26;FKLWAP,0.26;KLWAPT,0.26;MLYGYR,0.26;LYGYRF,0.26;YGYRFD,0.26;GYRFDG,0.26;SNVVVD,0.26;NVVVDP,0.26;VVVDPY,0.26;IYEMHL,0.26;YEMHLR,0.26;KELGVN,0.26;PLGATA,0.24;VNFAVY,0.24;YAKAVI,0.24;AKAVIS,0.24;SRGEYG,0.24;CWPQMA,0.24;PQMAGM,0.24;DLVIYE,0.24;LVIYEM,0.24;
CBM48	22	2.4.1.18:1,	VWAPHA,0.74;FRVWAP,0.61;RVWAPH,0.58;KADPYA,0.37;YKADPY,0.34;LYKADP,0.32;RPGTAS,0.32;ELRPGT,0.29;LRPGTA,0.29;IDPYAR,0.26;WAPHAR,0.24;RIDPYA,0.24;YAELRP,0.24;AELRPG,0.24;AFRVWA,0.21;ADPYAN,0.21;ANYAEL,0.21;NYAELR,0.21;
CBM48	23	2.4.1.18:21,	VVGDFN,0.61;KSDPYA,0.61;VGDFND,0.58;GDFNDW,0.53;SDPYAF,0.53;DPYAFY,0.5;AFYSEL,0.5;FYSELR,0.5;YSELRP,0.5;AKSVAV,0.47;KSVAVV,0.47;SVAVVG,0.47;LKSDPY,0.47;PYAFYS,0.47;YAFYSE,0.47;YKYQIE,0.44;KYQIET,0.44;TASIVN,0.44;GAHPTR,0.42;FRIWAP,0.42;IWAPSA,0.42;WAPSAK,0.42;APSAKS,0.42;PSAKSV,0.42;AREEDY,0.42;REEDYC,0.42;QIETSW,0.42;KILKSD,0.42;ILKSDP,0.42;ASIVNG,0.42;
CBM48	24	nd	PDPASR,0.89;DPASRF,0.52;PASRFQ,0.51;ASRFQP,0.47;FRVWAP,0.39;VPDPAS,0.37;YRYRLD,0.36;DPASRS,0.36;IPDPAS,0.33;PASRSQ,0.33;GPSEVV,0.33;ASRSQP,0.33;HFRVWA,0.32;HGPSEV,0.32;PSEVVD,0.32;VHGPSE,0.32;RYRYRL,0.31;SEVVDP,0.31;FGAQPC,0.27;GAQPCG,0.25;SEVIDP,0.25;PFGAQP,0.24;THFRVW,0.24;RTHFRV,0.24;AQPCGA,0.23;GVHGPS,0.22;SRSQPE,0.22;RSQPEG,0.22;GPSEVI,0.21;PSEVID,0.21;
CBM48	25	nd	FRLWAP,0.84;RFRLWA,0.79;PDPAAR,0.67;DPAARA,0.65;PAARAQ,0.65;VPDPAA,0.61;RLWAPD,0.58;TRFRLW,0.49;LWAPDA,0.47;DVHGPS,0.4;RTRFRL,0.37;AARAQW,0.37;ARAQWQ,0.37;RAQWQD,0.37;GPSLVV,0.37;PSLVVD,0.35;SLVVDP,0.35;CLGPDR,0.32;LGPDRT,0.32;GPDRTR,0.32;PDRTRF,0.32;DRTRFR,0.32;APDAVE,0.32;DIDQGE,0.32;GTCYRY,0.32;YRYRVT,0.32;AQWQDV,0.32;QWQDVH,0.32;VHGPSL,0.32;HGPSLV,0.32;
CBM48	26	nd	YLLGEG,0.78;DLYLLG,0.75;LYLLGE,0.75;LLGEGT,0.75;DFDLYL,0.72;FDLYLL,0.72;LTDFDL,0.63;LGEGTH,0.63;RAFLPE,0.59;AFLPEA,0.59;YRFPPI,0.59;RFPPIL,0.59;VRAFLP,0.56;VVRAFL,0.53;HDAGLF,0.53;TDFDLY,0.53;LRARFG,0.5;DPYRFP,0.5;PILTDF,0.5;ILTDFD,0.5;PYRFPP,0.47;GEGTHQ,0.47;EGTHQR,0.47;PPILTD,0.44;VGEHGE,0.41;LPNGSK,0.41;FPPILT,0.41;GTHQRL,0.41;VEAVGE,0.38;AVGEHG,0.38;
CBM48	27	2.4.1.18:3,	VWAPNA,0.73;FSVWAP,0.37;FTVWAP,0.37;SVWAPN,0.37;TVWAPN,0.37;GDFNGW,0.37;VAGDFN,0.33;AGDFNG,0.3;RFSVWA,0.23;WAPNAR,0.23;VSVAGD,0.2;SVAGDF,0.2;
CBM48	28	nd	GAIWHI,0.79;AIWHIE,0.79;TGAIWH,0.74;LFSSQA,0.71;RTGAIW,0.71;DPYAKN,0.59;IWHIEI,0.56;YLADPY,0.56;LADPYA,0.56;ADPYAK,0.56;WSYAFR,0.47;PYAKNL,0.44;RYRFAL,0.41;RYRFSL,0.41;YRFALF,0.41;LVLLDP,0.41;SEIHEI,0.41;EIHEIP,0.41;IHEIPL,0.41;HEIPLS,0.41;EIPLSS,0.41;HRTGAI,0.41;SYAFRV,0.41;YIADPY,0.41;IADPYS,0.41;ADPYSK,0.41;DPYSKN,0.41;PYSKNI,0.41;SPQLFG,0.41;PQLFGS,0.41;
CBM48	29	3.2.1.68:14,	DPYAKA,0.37;GNRFNP,0.33;NRFNPN,0.33;RFNPNK,0.33;KLLTDP,0.33;LLTDPY,0.33;IDPYAK,0.3;RAWGPN,0.27;AWGPNW,0.27;YRVDGP,0.27;LIDPYA,0.27;FNPNKL,0.27;NPNKLL,0.27;GVNFAL,0.23;YAYRVD,0.23;AYRVDG,0.23;NKLLTD,0.23;NFALFS,0.2;FALFSR,0.2;TGDIWH,0.2;PNKLLT,0.2;
CBM48	30	nd	GPNYGL,0.93;PNYGLW,0.93;RFNPYK,0.86;FNPYKF,0.82;NPYKFL,0.82;MTGPNY,0.79;TGPNYG,0.79;NYGLWY,0.79;LDPYGK,0.79;ETLFRM,0.75;YGLWYV,0.75;GLWYVH,0.75;HLPKAW,0.75;LLDPYG,0.75;LWYVHL,0.71;WYVHLP,0.71;YVHLPK,0.71;VHLPKA,0.71;LPKAWD,0.71;PKAWDG,0.71;KAWDGM,0.71;AWDGMR,0.71;WDGMRY,0.71;KFLLDP,0.71;FLLDPY,0.71;DPYGKG,0.71;PYGKGI,0.71;YGKGID,0.71;GKGIDG,0.71;PAAFSY,0.68;
CBM48	31	nd	RFTTWA,0.96;FTTWAP,0.96;TTWAPN,0.96;TWAPNA,0.96;WAPNAK,0.96;KSDPYA,0.96;GIRFTT,0.86;IRFTTW,0.86;APNAKS,0.86;CVIGDF,0.86;GLWSVF,0.86;ELRPNT,0.86;LRPNTA,0.86;RPNTAS,0.86;PNAKSI,0.82;NAKSIC,0.82;AKSICV,0.82;KSICVI,0.82;SICVIG,0.82;ICVIGD,0.82;GDKYKF,0.82;DKYKFV,0.82;KYKFVV,0.82;YVYKSD,0.82;VYKSDP,0.82;YKSDPY,0.82;SELRPN,0.82;LWSVFI,0.79;KFVVTN,0.79;FVVTNK,0.79;
CBM48	32	3.2.1.1:14, 3.2.1.141:13,	PDPASR,0.71;VPDPAS,0.63;FRLWAP,0.46;EVPDPA,0.41;DPASRY,0.34;LFRLWA,0.32;PASRYQ,0.32;ASRYQP,0.32;LWAPYQ,0.27;YEMERD,0.27;KGYFTI,0.24;GYFTIT,0.24;YFTITL,0.24;VGDRYK,0.24;FTITLN,0.22;TITLNN,0.22;ITLNNV,0.22;TLNNVK,0.22;LNNVKV,0.22;GDRYKY,0.22;GTRYRF,0.22;RYKYIL,0.22;YKYILD,0.22;SEVPDP,0.22;
CBM48	33	nd	KLLLDP,0.69;RYGLRV,0.46;LRVDGP,0.46;RVDGPW,0.42;YGLRVD,0.38;GLRVDG,0.38;VDGPWD,0.38;DGPWDP,0.38;LLDPHA,0.38;RTGHVF,0.35;TGHVFH,0.35;GHVFHG,0.35;GPWDPA,0.35;AKLLLD,0.35;LLLDPW,0.35;LLDPWA,0.35;GTRYGL,0.31;TRYGLR,0.31;NPAKLL,0.31;PAKLLL,0.31;LLLDPH,0.31;VAVYSE,0.27;GGANVA,0.23;GANVAV,0.23;ANVAVY,0.23;NVAVYS,0.23;
CBM48	34	3.2.1.68:5,	LLDPYA,0.67;LDPYAR,0.63;DPYARG,0.46;PYARGL,0.38;GTLRVW,0.33;TLRVWS,0.33;GGTLRV,0.29;ASAVEL,0.25;YARGLA,0.25;ELVVFD,0.21;YSVRVD,0.21;SVRVDG,0.21;YGYRVD,0.21;GYRVDG,0.21;YRVDGP,0.21;GPHGPG,0.21;GPGNTF,0.21;PGNTFN,0.21;GNTFNP,0.21;LLLDPY,0.21;DPYARA,0.21;
CBM48	35	3.2.1.41:11, 3.2.1.1:5, 3.2.1.-:4,	VICEMH,0.95;GYNYVQ,0.95;YNYVQL,0.95;NYVQLQ,0.95;YVQLQP,0.95;NWGYDP,0.95;YNWGYD,0.86;WSPTAT,0.82;NTIGVW,0.82;WGYDPQ,0.82;GYDPQN,0.82;CRVEDN,0.77;LWSPTA,0.77;VQVVVY,0.77;IGVWSL,0.77;TLTRDP,0.77;RSAILS,0.77;KQVENF,0.77;LENPCK,0.77;EMHIRD,0.77;HIRDLT,0.77;DEHLRG,0.77;TFLGAA,0.77;KKLGYN,0.77;LGYNYV,0.77;VQLQPI,0.77;QLQPIA,0.77;KEYDED,0.77;DGNVTY,0.77;DPQNYN,0.77;
CBM48	36	3.2.1.141:1,	LPDPRS,0.92;VLPDPR,0.85;LLDDDP,0.56;TVLPDP,0.56;PDPRSA,0.55;FRVWAP,0.52;DPTVLP,0.5;PTVLPD,0.5;LDDDPT,0.48;DDDPTV,0.48;DDPTVL,0.48;RVWAPK,0.45;VWAPKP,0.45;EFRVWA,0.39;YGYLLD,0.39;RYGYLL,0.37;GYLLDD,0.35;YLLDDD,0.35;RLDVEG,0.34;ARYGYL,0.34;LVRLDV,0.32;VRLDVE,0.32;DARYGY,0.32;PDPRSP,0.32;DPRSAR,0.31;FAVWAP,0.29;DGWWRA,0.29;PDARYG,0.27;DARYGF,0.27;WAPKPA,0.26;
CBM48	37	nd	YLFGEG,0.84;LFGEGR,0.84;FGEGRH,0.84;DDPYRY,0.8;RVLRPL,0.76;VLRPLA,0.76;DPYRYM,0.76;PYRYMP,0.76;YRYMPT,0.76;EDDPYR,0.72;GEGRHE,0.72;GGHLGI,0.68;TATIRV,0.68;ATIRVL,0.68;PLAKSV,0.68;AKSVTI,0.68;SVTILT,0.68;ILTQDG,0.68;DGEYPM,0.68;GEYPMT,0.68;YPMTHE,0.68;YNGVFV,0.68;GTKKQP,0.68;TKKQPT,0.68;KQPTIP,0.68;PTIPDY,0.68;TIPDYR,0.68;LIEDDP,0.68;IEDDPY,0.68;DTYLFG,0.68;
CBM48	38	nd	KLLVDP,0.5;RYGLRA,0.4;GQRYGF,0.3;QRYGFR,0.3;RAHGPY,0.3;NPAKLL,0.3;LLVDPW,0.3;LVDPWA,0.3;PGQRYG,0.25;YGLRAH,0.25;GLRAHG,0.25;GTRFAV,0.2;LCLFDA,0.2;HGFLPG,0.2;GLRYGL,0.2;LRYGLR,0.2;RYGFRA,0.2;FDPSKL,0.2;FNPAKL,0.2;DPSKLL,0.2;PSKLLV,0.2;KLLIDP,0.2;SKLLVD,0.2;VDPWAR,0.2;
CBM48	39	nd	RRDGTR,0.63;RDGTRT,0.63;DGTRTV,0.63;GTRTVT,0.63;GVWLDD,0.63;PGRHEL,0.58;RFRYLA,0.58;TRTVTV,0.53;FRYLAT,0.53;RYLATG,0.53;YLATGG,0.53;GGVWLD,0.53;VSVVGS,0.47;SVVGSF,0.47;VVGSFN,0.47;WEPGRH,0.47;EPGRHE,0.47;GRHELV,0.47;LATGGV,0.47;ATGGVW,0.47;TGGVWL,0.47;TVSVVG,0.42;YRFRYL,0.42;VSVVGC,0.37;SVVGCF,0.37;VVGCFN,0.37;PGEYRF,0.37;GEYRFR,0.37;EYRFRY,0.37;VWLDDE,0.32;
CBM48	40	nd	LLGDLD,0.67;LGDLDL,0.56;GDLDLH,0.56;DLDLHL,0.56;LFSEGR,0.41;FSEGRH,0.41;DPYSFG,0.37;HLFSEG,0.37;LDLHLF,0.33;DLHLFS,0.3;LHLFSE,0.3;LLAEGR,0.26;LAEGRH,0.26;LGAHVT,0.26;LRSFQP,0.22;RVHGDG,0.22;FAARLP,0.22;ARLPGR,0.22;GYRLKI,0.22;YRLKIV,0.22;VTATGT,0.22;TATGTD,0.22;GTDIID,0.22;IIDDPY,0.22;YVFPNL,0.22;VFPNLL,0.22;PNLLGD,0.22;RHEDLG,0.22;HEDLGR,0.22;VLGAHV,0.22;
CBM48	41	nd	EGRHEQ,0.58;GRHEQL,0.58;RHEQLW,0.58;LGAHPV,0.32;EGDGLF,0.32;GDGLFS,0.32;DGLFSG,0.26;LGEFDL,0.26;GEFDLH,0.26;EFDLHL,0.26;FDLHLI,0.26;GAHPVP,0.21;DDPYRH,0.21;YRFLPA,0.21;DPYRHL,0.21;PYRHLP,0.21;YRHLPT,0.21;HLIREG,0.21;LIREGR,0.21;IREGRH,0.21;REGRHE,0.21;HEQLWK,0.21;AEGRHE,0.21;
CBM48	42	nd	DPYAFG,1.0;PYAFGP,0.63;EDPYAF,0.37;YAFGPL,0.37;PYAFGL,0.37;YAFGLL,0.37;ADPYAF,0.32;AFGLLL,0.32;YRLRIH,0.21;RLRIHW,0.21;ETEDPY,0.21;TEDPYA,0.21;AFGPLL,0.21;DDPYAF,0.21;FGLLLG,0.21;DLYLIA,0.21;LYLIAE,0.21;YLIAEG,0.21;
CBM48	43	nd	YRVFGP,0.67;SGDYWH,0.61;DYWHVE,0.61;WHVEVE,0.61;HVEVEG,0.61;RGVNFS,0.56;RSGDYW,0.56;YGYRVF,0.56;GYRVFG,0.56;GVNFSV,0.5;GDYWHV,0.5;YWHVEV,0.5;KVLLDP,0.5;VEVEGL,0.44;CYGYRV,0.44;RVFGPL,0.44;FGPLAP,0.44;GPLAPG,0.44;PGGHGF,0.44;PSKVLL,0.44;SKVLLD,0.44;VNFSVA,0.39;RVIELD,0.39;HRSGDY,0.39;GCCYGY,0.39;CCYGYR,0.39;DPCARA,0.39;PCARAI,0.39;GWDVYD,0.39;WDVYDR,0.39;
CBM48	44	3.2.1.41:24,	DGFRFD,0.59;GFRFDL,0.53;FKVWSP,0.41;DVVYNH,0.41;TTFKVW,0.35;ELGITH,0.35;VILDVV,0.35;TFKVWS,0.29;GKYLGL,0.29;LGITHV,0.29;LDVVYN,0.29;VDGFRF,0.29;IDGFRF,0.29;YLGLTE,0.24;
CBM48	45	nd	IEDPYR,0.81;LGMHET,0.74;DERGFF,0.74;EDPYRF,0.7;FFAYQL,0.67;LRPYEV,0.67;RPYEVL,0.67;GMHETE,0.59;FAYQLQ,0.59;AYQLQV,0.59;IIEDPY,0.56;VDERGF,0.52;QIIEDP,0.52;DPYRFH,0.44;PYRFHP,0.44;YRFHPM,0.44;RFHPMI,0.44;WLLAEG,0.44;WGNEAQ,0.41;WLLSEG,0.41;LLAEGS,0.41;GIEIRT,0.37;ELDCVD,0.37;CVDERG,0.37;GFFVGV,0.37;YQLQVF,0.37;QVFWGN,0.37;MIDDLE,0.37;EGSMLR,0.37;SMLRPY,0.37;
CBM48	46	nd	VELLLF,0.81;KVLIDP,0.81;VLIDPY,0.81;ELLLFD,0.63;LIDPYS,0.56;GVNFSI,0.5;VNFSIY,0.5;NFSIYS,0.5;FSIYSE,0.5;SIYSEH,0.5;IYSEHA,0.5;YSEHAD,0.5;SEHADY,0.5;EHADYV,0.5;HADYVE,0.5;ADYVEL,0.5;DYVELL,0.5;YVELLL,0.5;GKVLID,0.5;IALNKT,0.44;LNKTFH,0.44;TFHFWH,0.44;RGLKPG,0.44;GLKPGV,0.44;LKPGVH,0.44;KPGVHY,0.44;GVHYAY,0.44;VHYAYR,0.44;YAYRIG,0.44;AYRIGG,0.44;
CBM48	47	3.2.1.68:28, 2.4.1.25:5,	NFAIFS,0.73;TGDIWH,0.6;NKTGDI,0.47;KTGDIW,0.47;FAIFSQ,0.4;AIFSQH,0.4;IFSQHA,0.4;GDIWHI,0.4;VLYGYR,0.4;LYGYRI,0.4;LVDPYA,0.4;DPYAKL,0.4;PLGVSQ,0.33;LGVSQV,0.33;GINFAI,0.33;VNFAIF,0.33;INFAIF,0.33;LELYQN,0.33;NGKRFN,0.33;DPYAKA,0.33;PYAKAI,0.33;VLVDPY,0.33;VDPYAK,0.33;DLVIYE,0.33;LVIYEM,0.33;VIYEMN,0.33;IYEMNV,0.33;YEMNVR,0.33;EMNVRA,0.33;MNVRAF,0.33;
CBM48	48	nd	FRLWAP,0.94;DVPDPA,0.81;VPDPAS,0.81;FRIDDE,0.75;SFRLWA,0.69;RVDLLL,0.69;IDVPDP,0.69;PDPASA,0.69;DPASAF,0.69;ARRVDL,0.63;YKFRID,0.63;KFRIDD,0.63;RIDDEI,0.63;IDDEID,0.63;DDEIDV,0.63;DEIDVP,0.63;EIDVPD,0.63;RLWAPG,0.56;LWAPGA,0.56;WAPGAR,0.56;RRVDLL,0.56;GARRVD,0.5;RRHAMQ,0.5;RHAMQR,0.5;HAMQRR,0.5;AMQRRQ,0.5;RRQDGW,0.5;QDGWYV,0.5;DGWYVA,0.5;GWYVAE,0.5;
CBM48	49	nd	LVGDFN,0.87;VGDFND,0.6;GDFNDW,0.6;SLVGDF,0.47;VSLVGD,0.4;VGDFNG,0.27;GDFNGW,0.27;GCHQID,0.2;IDRNFR,0.2;DRNFRF,0.2;NFRFSV,0.2;FSVWAP,0.2;VWAPKA,0.2;NDWQKT,0.2;DWQKTL,0.2;QKTLPM,0.2;LPMSEN,0.2;PMSENE,0.2;WTVITD,0.2;IGQLYK,0.2;LYKFLV,0.2;LVKQAD,0.2;DGTEVM,0.2;IDPMAT,0.2;ATQFEH,0.2;TQFEHR,0.2;FEHRPG,0.2;DAAVVA,0.2;AVVANL,0.2;PEKHWH,0.2;
CBM48	50	nd	NFSVFS,0.6;GVNFSV,0.53;VNFSVF,0.4;FSVFSR,0.4;AELLLY,0.4;ELLLYE,0.33;EPFQVI,0.33;DPWARA,0.33;PWARAV,0.33;GAELLL,0.27;PFQVIR,0.27;FQVIRL,0.27;QVIRLD,0.27;ELLDPW,0.27;ELVDPW,0.27;LLDPWA,0.27;LVDPWA,0.27;GVNFCI,0.2;VNFCIF,0.2;VFSRNA,0.2;SPEPFQ,0.2;PEPFQV,0.2;VIRLDP,0.2;TFFSWH,0.2;TWRVDG,0.2;GTHYTW,0.2;TWRMDG,0.2;WRMDGP,0.2;VELVDP,0.2;VDPWAR,0.2;
CBM48	51	3.2.1.68:1,	LDPYAR,0.77;DPYARA,0.77;NFAIYS,0.69;RIELCL,0.69;GLRFNP,0.69;VLDPYA,0.69;PYARAL,0.69;GVNFAI,0.62;VNFAIY,0.62;SAHAQR,0.62;AHAQRI,0.62;HAQRIE,0.62;AQRIEL,0.62;QRIELC,0.62;IELCLF,0.62;ELCLFD,0.62;QQSYEL,0.62;QSYELP,0.62;SYELPA,0.62;YELPAR,0.62;ELPARS,0.62;LPARSG,0.62;PARSGD,0.62;YGPWQP,0.62;LRFNPA,0.62;RFNPAK,0.62;FNPAKM,0.62;AKMVLD,0.62;KMVLDP,0.62;MVLDPY,0.62;
CBM48	52	3.2.1.141:7,	PDPRSR,0.94;LPDPRS,0.69;FEVWAP,0.58;DPRSRR,0.58;VLPDPR,0.47;GPVLPD,0.4;PVLPDP,0.4;PRSRRQ,0.4;QFEVWA,0.38;EVWAPQ,0.33;VWAPQA,0.32;RSRRQP,0.3;RYGFAL,0.26;YGFALD,0.26;DDGPVL,0.26;DGPVLP,0.26;
CBM48	53	3.2.1.41:11,	LDPYAK,0.71;DPYAKS,0.71;ALDPYA,0.57;KLWQPL,0.43;LWQPLA,0.43;WQPLAK,0.43;VLDPYA,0.43;PYAKSM,0.43;YAKSMA,0.43;VKLWQP,0.36;QPLAKK,0.36;PLAKKV,0.36;LAKKVE,0.36;IPLKFE,0.29;PYAKSL,0.29;HVRDFT,0.29;ATLKLW,0.21;AKKVEI,0.21;KKSNVW,0.21;KFEGLY,0.21;EGLYYQ,0.21;GLYYQY,0.21;YYQYKI,0.21;KIFHNK,0.21;LDPYAI,0.21;NWEEDE,0.21;NKVGFG,0.21;KVGFGA,0.21;GFGALI,0.21;NWGYDP,0.21;
CBM48	54	3.2.1.141:37,	GECEFT,0.57;ECEFTV,0.57;CEFTVW,0.57;EFTVWS,0.57;FTVWSP,0.57;KVNDVY,0.57;VNDVYP,0.57;FADPAS,0.57;YLGNGE,0.5;LGNGEC,0.5;GNGECE,0.5;NGECEF,0.5;NDVYPG,0.5;DVYPGT,0.5;VYPGTL,0.5;YPGTLY,0.5;PGTLYR,0.5;GTLYRY,0.5;AFADPA,0.5;IGAHYL,0.36;GAHYLG,0.36;AHYLGN,0.36;HYLGNG,0.36;VRFRVW,0.36;RFRVWA,0.36;FRVWAP,0.36;TLYRYV,0.36;SPTLNS,0.29;LNSVAV,0.29;LIPLKP,0.29;
CBM48	55	nd	RPDPAS,1.0;FTVWAP,0.64;CEFTVW,0.43;EFTVWA,0.43;ERPDPA,0.43;PDPASH,0.43;RCEFTV,0.29;TVWAPL,0.29;LKEVAV,0.29;LERPDP,0.29;GSNYLG,0.21;VWAPLL,0.21;PLLKEV,0.21;LLKEVA,0.21;AVQIVS,0.21;VQIVSP,0.21;PMQKDE,0.21;IEPGTL,0.21;EPGTLY,0.21;DRPDPA,0.21;LRPDPA,0.21;
CBM48	56	nd	FRIWAP,0.92;VPDPAS,0.85;PDPASR,0.85;RFRIWA,0.77;TRFRIW,0.69;RIWAPD,0.62;AVPDPA,0.54;IWAPDI,0.46;LMSLQI,0.46;MSLQIQ,0.46;SLQIQG,0.46;DPVPMQ,0.46;PVPMQA,0.46;VPMQAL,0.46;PMQALD,0.46;MQALDG,0.46;QALDGG,0.46;ALDGGW,0.46;LDGGWH,0.46;DGGWHE,0.46;GTRYKF,0.46;TRYKFI,0.46;RYKFIL,0.46;DGLAVP,0.46;GLAVPD,0.46;LAVPDP,0.46;WAPDIT,0.38;PDITLM,0.38;DITLMS,0.38;FILPDG,0.38;
[truncated: 5,856 more rows]
