# Supplementary material for: Homology to peptide pattern for annotation of carbohydrate-active enzymes and prediction of function
Source: BMC Bioinformatics. 2017 Apr 12;18:214. doi: 10.1186/s12859-017-1625-9 (PMC5389127; doi:10.1186/s12859-017-1625-9)
Supplement: Supplementary file 2 — Hotpep annotation of CBMs based on conserved peptides identified by PPR analysis. This file includes the results of Hotpep annotation of CBMs based on conserved peptides identified by PPR analysis with different parameters as indicated. (XLSX 15 kb) [file 12859_2017_1625_MOESM2_ESM.xlsx]

## Sheet: additional_file2
Additional file 2: Hotpep annotation of CBMs based on conserved peptides identified by PPR analysis
Peptide length	Peptides per PPR group	Peptides per protein	Stringency	true_positives	false_positives	false_negatives	Sensitivity	PPV	F1 score
6	20	3	0.15	39052	4145	8256	0.825484	0.904044	0.864764
5	20	4	0.2	39138	6871	8170	0.827302	0.85066	0.838981
6	20	4	0.2	38317	4244	8991	0.809948	0.900284	0.855116
6	20	5	0.25	37777	4507	9531	0.798533	0.893411	0.845972
6	20	6	0.3	36981	4462	10327	0.781707	0.892334	0.837021
6	30	3	0.1	39464	4481	7844	0.834193	0.898032	0.866112
6	30	4	0.133333	39100	4963	8208	0.826499	0.887366	0.856932
6	30	5	0.166667	38618	5513	8690	0.81631	0.875076	0.845693
6	30	6	0.2	37961	5745	9347	0.802422	0.868554	0.835488
6	40	4	0.1	39679	5192	7629	0.838738	0.884291	0.861514
6	50	5	0.1	39685	6514	7623	0.838864	0.859001	0.848933
6	50	7	0.14	39143	6665	8165	0.827408	0.854501	0.840955
6	50	10	0.2	39138	6871	8170	0.827302	0.85066	0.838981
6	60	6	0.1	39264	6964	8044	0.829965	0.849355	0.83966
6	70	10	0.142857	39544	8724	7717	0.836715	0.819259	0.827987
6	70	15	0.214286	36962	4468	10346	0.781305	0.892155	0.83673
