# Supplementary material for: Homology to peptide pattern for annotation of carbohydrate-active enzymes and prediction of function
Source: BMC Bioinformatics. 2017 Apr 12;18:214. doi: 10.1186/s12859-017-1625-9 (PMC5389127; doi:10.1186/s12859-017-1625-9)
Supplement: Supplementary file 3 — Hotpep functional prediction of 8812 experimentally characterized enzymes. This file includes experimental activity data from the CAZy database compared to Hotpep predictions for 8812 carbohydrate-active enzymes. (XLSX 235 kb) [file 12859_2017_1625_MOESM3_ESM.xlsx]

## Sheet: additional_file2
Additional file 3: Hotpep functional prediction of 8812 experimentally characterized enzymes
Accession number	Function according to CAZy	Hotpep	Prediction	Total predictions	Correct	Wrong
ACN69056.1	1.10.3.2	1.10.3.2	correct	8812	7608	1204
AAF06967.1	1.10.3.2	1.10.3.2	correct		0.863368	0.136632
CAA78144.1	1.10.3.2	1.10.3.2	correct
ACR24357.1	1.10.3.2	1.10.3.2	correct
AAG17009.2	1.10.3.2	1.10.3.2	correct
ACZ37083.1	1.10.3.2	1.10.3.2	correct
AAA86659.1	1.10.3.2	1.10.3.2	correct
AAA33104.1	1.10.3.2	1.10.3.2	correct
AAW28933.1	1.10.3.2	1.10.3.2	correct
BAB69775.1	1.10.3.2	1.10.3.2	correct
ABN13591.1	1.10.3.2	1.10.3.2	correct
AKE14489.1	1.10.3.2	1.10.3.2	correct
AAC41687.1	1.10.3.2	1.10.3.2	correct
AGK89726.1	1.10.3.2	1.10.3.2	correct
AIT51846.1	1.10.3.2	1.10.3.2	correct
AAM18407.1	1.10.3.2	1.10.3.2	correct
AAL07440.1	1.10.3.2	1.10.3.2	correct
AAC41686.1	1.10.3.2	1.10.3.2	correct
CAA88895.1	1.10.3.2	1.10.3.2	correct
CAH05069.1	1.10.3.2	1.10.3.2	correct
BAD98308.1	1.10.3.2	1.10.3.2	correct
AET86511.1	1.10.3.2	1.10.3.2	correct
AET86512.1	1.10.3.2	1.10.3.2	correct
ACZ82339.1	1.10.3.2	1.10.3.2	correct
AAM18408.1	1.10.3.2	1.10.3.2	correct
AAV85769.1	1.10.3.2	1.10.3.2	correct
AAD49218.1	1.10.3.2	1.10.3.2	correct
AAO38869.1	1.10.3.2	1.10.3.2	correct
AHA83584.1	1.10.3.2	1.10.3.2	correct
AAM66348.1	1.10.3.2	1.10.3.2	correct
AFI57925.1	1.10.3.2	1.10.3.2	correct
AFI57924.1	1.10.3.2	1.10.3.2	correct
BAD98307.1	1.10.3.2	1.10.3.2	correct
ACO51010.1	1.10.3.2	1.10.3.2	correct
AID59415.1	1.10.3.2	1.10.3.2	correct
AHM10329.1	1.10.3.2	1.10.3.2	correct
AGO04561.1	1.10.3.2	1.10.3.2	correct
ABW75771.2	1.10.3.2	1.10.3.2	correct
AAO25685.1	1.10.3.2	1.10.3.2	correct
AGO04559.1	1.10.3.2	1.10.3.2	correct
CAE81289.1	1.10.3.2	1.10.3.2	correct
AAD30966.1	1.10.3.2	1.10.3.2	correct
CAA06291.1	1.10.3.2	1.10.3.2	correct
DAA04518.1	1.10.3.2	1.10.3.2	correct
AAD30964.1	1.10.3.2	1.10.3.2	correct
DAA04519.1	1.10.3.2	1.10.3.2	correct
DAA04516.1	1.10.3.2	1.10.3.2	correct
CAJ00406.1	1.10.3.2	1.10.3.2	correct
DAA04511.1	1.10.3.2	1.10.3.2	correct
CDJ79884.1	1.10.3.2	1.10.3.2	correct
ABS19938.1	1.10.3.2	1.10.3.2	correct
AAO72981.2	1.10.3.2	1.10.3.2	correct
DAA04512.1	1.10.3.2	1.10.3.2	correct
DAA04510.1	1.10.3.2	1.10.3.2	correct
CDJ79885.1	1.10.3.2	1.10.3.2	correct
ABS19943.1	1.10.3.2	1.10.3.2	correct
AFC76164.1	1.10.3.2	1.10.3.2	correct
ABS19941.1	1.10.3.2	1.10.3.2	correct
ACX54560.1	1.10.3.2	1.10.3.2	correct
ABY89704.1	1.10.3.2	1.10.3.2	correct
ACX54558.1	1.10.3.2	1.10.3.2	correct
CAE00180.1	1.10.3.2	1.10.3.2	correct
BAA08486.1	1.10.3.-	1.10.3.-	correct
AAY33970.1	1.10.3.2	1.10.3.2	correct
AAY33971.2	1.10.3.2	1.10.3.2	correct
CAA91042.1	1.10.3.2	1.10.3.2	correct
ANM84758.1	1.11.1.13	1.11.1.13	correct
BAR45979.1	1.11.1.13	1.11.1.13	correct
ABB83812.1	1.11.1.13	1.11.1.13	correct
EMD37281.1	1.11.1.13	1.11.1.13	correct
ACD44888.1	1.11.1.14	1.11.1.14	correct
ACA48489.1	1.11.1.14	1.11.1.14	correct
BAA33449.1	1.11.1.13	1.11.1.16	wrong
ABQ44529.1	1.11.1.16	1.11.1.16	correct
AAO47909.1	1.11.1.16	1.11.1.16	correct
ABB83813.1	1.11.1.13	1.11.1.16	wrong
AAD54310.1	1.11.1.16	1.11.1.16	correct
AAD01402.1	1.11.1.16	1.11.1.16	correct
AAD01401.1	1.11.1.16	1.11.1.16	correct
CAD56164.1	1.11.1.16	1.11.1.16	correct
CAB51617.1	1.11.1.16	1.11.1.16	correct
AFM93767.1	1.11.1.16	1.11.1.16	correct
AKC92826.1	1.11.1.16	1.11.1.16	correct
AAW59419.1	1.11.1.14	1.11.1.16	wrong
AAA34049.1	1.11.1.14	1.11.1.16	wrong
AAA33742.1	1.11.1.13	1.11.1.16	wrong
AAB30859.1	1.11.1.13	1.11.1.16	wrong
AAA33746.1	1.11.1.13	1.11.1.16	wrong
CAA33621.1	1.11.1.14	1.11.1.16	wrong
AAB00798.1	1.11.1.14	1.11.1.16	wrong
AAA84396.1	1.11.1.13	1.11.1.16	wrong
ACA48488.1	1.11.1.13	1.11.1.16	wrong
AAA62243.1	1.11.1.13	1.11.1.16	wrong
BAA09861.1	1.11.1.-	1.11.1.-	correct
AAW57304.1	1.1.3.10	1.1.3.10	correct
AAP40332.1	1.1.3.10	1.1.3.10	correct
AAO13382.1	1.1.3.10	1.1.3.10	correct
BAD12079.1	1.1.3.10	1.1.3.10	correct
AAS93628.1	1.1.3.10	1.1.3.10	correct
AAK14990.1	1.1.3.13	1.1.3.13	correct
AFP17823.1	1.1.3.13	1.1.3.13	correct
CAA26278.1	1.1.3.13	1.1.3.13	correct
AAA34321.1	1.1.3.13	1.1.3.13	correct
AAB57849.1	1.1.3.13	1.1.3.13	correct
AAB57850.1	1.1.3.13	1.1.3.13	correct
ABI14440.1	1.1.3.13	1.1.3.13	correct
AFO55203.1	1.1.3.13	1.1.3.13	correct
AGL20666.1	1.1.3.38	1.1.3.38	correct
CAA75722.1	1.1.3.38	1.1.3.38	correct
AAA32695.1	1.1.3.4	1.1.3.4	correct
CAC12802.1	1.1.3.4	1.1.3.4	correct
AFA42947.1	1.1.3.4	1.1.3.4	correct
AAF31169.1	1.1.3.7	1.1.3.7	correct
AAC72747.1	1.1.3.7	1.1.3.7	correct
AIR07394.1	1.1.3.9	1.1.3.9	correct
AHA90705.1	1.1.3.9	1.1.3.9	correct
ADG08187.1	1.1.3.9	1.1.3.9	correct
ADG08188.1	1.1.3.9	1.1.3.9	correct
ELA25906.1	1.1.3.-	1.1.3.-	correct
EFQ30446.1	1.1.3.-	1.1.3.-	correct
CAD79488.1	1.1.3.-	1.1.3.-	correct
AAA87594.1	1.1.3.-	1.1.3.-	correct
BAP15712.1	1.1.3.-	1.1.3.-	correct
CEF78396.1	1.1.3.9	1.1.3.9	correct
ACF60617.1	1.1.99.18	1.1.99.18	correct
ACF60617.1	1.1.99.18	1.1.99.18	correct
ADX41688.1	1.1.99.18	1.1.99.18	correct
ADX41688.1	1.1.99.18	1.1.99.18	correct
ADX41688.1	1.1.99.18	1.1.99.18	correct
ADX41688.1	1.1.99.18	1.1.99.18	correct
EAA28998.1	1.1.99.18	1.1.99.18	correct
EAA28998.1	1.1.99.18	1.1.99.18	correct
ACF60617.1	1.1.99.18	1.1.99.18	correct
ACF60617.1	1.1.99.18	1.1.99.18	correct
ADT70773.1	1.1.99.18	1.1.99.18	correct
ADT70773.1	1.1.99.18	1.1.99.18	correct
EAA28998.1	1.1.99.18	1.1.99.18	correct
EAA28998.1	1.1.99.18	1.1.99.18	correct
ADT70772.1	1.1.99.18	1.1.99.18	correct
ADT70772.1	1.1.99.18	1.1.99.18	correct
AEO69014.1	1.1.99.18	1.1.99.18	correct
AEO69014.1	1.1.99.18	1.1.99.18	correct
ADT70773.1	1.1.99.18	1.1.99.18	correct
ADT70773.1	1.1.99.18	1.1.99.18	correct
AEO58137.1	1.1.99.18	1.1.99.18	correct
AEO58137.1	1.1.99.18	1.1.99.18	correct
AEO59298.1	1.1.99.18	1.1.99.18	correct
AEO59298.1	1.1.99.18	1.1.99.18	correct
ADT70778.1	1.1.99.18	1.1.99.18	correct
ADT70778.1	1.1.99.18	1.1.99.18	correct
AEO69014.1	1.1.99.18	1.1.99.18	correct
AEO69014.1	1.1.99.18	1.1.99.18	correct
ADT70776.1	1.1.99.18	1.1.99.18	correct
ADT70776.1	1.1.99.18	1.1.99.18	correct
ABS45567.2	1.1.99.18	1.1.99.18	correct
ABS45567.2	1.1.99.18	1.1.99.18	correct
ADT70772.1	1.1.99.18	1.1.99.18	correct
ADT70772.1	1.1.99.18	1.1.99.18	correct
AEO58137.1	1.1.99.18	1.1.99.18	correct
AEO58137.1	1.1.99.18	1.1.99.18	correct
ABS45567.2	1.1.99.18	1.1.99.18	correct
ABS45567.2	1.1.99.18	1.1.99.18	correct
ADT70776.1	1.1.99.18	1.1.99.18	correct
ADT70776.1	1.1.99.18	1.1.99.18	correct
AEO59298.1	1.1.99.18	1.1.99.18	correct
AEO59298.1	1.1.99.18	1.1.99.18	correct
ADT70778.1	1.1.99.18	1.1.99.18	correct
ADT70778.1	1.1.99.18	1.1.99.18	correct
EAA27355.1	1.1.99.18	1.1.99.18	correct
EAA27355.1	1.1.99.18	1.1.99.18	correct
EAA27355.1	1.1.99.18	1.1.99.18	correct
EAA27355.1	1.1.99.18	1.1.99.18	correct
ADT70774.1	1.1.99.18	1.1.99.18	correct
ADT70774.1	1.1.99.18	1.1.99.18	correct
ADT70774.1	1.1.99.18	1.1.99.18	correct
ADT70774.1	1.1.99.18	1.1.99.18	correct
AMM14006.1	1.1.99.18	1.1.99.18	correct
AJD44652.1	1.1.99.18	1.1.99.18	correct
AHG02079.1	1.1.99.18	1.1.99.18	correct
AFP41607.1	1.1.99.18	1.1.99.18	correct
CEF78290.1	1.1.99.18	1.1.99.29	wrong
AHA85313.1	1.1.99.29	1.1.99.29	correct
AHA85314.1	1.1.99.29	1.1.99.29	correct
AAW82996.1	1.1.99.29	1.1.99.29	correct
AAA24759.1	1.6.5.6	1.6.5.6	correct
AAL67859.1	1.6.5.6	1.6.5.6	correct
AAD21025.1	1.6.5.6	1.6.5.6	correct
ABB76136.1	3.2.1.14	1.-.-.-	wrong
BAK53965.1	3.2.1.14	1.-.-.-	wrong
CAM88673.1	3.2.1.14	1.-.-.-	wrong
CAB62382.1	3.2.1.14	1.-.-.-	wrong
AAC79667.1	3.2.1.14	1.-.-.-	wrong
AAG12973.1	3.2.1.14	1.-.-.-	wrong
BAF76068.1	3.2.1.14	1.-.-.-	wrong
CAB83055.1	3.2.1.14	1.-.-.-	wrong
AAC46383.1	3.2.1.14	1.-.-.-	wrong
AAD54768.1	3.2.1.8	1.-.-.-	wrong
AAC79665.1	3.2.1.14	1.-.-.-	wrong
BAA02908.1	3.2.1.14	1.-.-.-	wrong
ABD39718.1	3.2.1.14	1.-.-.-	wrong
ADD17351.1	3.2.1.14	1.-.-.-	wrong
CAA15789.1	3.2.1.14	1.-.-.-	wrong
BAA25629.1	1.-.-.-	1.-.-.-	correct
AAF22274.1	3.2.1.78	3.2.1.78	correct
AAF22274.1	3.2.1.78	3.2.1.78	correct
AAF22274.1	3.2.1.78	3.2.1.78	correct
AAZ55700.1	1.-.-.-	3.2.1.78	wrong
AAZ55700.1	1.-.-.-	3.2.1.78	wrong
ACV09037.1	1.-.-.-	3.2.1.78	wrong
ACV09037.1	1.-.-.-	3.2.1.78	wrong
ACV09037.1	1.-.-.-	3.2.1.78	wrong
CAC40861.1	2.3.1.122	2.3.1.122	correct
CAI38118.1	2.3.1.122	2.3.1.122	correct
AFA41507.1	3.2.1.40	2.4.1.-	wrong
BAB01985.1	3.1.1.11	3.1.1.11	correct
AAM26686.1	3.1.1.11	3.1.1.11	correct
ADM98093.1	3.1.1.11	3.1.1.11	correct
AAQ20039.2	3.1.1.11	3.1.1.11	correct
ADM99554.1	3.1.1.11	3.1.1.11	correct
CAA68628.1	3.1.1.11	3.1.1.11	correct
AAG12248.1	3.1.1.11	3.1.1.11	correct
AAQ21124.1	3.1.1.11	3.1.1.11	correct
ADD61757.1	3.-.-.-	3.1.1.11	wrong
ADD61757.1	3.-.-.-	3.1.1.11	wrong
AAW28928.1	3.1.1.11	3.1.1.11	correct
ACO54872.1	3.1.1.11	3.1.1.11	correct
AAF23891.1	3.1.1.11	3.1.1.11	correct
EAA63358.1	3.1.1.11	3.1.1.11	correct
AAC72288.1	3.1.1.11	3.1.1.11	correct
AAB57667.1	3.1.1.11	3.1.1.11	correct
ALI87001.1	3.1.1.11	3.1.1.11	correct
CAC01624.1	3.1.1.11	3.1.1.11	correct
CAA96434.1	3.1.1.11	3.1.1.11	correct
CAA01314.1	3.1.1.11	3.1.1.11	correct
AAF23892.1	3.1.1.11	3.1.1.11	correct
AAK69696.1	3.1.1.11	3.1.1.11	correct
CAB65291.1	3.1.1.11	3.1.1.11	correct
AAD09283.1	3.1.1.11	3.1.1.11	correct
CAA52704.1	3.1.1.11	3.1.1.11	correct
CAB95025.1	3.1.1.11	3.1.1.11	correct
AAF35897.1	3.1.1.11	3.1.1.11	correct
AAO85706.1	3.1.1.11	3.1.1.11	correct
AAD51853.1	3.1.1.11	3.1.1.11	correct
AAB42153.1	3.1.1.11	3.1.1.11	correct
AAA33714.1	3.1.1.11	3.1.1.11	correct
BAE60873.1	3.1.1.11	3.1.1.11	correct
BAA75474.1	3.1.1.11	3.1.1.11	correct
CAB65290.2	3.1.1.11	3.1.1.11	correct
AAD43340.1	3.1.1.11	3.1.1.11	correct
AAX13972.1	3.1.1.11	3.1.1.11	correct
AAL66865.1	3.1.1.11	3.1.1.11	correct
BAB09226.1	3.1.1.11	3.1.1.11	correct
BAA89480.1	3.1.1.11	3.1.1.11	correct
AAG49395.1	3.1.1.11	3.1.1.11	correct
ABY27643.1	3.1.1.11	3.1.1.11	correct
CAC29255.1	3.1.1.11	3.1.1.11	correct
AKU07896.1	3.1.1.11	3.1.1.11	correct
AAC34240.1	3.1.1.11	3.1.1.11	correct
AGW01024.1	3.1.1.6	3.1.1.6	correct
BAP90856.1	3.1.1.6	3.1.1.6	correct
ABI34466.1	3.1.1.6	3.1.1.6	correct
AIF08714.1	3.1.1.6	3.1.1.6	correct
CAN93436.1	3.1.1.6	3.1.1.6	correct
ANL71510.1	3.1.1.72	3.1.1.72	correct
AAG36766.1	3.1.1.72	3.1.1.72	correct
AAM93261.1	3.1.1.72	3.1.1.72	correct
BAD12626.1	3.1.1.72	3.1.1.72	correct
ABF50875.1	3.1.1.-	3.1.1.-	correct
CAJ19109.1	3.1.1.72	3.1.1.72	correct
CAJ19109.1	3.1.1.72	3.1.1.72	correct
BAA13434.1	3.1.1.72	3.1.1.72	correct
AAK60128.1	3.1.1.72	3.1.1.72	correct
ADZ98864.1	3.1.1.72	3.1.1.72	correct
ALL59275.1	3.1.1.72	3.1.1.72	correct
CAJ19122.1	3.1.1.72	3.1.1.72	correct
CAJ19122.1	3.1.1.72	3.1.1.72	correct
ACX75360.1	3.1.1.72	3.1.1.72	correct
CAA01634.1	3.1.1.72	3.1.1.72	correct
ADZ98863.1	3.1.1.72	3.1.1.72	correct
CAA93247.1	3.1.1.72	3.1.1.72	correct
AAD35171.1	3.1.1.72	3.1.1.72	correct
AAF70202.1	3.1.1.-	3.1.1.-	correct
AAC39371.1	3.1.1.72	3.1.1.72	correct
ACL16342.1	3.1.1.72	3.1.1.72	correct
AAB69090.1	3.1.1.72	3.1.1.72	correct
CAJ19109.1	3.1.1.72	3.1.1.72	correct
CAJ19109.1	3.1.1.72	3.1.1.72	correct
AAC14690.1	3.1.1.72	3.1.1.72	correct
CAZ65690.1	3.1.1.72	3.1.1.72	correct
EFJ02032.1	3.1.1.72	3.1.1.72	correct
ACM59304.1	3.1.1.72	3.1.1.72	correct
AAB69091.1	3.1.1.72	3.1.1.72	correct
AAA23224.1	3.1.1.72	3.1.1.72	correct
ABN52032.1	3.1.1.72	3.1.1.72	correct
ABN52032.1	3.1.1.72	3.1.1.72	correct
AAA23224.1	3.1.1.72	3.1.1.72	correct
ACE85140.1	3.1.1.72	3.1.1.72	correct
AFK86460.1	3.1.1.72	3.1.1.72	correct
ACN78954.1	3.1.1.73	3.1.1.72	wrong
ACN78954.1	3.1.1.73	3.1.1.72	wrong
CAJ19130.1	3.1.1.72	3.1.1.72	correct
AIQ22250.1	3.1.1.72	3.1.1.72	correct
AEX99751.1	3.1.1.72	3.1.1.72	correct
ACL80318.1	3.1.1.72	3.1.1.72	correct
AAK24399.1	3.5.1.-	3.1.1.72	wrong
AAM24122.1	3.1.1.72	3.1.1.72	correct
AAN17773.1	3.5.1.-	3.1.1.72	wrong
BAB04834.1	3.1.1.72	3.1.1.72	correct
ADD61757.1	3.-.-.-	3.1.1.72	wrong
ADD61757.1	3.-.-.-	3.1.1.72	wrong
AKU06650.1	3.1.1.-	3.1.1.-	correct
ABN54336.1	3.1.1.-	3.1.1.-	correct
CAA70971.1	3.1.1.-	3.1.1.-	correct
EAA64633.1	3.1.1.-	3.1.1.-	correct
CAA61858.1	3.1.1.-	3.1.1.-	correct
ACE85322.1	3.1.1.72	3.1.1.72	correct
ADX05679.1	3.2.1.8	3.1.1.72	wrong
ADX05679.1	3.2.1.8	3.1.1.72	wrong
AMY10022.1	3.1.1.72	3.1.1.72	correct
ABW29397.1	3.1.1.72	3.1.1.72	correct
CAJ19122.1	3.1.1.72	3.1.1.72	correct
CAJ19122.1	3.1.1.72	3.1.1.72	correct
CAB55348.1	3.1.1.72	3.1.1.72	correct
CAB55348.1	3.1.1.72	3.1.1.72	correct
ACO33247.1	3.1.1.72	3.1.1.72	correct
CAX23747.1	3.1.1.72	3.1.1.72	correct
AGZ42439.1	3.1.1.72	3.1.1.72	correct
AFZ70603.1	3.1.1.72	3.1.1.72	correct
ACV12556.1	3.1.1.72	3.1.1.72	correct
AGA26545.1	3.1.1.72	3.1.1.72	correct
CAB55348.1	3.1.1.72	3.1.1.72	correct
CAB55348.1	3.1.1.72	3.1.1.72	correct
ADX05708.1	3.2.1.8	3.1.1.72	wrong
CAC05587.1	3.1.1.73	3.1.1.73	correct
ACZ98598.1	3.1.1.73	3.1.1.73	correct
ABN53181.1	3.1.1.73	3.1.1.73	correct
ABN53181.1	3.1.1.73	3.1.1.73	correct
BAJ10857.1	3.1.1.72	3.1.1.73	wrong
EAA62427.1	3.1.1.73	3.1.1.73	correct
ADK73591.1	3.1.1.73	3.1.1.73	correct
XP	3.1.1.73	3.1.1.73	correct
CAC14144.1	3.1.1.-	3.1.1.-	correct
ACE85652.1	3.1.1.73	3.1.1.73	correct
ACL75593.1	3.2.1.22	3.1.1.73	wrong
ABN52503.1	3.2.1.55	3.1.1.73	wrong
ABG76970.1	3.2.1.23	3.1.1.73	wrong
AAA33334.1	3.1.1.74	3.1.1.74	correct
BAC67242.1	3.1.1.74	3.1.1.74	correct
AAM10822.1	3.1.1.74	3.1.1.74	correct
AAL38030.1	3.1.1.74	3.1.1.74	correct
AAA03470.1	3.1.1.74	3.1.1.74	correct
BAE55151.1	3.1.1.74	3.1.1.74	correct
ABF50887.1	3.1.1.74	3.1.1.74	correct
EGR49371.1	3.1.1.74	3.1.1.74	correct
ABN48556.1	3.1.1.74	3.1.1.74	correct
AAE13316.1	3.1.1.74	3.1.1.74	correct
CAB40372.1	3.1.1.74	3.1.1.74	correct
EAA61432.1	3.1.1.74	3.1.1.74	correct
BAE58548.1	3.1.1.3	3.1.1.74	wrong
ABI63599.1	3.1.1.72	3.1.1.72	correct
CAA43059.1	3.2.1.4	3.1.1.72	wrong
AIY68500.1	3.1.1.-	3.1.1.-	correct
ADX78144.1	3.2.1.4	3.1.1.-	wrong
AAL04152.1	3.2.1.8	3.1.1.-	wrong
ABM90986.1	3.2.1.4	3.1.1.-	wrong
AAB32942.1	3.2.1.91	3.1.1.-	wrong
CAG25554.1	3.2.1.8	3.1.1.-	wrong
BAN82655.1	3.2.1.8	3.1.1.-	wrong
ACN43345.1	3.2.1.4	3.1.1.-	wrong
AAQ21382.1	3.2.1.4	3.1.1.-	wrong
ABZ88799.1	3.2.1.8	3.1.1.-	wrong
AEK97221.1	3.2.1.8	3.1.1.-	wrong
AAA34212.1	3.2.1.4	3.1.1.-	wrong
ACH68455.1	3.2.1.4	3.1.1.-	wrong
AAX28897.1	3.2.1.4	3.1.1.-	wrong
EGX48793.1	3.2.1.-	3.1.1.-	wrong
AGH13541.1	3.2.1.40	3.2.1.40	correct
AGH13541.1	3.2.1.40	3.2.1.40	correct
ACV10407.1	3.1.1.-	3.2.1.40	wrong
AEO60464.1	3.1.1.-	3.2.1.40	wrong
XP	3.1.1.-	3.2.1.40	wrong
AIY68500.1	3.1.1.-	3.2.1.40	wrong
AAP57749.1	3.1.1.-	3.2.1.40	wrong
CAP60908.1	3.1.1.-	3.2.1.40	wrong
AFM93784.1	3.1.1.-	3.2.1.40	wrong
CAB93667.1	3.2.1.73	3.2.1.8	wrong
CAB93667.1	3.2.1.8	3.2.1.8	correct
CAA90271.1	3.2.1.8	3.2.1.8	correct
CAA90271.1	3.2.1.8	3.2.1.8	correct
AEV59726.1	3.2.1.8	3.2.1.8	correct
AEV59726.1	3.2.1.8	3.2.1.8	correct
ABN54169.1	3.1.1.72	3.2.1.8	wrong
ABN54169.1	3.1.1.72	3.2.1.8	wrong
BAA19779.1	3.1.1.6	3.2.1.8	wrong
ACE84179.1	3.2.1.8	3.2.1.8	correct
ACE84179.1	3.2.1.8	3.2.1.8	correct
AAC04579.1	3.1.1.72	3.2.1.8	wrong
AAC04579.1	3.1.1.72	3.2.1.8	wrong
CBL17903.1	3.2.1.8	3.2.1.8	correct
CBL17903.1	3.2.1.8	3.2.1.8	correct
CAA88761.1	3.2.1.8	3.2.1.8	correct
CAA88761.1	3.2.1.8	3.2.1.8	correct
CAA54145.1	3.1.1.72	3.2.1.8	wrong
ACA14474.1	2.4.1.-	3.2.1.8	wrong
ACA14474.1	2.4.1.-	3.2.1.8	wrong
CAA54145.1	3.1.1.72	3.2.1.8	wrong
CAA58242.1	3.1.1.73	3.2.1.8	wrong
CAA58242.1	3.1.1.73	3.2.1.8	wrong
ABN52146.1	3.2.1.8	3.2.1.8	correct
BAB39493.1	3.2.1.8	3.2.1.8	correct
BAB39493.1	3.2.1.8	3.2.1.8	correct
CAD65888.2	3.2.1.8	3.2.1.8	correct
CAD65888.2	3.2.1.8	3.2.1.8	correct
ACZ98648.1	3.1.1.73	3.2.1.8	wrong
AAN32825.1	3.1.1.72	3.2.1.8	wrong
AAN32825.1	3.1.1.72	3.2.1.8	wrong
CAH03685.3	3.2.1.8	3.2.1.8	correct
CAH03685.3	3.2.1.8	3.2.1.8	correct
CAA90745.1	3.2.1.8	3.2.1.8	correct
CAA90745.1	3.2.1.8	3.2.1.8	correct
ADB54799.1	3.2.1.8	3.2.1.8	correct
CAD48307.1	3.2.1.8	3.2.1.8	correct
AEE64770.1	3.2.1.8	3.2.1.8	correct
CAB42305.1	3.2.1.8	3.2.1.8	correct
AEP40124.1	3.2.1.8	3.2.1.8	correct
AEE64770.1	3.2.1.8	3.2.1.8	correct
AAA85198.1	3.2.1.8	3.2.1.8	correct
AAA85198.1	3.2.1.8	3.2.1.8	correct
BAA02584.1	3.2.1.8	3.2.1.8	correct
CBL18305.1	3.2.1.8	3.2.1.8	correct
CBL18305.1	3.2.1.8	3.2.1.8	correct
ACU56779.1	3.2.1.8	3.2.1.8	correct
ADK27486.1	3.2.1.8	3.2.1.8	correct
ACL75128.1	3.2.1.8	3.2.1.8	correct
AEI54132.1	3.2.1.8	3.2.1.8	correct
ABB77852.1	3.2.1.8	3.2.1.8	correct
AAA21480.1	3.2.1.8	3.2.1.8	correct
AAV64879.1	3.2.1.8	3.2.1.8	correct
AFP81696.1	3.2.1.8	3.2.1.8	correct
ABI93796.1	3.2.1.8	3.2.1.8	correct
AAG61087.1	3.2.1.8	3.2.1.8	correct
CAD56867.1	3.2.1.8	3.2.1.8	correct
ADQ44997.1	3.2.1.8	3.2.1.8	correct
AFO70072.1	3.2.1.8	3.2.1.8	correct
AAC46361.1	3.2.1.8	3.2.1.8	correct
CAB52919.1	3.2.1.8	3.2.1.8	correct
ACF57947.1	3.2.1.8	3.2.1.8	correct
CAA56935.1	3.2.1.8	3.2.1.8	correct
AAA26836.1	3.2.1.8	3.2.1.8	correct
AFH35005.1	3.2.1.8	3.2.1.8	correct
ACF57948.1	3.2.1.8	3.2.1.8	correct
BAA19778.1	3.2.1.8	3.2.1.8	correct
BAK53483.1	3.2.1.8	3.2.1.8	correct
AAF04601.1	3.2.1.8	3.2.1.8	correct
AAC06114.2	3.2.1.8	3.2.1.8	correct
CAB61738.1	3.2.1.8	3.2.1.8	correct
AEH04392.1	3.2.1.8	3.2.1.8	correct
BAK39579.1	3.2.1.8	3.2.1.8	correct
AAD54767.1	3.2.1.8	3.2.1.8	correct
BAJ31718.1	3.2.1.8	3.2.1.8	correct
CAD48747.1	3.2.1.8	3.2.1.8	correct
AFW21197.1	3.2.1.8	3.2.1.8	correct
BAH56520.1	3.2.1.8	3.2.1.8	correct
ACB87630.1	3.2.1.8	3.2.1.8	correct
CAA67143.1	3.2.1.8	3.2.1.8	correct
ABF02144.1	3.2.1.8	3.2.1.8	correct
ABA64459.1	3.2.1.8	3.2.1.8	correct
BAE93061.1	3.2.1.8	3.2.1.8	correct
AAG23526.1	3.2.1.8	3.2.1.8	correct
AAS31723.1	3.2.1.8	3.2.1.8	correct
ACF05486.1	3.2.1.8	3.2.1.8	correct
CAJ30753.1	3.2.1.8	3.2.1.8	correct
ADK47978.1	3.2.1.8	3.2.1.8	correct
ADN03187.1	3.2.1.8	3.2.1.8	correct
AGN35000.1	3.2.1.8	3.2.1.8	correct
ABI94366.1	3.2.1.8	3.2.1.8	correct
ABF61784.1	3.2.1.8	3.2.1.8	correct
ABD66557.1	3.2.1.8	3.2.1.8	correct
AHC74025.1	3.2.1.8	3.2.1.8	correct
ACR47980.1	3.2.1.8	3.2.1.8	correct
AAF09501.1	3.2.1.8	3.2.1.8	correct
CAJ57849.1	3.2.1.8	3.2.1.8	correct
ADZ47894.1	3.1.1.73	3.2.1.8	wrong
BAJ21448.1	3.1.1.-	3.2.1.8	wrong
CAE84532.1	3.2.1.8	3.2.1.8	correct
AHC72381.1	3.2.1.8	3.2.1.8	correct
AEO62054.1	3.2.1.8	3.2.1.8	correct
ACY70399.1	3.2.1.8	3.2.1.8	correct
CAC19491.1	3.2.1.8	3.2.1.8	correct
ABG37635.1	3.2.1.8	3.2.1.8	correct
EAW12347.1	3.2.1.8	3.2.1.8	correct
BAA06837.1	3.2.1.8	3.2.1.8	correct
BAA82316.1	3.2.1.8	3.2.1.8	correct
CAA41784.1	3.2.1.8	3.2.1.8	correct
AIO05795.1	3.2.1.8	3.2.1.8	correct
CAA08859.1	3.2.1.8	3.2.1.8	correct
BAO51921.1	3.2.1.8	3.2.1.8	correct
AEH38384.1	3.2.1.8	3.2.1.8	correct
CAC15487.1	3.2.1.8	3.2.1.8	correct
AEE64769.1	3.1.1.72	3.2.1.8	wrong
AEE64769.1	3.1.1.72	3.2.1.8	wrong
CAI10733.1	3.2.1.8	3.2.1.8	correct
AHE13930.1	3.2.1.8	3.2.1.8	correct
BAH56524.1	3.2.1.8	3.2.1.8	correct
BAB04618.1	3.2.1.8	3.2.1.8	correct
AAB72117.1	3.2.1.8	3.2.1.8	correct
AAQ90180.2	3.2.1.8	3.2.1.8	correct
AFK85913.1	3.2.1.8	3.2.1.8	correct
AAQ83579.1	3.2.1.8	3.2.1.8	correct
CAD60654.1	3.2.1.8	3.2.1.8	correct
ABG33753.1	3.2.1.8	3.2.1.8	correct
AFK33222.1	3.2.1.8	3.2.1.8	correct
AAX54695.1	3.2.1.8	3.2.1.8	correct
CEF87845.1	3.2.1.8	3.2.1.8	correct
CCO21038.1	3.2.1.8	3.2.1.8	correct
AAC62815.1	3.2.1.8	3.2.1.8	correct
CAA06151.1	3.2.1.8	3.2.1.8	correct
AAG44995.1	3.2.1.8	3.2.1.8	correct
ABZ88798.1	3.2.1.8	3.2.1.8	correct
AGL92443.1	3.2.1.8	3.2.1.8	correct
ABY61040.1	3.2.1.8	3.2.1.8	correct
AAD37441.2	3.2.1.8	3.2.1.8	correct
AAA21848.1	3.2.1.8	3.2.1.8	correct
AGS16702.1	3.2.1.8	3.2.1.8	correct
BAA07264.1	3.2.1.8	3.2.1.8	correct
ADW78258.1	3.2.1.8	3.2.1.8	correct
BAO51920.1	3.2.1.8	3.2.1.8	correct
ADM47839.1	3.2.1.8	3.2.1.8	correct
AAZ95432.1	3.2.1.8	3.2.1.8	correct
AFK10491.1	3.2.1.8	3.2.1.8	correct
AAZ03776.1	3.2.1.8	3.2.1.8	correct
ADN44273.1	3.2.1.8	3.2.1.8	correct
AEH57194.1	3.2.1.8	3.2.1.8	correct
ACS26244.1	3.2.1.8	3.2.1.8	correct
CAD48750.1	3.2.1.8	3.2.1.8	correct
ABA08462.1	3.2.1.8	3.2.1.8	correct
BAA19744.1	3.2.1.8	3.2.1.8	correct
AHE13929.1	3.2.1.8	3.2.1.8	correct
AAB94633.1	3.2.1.32	3.2.1.8	wrong
AAK27974.1	3.2.1.8	3.2.1.8	correct
CAD33900.1	3.2.1.8	3.2.1.8	correct
ABE02800.1	3.2.1.8	3.2.1.8	correct
BAF65669.1	3.1.1.-	3.2.1.8	wrong
BAB21759.1	3.1.1.-	3.2.1.8	wrong
AAG16891.1	3.2.1.8	3.2.1.8	correct
CAA53632.1	3.2.1.8	3.2.1.8	correct
BAB43820.1	3.5.1.25	3.5.1.25	correct
AEE93222.1	3.5.1.25	3.5.1.25	correct
ACD51240.1	3.5.1.25	3.5.1.25	correct
AIY20090.1	3.5.1.25	3.5.1.25	correct
AAW42893.1	3.5.1.41	3.5.1.41	correct
ABU25260.1	3.5.1.41	3.5.1.41	correct
AAW44209.1	3.5.1.41	3.5.1.41	correct
CAB10114.1	3.5.1.41	3.5.1.41	correct
CAA79525.1	3.5.1.41	3.5.1.41	correct
AAN65362.1	3.5.1.41	3.5.1.41	correct
AAF75280.1	3.5.1.41	3.5.1.41	correct
AAW43254.1	3.5.1.41	3.5.1.41	correct
BAB03595.1	3.5.1.41	3.5.1.41	correct
AAX11701.1	3.5.1.41	3.5.1.41	correct
EAA66447.1	3.5.1.41	3.5.1.41	correct
ACX51986.1	3.5.1.-	3.5.1.-	correct
AAO81606.1	3.5.1.-	3.5.1.-	correct
AAT68493.1	3.5.1.41	3.5.1.41	correct
CAJ90973.1	3.1.1.72	3.5.1.41	wrong
ABK48924.1	3.5.1.80	3.5.1.80	correct
AIB36775.1	3.5.1.89	3.5.1.89	correct
BAA29587.1	3.5.1.-	3.5.1.-	correct
BAD85953.1	3.5.1.-	3.5.1.-	correct
BAH45500.1	3.5.1.89	3.5.1.89	correct
AJF60962.1	3.5.1.89	3.5.1.89	correct
AAC44683.1	3.5.1.25	3.5.1.25	correct
AKP78834.1	3.1.1.72	3.5.1.25	wrong
AAF86344.2	4.2.2.2	4.2.2.2	correct
AAF86344.2	4.2.2.2	4.2.2.2	correct
BAB82469.1	2.4.1.10	2.4.1.10	correct
AAK27319.1	2.4.1.10	2.4.1.10	correct
AAN75494.1	2.4.1.10	2.4.1.10	correct
CAA37179.1	2.4.1.10	2.4.1.10	correct
AAW04797.1	2.4.1.10	2.4.1.10	correct
ADF38395.1	2.4.1.10	2.4.1.10	correct
AAB97111.1	2.4.1.10	2.4.1.10	correct
CAL25302.1	2.4.1.9	2.4.1.10	wrong
AAA88584.1	2.4.1.10	2.4.1.10	correct
BAA32083.1	3.2.1.26	2.4.1.10	wrong
ACZ67286.1	2.4.1.9	2.4.1.10	wrong
AAS08734.1	2.4.1.9	2.4.1.10	wrong
CAH25436.1	2.4.1.10	2.4.1.10	correct
AAO14618.1	2.4.1.10	2.4.1.10	correct
CAD48195.1	2.4.1.10	2.4.1.10	correct
ADJ14334.1	2.4.1.10	2.4.1.10	correct
CAB39327.1	2.4.1.10	2.4.1.10	correct
AAO54974.1	2.4.1.10	2.4.1.10	correct
AAO59056.1	2.4.1.10	2.4.1.10	correct
AAK49952.1	2.4.1.10	2.4.1.10	correct
AAC36063.1	2.4.1.10	2.4.1.10	correct
AAO55819.1	2.4.1.10	2.4.1.10	correct
AAO96385.1	2.4.1.10	2.4.1.10	correct
AAC36458.1	2.4.1.10	2.4.1.10	correct
ACZ67287.1	2.4.1.10	2.4.1.10	correct
AAL09386.1	2.4.1.10	2.4.1.10	correct
AAT81165.1	2.4.1.10	2.4.1.10	correct
AAK14794.1	2.4.1.10	2.4.1.10	correct
AAA71925.1	2.4.1.10	2.4.1.10	correct
AAG36767.1	2.4.1.10	2.4.1.10	correct
BAH30252.1	2.4.1.10	2.4.1.10	correct
AAM14603.1	2.4.1.243	2.4.1.10	wrong
AAA27695.1	2.4.1.10	2.4.1.10	correct
AAO86693.1	2.4.1.99	2.4.1.10	wrong
CAF22241.1	3.2.1.26	2.4.1.10	wrong
BAD18121.1	2.4.1.10	2.4.1.10	correct
CAG25609.1	3.2.1.26	2.4.1.10	wrong
AAG09737.1	2.4.1.10	2.4.1.10	correct
CAC05261.1	2.4.1.99	2.4.1.10	wrong
BAE19751.1	2.4.1.100	2.4.1.10	wrong
BAB72022.1	3.2.1.26	2.4.1.10	wrong
BAB82470.1	2.4.1.99	2.4.1.10	wrong
AAO25086.1	2.4.1.9	2.4.1.10	wrong
BAA93720.1	2.4.1.10	2.4.1.10	correct
CAD98793.2	2.4.1.99	2.4.1.10	wrong
ABJ62503.1	2.4.1.10	2.4.1.10	correct
AAY19523.1	2.4.1.10	2.4.1.10	correct
AAM13671.1	2.4.1.243	2.4.1.10	wrong
ABG00265.1	2.4.1.99	2.4.1.10	wrong
AFJ21578.1	2.4.1.243	2.4.1.10	wrong
AFJ21572.1	2.4.1.243	2.4.1.10	wrong
CBM41476.2	2.4.1.10	2.4.1.10	correct
AAK79739.1	2.4.1.10	2.4.1.10	correct
AAW04794.1	2.4.1.100	2.4.1.100	correct
CAH18892.1	2.4.1.100	2.4.1.100	correct
BAJ24841.1	2.4.1.100	2.4.1.100	correct
AAD00558.1	2.4.1.100	2.4.1.100	correct
CAA04120.2	2.4.1.100	2.4.1.100	correct
CAH18891.1	2.4.1.100	2.4.1.100	correct
AAR89623.1	2.4.1.12	2.4.1.12	correct
AAR89623.1	2.4.1.12	2.4.1.12	correct
ACE84782.1	2.4.1.161	2.4.1.161	correct
BAA03738.1	2.4.1.18	2.4.1.18	correct
AAG27623.1	2.4.1.18	2.4.1.18	correct
AAC69753.1	2.4.1.18	2.4.1.18	correct
AAP72267.1	2.4.1.18	2.4.1.18	correct
AAA18571.1	2.4.1.18	2.4.1.18	correct
AAB97471.1	2.4.1.18	2.4.1.18	correct
CAA72154.1	2.4.1.18	2.4.1.18	correct
AAB17086.1	2.4.1.18	2.4.1.18	correct
AAB67316.1	2.4.1.18	2.4.1.18	correct
CAB40748.1	2.4.1.18	2.4.1.18	correct
BAB64912.1	2.4.1.18	2.4.1.18	correct
AAD24644.1	2.4.1.18	2.4.1.18	correct
CAB82930.1	2.4.1.18	2.4.1.18	correct
AAR13899.1	2.4.1.18	2.4.1.18	correct
BAA82348.2	2.4.1.18	2.4.1.18	correct
AAA58642.1	2.4.1.18	2.4.1.18	correct
AAA82735.1	2.4.1.18	2.4.1.18	correct
AAD50279.2	2.4.1.18	2.4.1.18	correct
ABE12606.1	2.4.1.18	2.4.1.18	correct
AAG27621.1	2.4.1.18	2.4.1.18	correct
BAD85625.1	2.4.1.18	2.4.1.18	correct
AAP72268.1	2.4.1.18	2.4.1.18	correct
CAA56319.1	2.4.1.18	2.4.1.18	correct
BAB69770.1	2.4.1.18	2.4.1.18	correct
CAA54308.1	2.4.1.18	2.4.1.18	correct
CAB40980.1	2.4.1.18	2.4.1.18	correct
ANB15232.1	3.2.1.1	2.4.1.18	wrong
AAC69754.1	2.4.1.18	2.4.1.18	correct
CAA49463.1	2.4.1.18	2.4.1.18	correct
CAA56320.1	2.4.1.18	2.4.1.18	correct
AGV00788.1	2.4.1.18	2.4.1.18	correct
BAF98234.1	2.4.1.18	2.4.1.18	correct
BAB69858.1	2.4.1.18	2.4.1.18	correct
BAA82349.1	2.4.1.18	2.4.1.18	correct
ACN29675.1	2.4.1.18	2.4.1.18	correct
AAN64024.1	2.4.1.18	2.4.1.18	correct
CAL96765.1	3.2.1.1	2.4.1.18	wrong
AAC06895.1	2.4.1.18	2.4.1.18	correct
ACS97141.1	3.2.1.1	2.4.1.18	wrong
AAD03472.1	2.4.1.18	2.4.1.18	correct
CAA58314.1	2.4.1.18	2.4.1.18	correct
AAF04747.1	2.4.1.18	2.4.1.18	correct
CAB92878.1	2.4.1.18	2.4.1.18	correct
ABO93392.1	2.4.1.18	2.4.1.18	correct
AAF11402.1	2.4.1.18	2.4.1.18	correct
ABF45281.1	2.4.1.18	2.4.1.18	correct
AAA67437.1	2.4.1.18	2.4.1.18	correct
BAE96028.1	2.4.1.18	2.4.1.18	correct
ADV88080.1	2.4.1.18	2.4.1.18	correct
CAJ38414.1	2.4.1.18	2.4.1.18	correct
AAA22482.1	2.4.1.18	2.4.1.18	correct
AAP70397.1	2.4.1.18	2.4.1.18	correct
CAA78440.1	2.4.1.18	2.4.1.18	correct
BAA19588.1	2.4.1.18	2.4.1.18	correct
BAD71725.1	2.4.1.18	2.4.1.18	correct
ACK41960.1	3.2.1.-	2.4.1.18	wrong
ADN02534.1	3.2.1.-	2.4.1.18	wrong
BAC43378.1	2.4.1.18	2.4.1.18	correct
CAA79749.1	2.4.1.18	2.4.1.18	correct
CAB06816.1	3.2.1.1	2.4.1.19	wrong
ADN95584.1	3.2.1.1	2.4.1.19	wrong
AAA21936.1	3.2.1.1	2.4.1.19	wrong
BAA25846.1	2.4.1.20	2.4.1.20	correct
AAL67138.1	2.4.1.20	2.4.1.20	correct
AAC45510.1	2.4.1.20	2.4.1.20	correct
AAQ20920.1	2.4.1.20	2.4.1.20	correct
CAB16926.1	2.4.1.20	2.4.1.20	correct
AAD36910.1	2.4.1.20	2.4.1.20	correct
ABD80580.1	2.4.1.20	2.4.1.20	correct
AAB95491.2	2.4.1.20	2.4.1.20	correct
ADU20744.1	2.4.1.20	2.4.1.20	correct
BAC87867.1	2.4.1.-	2.4.1.-	correct
AAG23740.1	2.4.1.-	2.4.1.-	correct
AJW06807.1	2.4.1.207	2.4.1.207	correct
AAA34726.1	2.4.1.-	2.4.1.-	correct
AAO92743.1	2.4.1.207	2.4.1.207	correct
AAK30204.1	2.4.1.207	2.4.1.207	correct
AAF80591.1	2.4.1.207	2.4.1.207	correct
AAN87142.1	2.4.1.207	2.4.1.207	correct
AAC09388.1	2.4.1.207	2.4.1.207	correct
AAB18368.1	2.4.1.207	2.4.1.207	correct
AAD21783.1	2.4.1.207	2.4.1.207	correct
AAF80590.1	2.4.1.207	2.4.1.207	correct
BAA03925.1	2.4.1.207	2.4.1.207	correct
AAK59660.1	2.4.1.207	2.4.1.207	correct
AAA92363.1	2.4.1.207	2.4.1.207	correct
BAJ89557.1	2.4.1.207	2.4.1.207	correct
BAA34946.1	2.4.1.207	2.4.1.207	correct
CBD24762.1	2.4.1.207	2.4.1.207	correct
CAA10231.1	2.4.1.207	2.4.1.207	correct
BAB17788.1	2.4.1.207	2.4.1.207	correct
AAD45127.1	2.4.1.207	2.4.1.207	correct
AAB18367.1	2.4.1.207	2.4.1.207	correct
AAD45126.1	2.4.1.207	2.4.1.207	correct
CAA63663.1	2.4.1.207	2.4.1.207	correct
CAI44139.1	2.4.1.207	2.4.1.207	correct
AAC98464.1	2.4.1.207	2.4.1.207	correct
CAA58002.1	2.4.1.207	2.4.1.207	correct
CAA58003.1	2.4.1.207	2.4.1.207	correct
CAB39603.1	2.4.1.207	2.4.1.207	correct
ACS13756.1	2.4.1.207	2.4.1.207	correct
BAA13163.1	2.4.1.207	2.4.1.207	correct
AAB18366.1	2.4.1.207	2.4.1.207	correct
AAT84462.1	2.4.1.207	2.4.1.207	correct
ABL75361.1	2.4.1.207	2.4.1.207	correct
EAR02036.1	2.4.1.207	2.4.1.207	correct
ABY79073.1	2.4.1.207	2.4.1.207	correct
XP	3.2.1.151	2.4.1.207	wrong
CAH58715.1	2.4.1.207	2.4.1.207	correct
BAD80752.1	2.4.1.211	2.4.1.211	correct
ABG83511.1	2.4.1.211	2.4.1.211	correct
AMD99247.1	2.4.1.211	2.4.1.211	correct
ABX43387.1	2.4.1.211	2.4.1.211	correct
ABX40964.1	2.4.1.211	2.4.1.211	correct
ACV29689.1	2.4.1.211	2.4.1.211	correct
ZP	2.4.1.211	2.4.1.211	correct
AAO07997.1	2.4.1.211	2.4.1.211	correct
ACZ00636.1	2.4.1.211	2.4.1.211	correct
AAK04526.1	2.4.1.216	2.4.1.216	correct
ABP66077.1	2.4.1.230	2.4.1.230	correct
AAE30762.1	2.4.1.230	2.4.1.230	correct
ABX42289.1	2.4.1.247	2.4.1.247	correct
ACB74662.1	2.4.1.247	2.4.1.247	correct
AEX15594.1	2.4.1.248	2.4.1.248	correct
BAA09604.1	2.4.1.248	2.4.1.248	correct
BAA13595.1	2.4.1.248	2.4.1.248	correct
BAL21555.1	2.4.1.248	2.4.1.248	correct
ABS27515.1	2.4.1.248	2.4.1.248	correct
ABV33789.1	3.2.1.11	2.4.1.248	wrong
CAG59721.1	2.4.1.25	2.4.1.25	correct
CAG59721.1	2.4.1.25	2.4.1.25	correct
ABW95829.1	2.4.1.25	2.4.1.25	correct
BAA22062.1	2.4.1.25	2.4.1.25	correct
AAL80396.1	2.4.1.25	2.4.1.25	correct
AAA16364.1	2.4.1.25	2.4.1.25	correct
AAA16364.1	2.4.1.25	2.4.1.25	correct
AAB48466.1	2.4.1.25	2.4.1.25	correct
AAB48466.1	2.4.1.25	2.4.1.25	correct
AIZ45461.1	2.4.1.25	2.4.1.25	correct
AAR23241.1	2.4.1.25	2.4.1.25	correct
AAY89060.1	2.4.1.25	2.4.1.25	correct
AAS81241.1	2.4.1.25	2.4.1.25	correct
BAA33728.1	2.4.1.25	2.4.1.25	correct
AAR99599.1	2.4.1.25	2.4.1.25	correct
BAA16800.1	2.4.1.25	2.4.1.25	correct
AAL91204.1	2.4.1.25	2.4.1.25	correct
AAB84229.1	2.4.1.25	2.4.1.25	correct
AAR23242.1	2.4.1.25	2.4.1.25	correct
CAA48630.1	2.4.1.25	2.4.1.25	correct
ABS62168.1	2.4.1.25	2.4.1.25	correct
AAL63326.1	2.4.1.25	2.4.1.25	correct
ABD80248.1	2.4.1.25	2.4.1.25	correct
ADL19304.1	2.4.1.25	2.4.1.25	correct
BAA97298.1	2.4.1.25	2.4.1.25	correct
ABK53373.1	2.4.1.25	2.4.1.25	correct
AAC06897.1	2.4.1.25	2.4.1.25	correct
AAG29840.1	2.4.1.25	2.4.1.25	correct
CCF02623.1	2.4.1.25	2.4.1.25	correct
ABX42243.1	2.4.1.279	2.4.1.279	correct
ADI00307.1	2.4.1.-	2.4.1.-	correct
AAS19693.1	2.4.1.281	2.4.1.281	correct
ADU21379.1	2.4.1.281	2.4.1.281	correct
CAC96089.1	2.4.1.-	2.4.1.-	correct
EDO10988.1	3.2.1.-	2.4.1.-	wrong
ACT94389.1	3.2.1.-	2.4.1.-	wrong
AAO78885.1	3.2.1.-	2.4.1.-	wrong
CCG23386.1	2.4.1.281	2.4.1.281	correct
ADC65786.1	2.4.1.281	2.4.1.281	correct
ABX41399.1	2.4.1.282	2.4.1.282	correct
BAJ10826.1	2.4.1.31	2.4.1.31	correct
AFG36802.1	2.4.1.20	2.4.1.31	wrong
ABX81345.1	2.4.1.31	2.4.1.31	correct
EAA28929.1	2.4.1.321	2.4.1.321	correct
ABD80168.1	2.4.1.321	2.4.1.321	correct
ABF44874.1	2.4.1.4	2.4.1.4	correct
AAF10510.1	2.4.1.4	2.4.1.4	correct
ABE50875.1	2.4.1.4	2.4.1.4	correct
ACL41561.1	2.4.1.4	2.4.1.4	correct
AAT15258.1	2.4.1.4	2.4.1.4	correct
BAJ67394.1	3.2.1.1	2.4.1.4	wrong
AAQ93678.1	3.2.1.-	2.4.1.4	wrong
ACA98889.1	2.4.1.4	2.4.1.4	correct
ABN54185.1	2.4.1.49	2.4.1.49	correct
BAB71818.1	2.4.1.49	2.4.1.49	correct
ADZ85667.1	2.4.1.49	2.4.1.49	correct
ADU22883.1	2.4.1.49	2.4.1.49	correct
AAC45511.1	2.4.1.49	2.4.1.49	correct
CCQ33376.1	2.4.1.20	2.4.1.49	wrong
AAU08008.1	2.4.1.5	2.4.1.5	correct
ADB43097.3	2.4.1.5	2.4.1.5	correct
ACK38203.1	2.4.1.5	2.4.1.5	correct
AHU88292.1	2.4.1.5	2.4.1.5	correct
ACB62096.1	2.4.1.-	2.4.1.-	correct
CCF30682.1	2.4.1.5	2.4.1.5	correct
BAA26114.1	2.4.1.5	2.4.1.5	correct
AAN58705.1	2.4.1.5	2.4.1.5	correct
AFM81412.1	2.4.1.5	2.4.1.5	correct
AAN58706.1	2.4.1.5	2.4.1.5	correct
AAG61158.1	2.4.1.5	2.4.1.5	correct
BAF96719.1	2.4.1.5	2.4.1.5	correct
AAN38835.1	2.4.1.5	2.4.1.5	correct
AAG38021.1	2.4.1.5	2.4.1.5	correct
ABF85832.1	2.4.1.5	2.4.1.5	correct
CDX66820.1	2.4.1.5	2.4.1.5	correct
AAQ98615.2	2.4.1.5	2.4.1.5	correct
ABC75033.1	2.4.1.5	2.4.1.5	correct
ACT20911.1	2.4.1.5	2.4.1.5	correct
CDX67012.1	2.4.1.5	2.4.1.5	correct
BAA02976.1	2.4.1.5	2.4.1.5	correct
AAB95453.1	2.4.1.5	2.4.1.5	correct
AAS79426.1	2.4.1.5	2.4.1.5	correct
BAA90527.1	2.4.1.5	2.4.1.5	correct
ACY92456.2	2.4.1.5	2.4.1.5	correct
ABP88726.1	2.4.1.-	2.4.1.-	correct
AAU08006.1	2.4.1.5	2.4.1.5	correct
AAD10952.1	2.4.1.5	2.4.1.5	correct
AAU08004.1	2.4.1.5	2.4.1.5	correct
AAU08011.1	2.4.1.5	2.4.1.5	correct
CCK33643.1	2.4.1.5	2.4.1.5	correct
BAF62338.1	2.4.1.5	2.4.1.5	correct
BAF62337.1	2.4.1.5	2.4.1.5	correct
BAA14241.1	2.4.1.5	2.4.1.5	correct
AAX76986.1	2.4.1.5	2.4.1.5	correct
AAC41412.1	2.4.1.5	2.4.1.5	correct
BAA95201.1	2.4.1.5	2.4.1.5	correct
AAC43483.1	2.4.1.5	2.4.1.5	correct
BAC07265.1	2.4.1.5	2.4.1.5	correct
AAC41413.1	2.4.1.5	2.4.1.5	correct
AAY86923.1	2.4.1.-	2.4.1.-	correct
CDX66895.1	2.4.1.5	2.4.1.5	correct
BAF43788.1	2.4.1.5	2.4.1.5	correct
CAB65910.2	2.4.1.140	2.4.1.5	wrong
CCK33644.1	2.4.1.5	2.4.1.5	correct
AIM52834.1	2.4.1.140	2.4.1.5	wrong
CAA77898.1	2.4.1.5	2.4.1.5	correct
AAA26898.1	2.4.1.5	2.4.1.5	correct
AAU08015.1	2.4.1.-	2.4.1.-	correct
AAU08001.1	2.4.1.5	2.4.1.5	correct
AAA26896.1	2.4.1.5	2.4.1.5	correct
CDX66641.1	2.4.1.5	2.4.1.5	correct
CDX66896.1	2.4.1.-	2.4.1.-	correct
AAU08014.2	2.4.1.-	2.4.1.-	correct
ABQ83597.1	2.4.1.-	2.4.1.-	correct
AAU08003.2	2.4.1.-	2.4.1.-	correct
BAC20640.1	2.4.1.64	2.4.1.64	correct
AJA81369.1	2.4.1.8	2.4.1.64	wrong
AAN58596.1	2.4.1.7	2.4.1.7	correct
CAA30846.1	2.4.1.7	2.4.1.7	correct
BAA14344.1	2.4.1.7	2.4.1.7	correct
ABS59292.1	2.4.1.7	2.4.1.7	correct
AAX33736.1	2.4.1.7	2.4.1.7	correct
AAO21868.1	2.4.1.7	2.4.1.7	correct
AGK37834.1	2.4.1.7	2.4.1.7	correct
ADL69407.1	2.4.1.-	2.4.1.-	correct
CAA80424.1	2.4.1.7	2.4.1.7	correct
AAN24362.1	2.4.1.7	2.4.1.7	correct
AAO33821.1	2.4.1.7	2.4.1.7	correct
AAO84039.1	2.4.1.7	2.4.1.7	correct
BAF62433.1	2.4.1.7	2.4.1.7	correct
AAD40317.1	2.4.1.7	2.4.1.7	correct
AAO80764.1	2.4.1.8	2.4.1.8	correct
BAC54904.1	2.4.1.8	2.4.1.8	correct
ADH99560.1	2.4.1.8	2.4.1.8	correct
BAD97810.1	2.4.1.8	2.4.1.8	correct
CAA11905.1	2.4.1.8	2.4.1.8	correct
AAF24999.1	3.2.1.7	2.4.1.-	wrong
AAL82574.1	2.4.1.-	2.4.1.-	correct
AAG47946.1	2.4.1.-	2.4.1.-	correct
BAM74653.1	2.4.1.-	2.4.1.-	correct
BAA24360.1	2.4.1.-	2.4.1.-	correct
AAO76140.1	2.4.1.320	2.4.1.320	correct
AJE22990.1	2.4.1.5	2.4.1.320	wrong
ADD61463.1	2.4.1.319	2.4.1.320	wrong
ADU20661.1	2.4.1.319	2.4.1.320	wrong
AAA18835.1	3.2.1.18	2.4.1.320	wrong
CAG83185.1	3.2.1.39	2.4.1.320	wrong
AAC95493.1	3.2.1.18	2.4.1.320	wrong
AAC47213.1	3.2.1.18	2.4.1.320	wrong
AAC47214.1	3.2.1.18	2.4.1.320	wrong
AAD07646.1	3.2.1.-	2.4.1.320	wrong
AAL92115.1	3.5.2.17	2.4.1.320	wrong
BAF25552.1	2.4.1.-	2.4.1.-	correct
AAA65915.1	3.2.1.52	2.4.1.-	wrong
AKB82582.1	3.2.1.39	2.4.1.-	wrong
CAA73926.1	3.2.1.1	2.4.1.-	wrong
CAB06622.1	3.2.1.1	2.4.1.-	wrong
ADT91063.1	3.2.1.59	2.4.1.-	wrong
BAG15878.1	3.2.1.59	2.4.1.-	wrong
AAX62629.2	3.2.1.165	2.4.1.-	wrong
ABS27515.1	2.4.1.248	2.4.1.248	correct
CAB72419.1	2.4.99.16	2.4.99.16	correct
EHI11807.1	2.4.99.16	2.4.99.16	correct
ABN53181.1	3.1.1.73	3.1.1.73	correct
ABN53181.1	3.1.1.73	3.1.1.73	correct
ADN02828.1	3.2.1.8	3.1.1.73	wrong
AKJ05389.1	3.2.1.1	3.2.1.1	correct
BAF37284.1	3.2.1.1	3.2.1.1	correct
AMW20884.1	3.2.1.1	3.2.1.1	correct
AGB12878.1	3.2.1.1	3.2.1.1	correct
AEM89278.1	3.2.1.1	3.2.1.1	correct
CAA09323.1	3.2.1.1	3.2.1.1	correct
CAA09324.1	3.2.1.1	3.2.1.1	correct
CAA28803.1	3.2.1.1	3.2.1.1	correct
AAA32929.1	3.2.1.1	3.2.1.1	correct
AAA96317.1	3.2.1.1	3.2.1.1	correct
AAA33885.1	3.2.1.1	3.2.1.1	correct
BAF10134.1	3.2.1.1	3.2.1.1	correct
BAA04582.1	3.2.1.1	3.2.1.1	correct
AAA26697.1	3.2.1.1	3.2.1.1	correct
BAA95435.1	3.2.1.1	3.2.1.1	correct
BAA95443.1	3.2.1.1	3.2.1.1	correct
BAA95440.1	3.2.1.1	3.2.1.1	correct
BAA95436.1	3.2.1.1	3.2.1.1	correct
BAA95439.1	3.2.1.1	3.2.1.1	correct
BAB91515.1	3.2.1.1	3.2.1.1	correct
BAB91540.1	3.2.1.1	3.2.1.1	correct
BAB91503.1	3.2.1.1	3.2.1.1	correct
BAB91520.1	3.2.1.1	3.2.1.1	correct
BAB91518.1	3.2.1.1	3.2.1.1	correct
BAA95442.1	3.2.1.1	3.2.1.1	correct
BAB91543.1	3.2.1.1	3.2.1.1	correct
BAA04583.1	3.2.1.1	3.2.1.1	correct
BAA04585.1	3.2.1.1	3.2.1.1	correct
BAA95429.1	3.2.1.1	3.2.1.1	correct
BAB91513.1	3.2.1.1	3.2.1.1	correct
BAB91532.1	3.2.1.1	3.2.1.1	correct
BAA95434.1	3.2.1.1	3.2.1.1	correct
BAB91539.1	3.2.1.1	3.2.1.1	correct
BAB91546.1	3.2.1.1	3.2.1.1	correct
BAB91548.1	3.2.1.1	3.2.1.1	correct
BAA95433.1	3.2.1.1	3.2.1.1	correct
BAB91549.1	3.2.1.1	3.2.1.1	correct
BAB91545.1	3.2.1.1	3.2.1.1	correct
BAB91514.1	3.2.1.1	3.2.1.1	correct
BAB91504.1	3.2.1.1	3.2.1.1	correct
BAB91536.1	3.2.1.1	3.2.1.1	correct
AAA88554.1	3.2.1.1	3.2.1.1	correct
BAB91531.1	3.2.1.1	3.2.1.1	correct
BAB91502.1	3.2.1.1	3.2.1.1	correct
BAB91542.1	3.2.1.1	3.2.1.1	correct
BAB91509.1	3.2.1.1	3.2.1.1	correct
BAB91529.1	3.2.1.1	3.2.1.1	correct
CAA33299.1	3.2.1.1	3.2.1.1	correct
BAB91517.1	3.2.1.1	3.2.1.1	correct
AAG60011.1	3.2.1.1	3.2.1.1	correct
BAB91547.1	3.2.1.1	3.2.1.1	correct
BAA95438.1	3.2.1.1	3.2.1.1	correct
BAA95437.1	3.2.1.1	3.2.1.1	correct
CAA33298.1	3.2.1.1	3.2.1.1	correct
AAA32933.1	3.2.1.1	3.2.1.1	correct
BAD54103.1	3.2.1.1	3.2.1.1	correct
CAA45903.1	3.2.1.1	3.2.1.1	correct
ADV48302.1	3.2.1.1	3.2.1.1	correct
BAA95432.1	3.2.1.1	3.2.1.1	correct
CAA40798.1	3.2.1.1	3.2.1.1	correct
AAA92226.1	3.2.1.1	3.2.1.1	correct
AAO11776.1	3.2.1.1	3.2.1.1	correct
CAB06622.1	3.2.1.1	3.2.1.1	correct
CAA73926.1	3.2.1.1	3.2.1.1	correct
CAA72143.1	3.2.1.1	3.2.1.1	correct
BAD38369.1	3.2.1.1	3.2.1.1	correct
AAC46839.1	3.2.1.1	3.2.1.1	correct
AAC35243.1	3.2.1.1	3.2.1.1	correct
BAC76729.1	3.2.1.1	3.2.1.1	correct
BAA33879.1	3.2.1.1	3.2.1.1	correct
CAA37217.1	3.2.1.1	3.2.1.1	correct
ACF88424.1	3.2.1.1	3.2.1.1	correct
AAC46463.1	3.2.1.1	3.2.1.1	correct
AAB36561.1	3.2.1.1	3.2.1.1	correct
ABO60912.1	3.2.1.1	3.2.1.1	correct
AAA21016.1	3.2.1.1	3.2.1.1	correct
AAG42566.1	3.2.1.1	3.2.1.1	correct
AAK17994.1	3.2.1.1	3.2.1.1	correct
CAA73775.1	3.2.1.1	3.2.1.1	correct
AAA34259.1	3.2.1.1	3.2.1.1	correct
AAA16513.1	3.2.1.1	3.2.1.1	correct
BAC73693.1	3.2.1.1	3.2.1.1	correct
AAA03323.1	3.2.1.1	3.2.1.1	correct
AAA03322.1	3.2.1.1	3.2.1.1	correct
CAA39776.1	3.2.1.1	3.2.1.1	correct
AAA37230.1	3.2.1.1	3.2.1.1	correct
AAC60246.1	3.2.1.1	3.2.1.1	correct
AAA40725.1	3.2.1.1	3.2.1.1	correct
AAA03709.1	3.2.1.1	3.2.1.1	correct
AAA03708.1	3.2.1.1	3.2.1.1	correct
AAA03350.1	3.2.1.1	3.2.1.1	correct
AAB60934.1	3.2.1.1	3.2.1.1	correct
CAB65552.2	3.2.1.1	3.2.1.1	correct
AAA27110.1	3.2.1.1	3.2.1.1	correct
CAA49759.1	3.2.1.1	3.2.1.1	correct
AAH88228.1	3.2.1.1	3.2.1.1	correct
AAA37221.1	3.2.1.1	3.2.1.1	correct
AAF20998.1	3.2.1.1	3.2.1.1	correct
AAL37183.1	3.2.1.1	3.2.1.1	correct
AAY23288.1	3.2.1.1	3.2.1.1	correct
AEC23345.1	3.2.1.1	3.2.1.1	correct
AAA82875.1	3.2.1.1	3.2.1.1	correct
CAC87127.1	3.2.1.1	3.2.1.1	correct
AAA51724.1	3.2.1.1	3.2.1.1	correct
AAH63129.1	3.2.1.1	3.2.1.1	correct
AAF02828.1	3.2.1.1	3.2.1.1	correct
AAA35525.1	3.2.1.1	3.2.1.1	correct
CAA54524.1	3.2.1.1	3.2.1.1	correct
AAA26698.1	3.2.1.1	3.2.1.1	correct
AFC87833.1	3.2.1.1	3.2.1.1	correct
AEW07376.1	3.2.1.1	3.2.1.1	correct
AAB86961.1	3.2.1.1	3.2.1.1	correct
CAA76926.1	3.2.1.1	3.2.1.1	correct
AEV84578.1	3.2.1.1	3.2.1.1	correct
CAA68065.1	3.2.1.1	3.2.1.1	correct
AAA22235.2	3.2.1.1	3.2.1.1	correct
AAB18785.1	3.2.1.1	3.2.1.1	correct
AAU10478.1	3.2.1.1	3.2.1.1	correct
CAB65553.1	3.2.1.1	3.2.1.1	correct
CAC16494.1	3.2.1.54	3.2.1.1	wrong
AAF65827.1	3.2.1.1	3.2.1.1	correct
BAB85635.1	3.2.1.1	3.2.1.1	correct
ABC18196.1	3.2.1.1	3.2.1.1	correct
CAL14744.1	3.2.1.1	3.2.1.1	correct
BAE94180.1	3.2.1.1	3.2.1.1	correct
AAE12380.1	3.2.1.1	3.2.1.1	correct
ABL75259.1	3.2.1.1	3.2.1.1	correct
AFP32912.1	2.4.1.19	3.2.1.1	wrong
AAA22226.1	3.2.1.1	3.2.1.1	correct
AAE13946.1	3.2.1.1	3.2.1.1	correct
ABD66592.1	3.2.1.1	3.2.1.1	correct
AAE12382.1	3.2.1.1	3.2.1.1	correct
CAC87125.1	3.2.1.1	3.2.1.1	correct
BAM74656.1	3.2.1.1	3.2.1.1	correct
ABO26610.1	3.2.1.1	3.2.1.1	correct
AAA63900.1	3.2.1.1	3.2.1.1	correct
AAL37207.1	3.2.1.1	3.2.1.1	correct
AAF00567.1	3.2.1.1	3.2.1.1	correct
AAK00598.1	3.2.1.-	3.2.1.-	correct
ABY86223.1	3.2.1.1	3.2.1.1	correct
AAY89038.1	3.2.1.1	3.2.1.1	correct
ACN88150.1	3.2.1.1	3.2.1.1	correct
ABF13430.1	3.2.1.1	3.2.1.1	correct
CAA41881.1	3.2.1.1	3.2.1.1	correct
BAJ52728.1	3.2.1.1	3.2.1.1	correct
CAB36742.1	3.2.1.1	3.2.1.1	correct
ABX83871.1	3.2.1.1	3.2.1.1	correct
BAA22082.1	3.2.1.1	3.2.1.1	correct
AAS36537.1	3.2.1.1	3.2.1.1	correct
AAF07390.1	3.2.1.1	3.2.1.1	correct
AAB99631.1	3.2.1.1	3.2.1.1	correct
CAD26699.1	3.2.1.1	3.2.1.1	correct
ALP73597.1	3.2.1.1	3.2.1.1	correct
CAA36485.1	3.2.1.1	3.2.1.1	correct
AAO13755.1	3.2.1.1	3.2.1.1	correct
BAA24178.1	3.2.1.1	3.2.1.1	correct
ACQ70333.1	3.2.1.1	3.2.1.1	correct
AFZ41193.1	3.2.1.1	3.2.1.1	correct
AAR68734.1	3.2.1.1	3.2.1.1	correct
AAN77138.1	3.2.1.1	3.2.1.1	correct
AAA22231.1	3.2.1.98	3.2.1.1	wrong
AAA97431.1	3.2.1.1	3.2.1.1	correct
AAW29920.1	3.2.1.1	3.2.1.1	correct
AAA91884.1	3.2.1.1	3.2.1.1	correct
AAF73435.1	3.2.1.1	3.2.1.1	correct
AGL50935.1	3.2.1.1	3.2.1.1	correct
CAC39917.1	3.2.1.1	3.2.1.1	correct
BAF03567.1	3.2.1.-	3.2.1.-	correct
AGX06343.1	3.2.1.1	3.2.1.1	correct
CAD43105.1	3.2.1.1	3.2.1.1	correct
AAD38942.1	3.2.1.1	3.2.1.1	correct
ACB11224.1	3.2.1.1	3.2.1.1	correct
ABW87262.1	3.2.1.1	3.2.1.1	correct
AAA22191.1	3.2.1.1	3.2.1.1	correct
CAA30247.1	3.2.1.1	3.2.1.1	correct
AAX84031.1	3.2.1.1	3.2.1.1	correct
ADN02538.1	3.2.1.1	3.2.1.1	correct
BAB72257.1	3.2.1.1	3.2.1.1	correct
CCD30600.1	3.2.1.1	3.2.1.1	correct
ACI61883.1	3.2.1.41	3.2.1.1	wrong
ADE44086.1	3.2.1.1	3.2.1.1	correct
AAN59233.1	3.2.1.1	3.2.1.1	correct
AAC35010.1	3.2.1.1	3.2.1.1	correct
CAK37367.1	3.2.1.1	3.2.1.1	correct
ABS11196.1	2.4.1.-	3.2.1.1	wrong
CAB92963.1	3.2.1.1	3.2.1.1	correct
ABU54057.1	3.2.1.1	3.2.1.1	correct
AAD38943.1	3.2.1.1	3.2.1.1	correct
AEE95142.1	3.2.1.1	3.2.1.1	correct
AKG25402.1	3.2.1.1	3.2.1.1	correct
ACB62096.1	2.4.1.-	3.2.1.1	wrong
ABL09312.1	3.2.1.1	3.2.1.1	correct
AAA23205.1	3.2.1.1	3.2.1.1	correct
AAN77139.1	3.2.1.1	3.2.1.1	correct
BAA01600.1	3.2.1.-	3.2.1.-	correct
AAD05199.1	3.2.1.1	3.2.1.1	correct
AAL07400.1	3.2.1.1	3.2.1.1	correct
AAN52525.1	3.2.1.1	3.2.1.1	correct
CAA41481.1	3.2.1.1	3.2.1.1	correct
AAO72321.1	3.2.1.1	3.2.1.1	correct
AAA19800.1	3.2.1.1	3.2.1.1	correct
BAA07401.1	3.2.1.1	3.2.1.1	correct
AAO17922.1	3.2.1.1	3.2.1.1	correct
AAQ89599.1	3.2.1.1	3.2.1.1	correct
AII00648.1	3.2.1.98	3.2.1.1	wrong
AKQ45739.1	3.2.1.1	3.2.1.1	correct
CAA39321.1	3.2.1.1	3.2.1.1	correct
AGU10738.1	3.2.1.1	3.2.1.1	correct
BAA76559.1	2.4.1.183	3.2.1.1	wrong
BAA76559.1	2.4.1.183	3.2.1.1	wrong
BAB78538.1	2.4.1.19	3.2.1.1	wrong
AGT20491.1	3.2.1.1	3.2.1.1	correct
AAA27591.1	3.2.1.1	3.2.1.1	correct
AAK17993.1	3.2.1.1	3.2.1.1	correct
CBK91127.1	3.2.1.1	3.2.1.1	correct
CAA34708.1	3.2.1.60	3.2.1.1	wrong
AER68125.1	3.2.1.1	3.2.1.1	correct
AAW32490.1	3.2.1.1	3.2.1.1	correct
CAA29233.1	3.2.1.1	3.2.1.1	correct
ADD80242.1	3.2.1.1	3.2.1.1	correct
CAJ20070.1	3.2.1.1	3.2.1.1	correct
AAN75021.1	3.2.1.1	3.2.1.1	correct
BAA88217.1	2.4.1.19	3.2.1.1	wrong
AAC31430.1	2.4.1.-	3.2.1.1	wrong
AAC31430.1	2.4.1.-	3.2.1.1	wrong
AAA85446.1	3.2.1.1	3.2.1.1	correct
AAA85446.1	3.2.1.1	3.2.1.1	correct
BAD06003.1	3.2.1.1	3.2.1.1	correct
BAA01255.1	3.2.1.1	3.2.1.1	correct
BAD06002.1	3.2.1.1	3.2.1.1	correct
EAA64850.1	3.2.1.1	3.2.1.1	correct
AAF17100.1	3.2.1.1	3.2.1.1	correct
CAA36967.1	3.2.1.1	3.2.1.1	correct
ABW81206.1	3.2.1.40	3.2.1.1	wrong
CAA36966.1	3.2.1.1	3.2.1.1	correct
AAE13949.1	3.2.1.1	3.2.1.1	correct
AEB80431.1	3.2.1.1	3.2.1.1	correct
BAA95703.1	3.2.1.1	3.2.1.1	correct
ABF72529.1	3.2.1.1	3.2.1.1	correct
BAE62808.1	3.2.1.1	3.2.1.1	correct
AAG31033.1	3.2.1.41	3.2.1.1	wrong
CAA49465.1	3.2.1.1	3.2.1.1	correct
AFK08971.1	3.2.1.1	3.2.1.1	correct
ABL77406.1	3.2.1.1	3.2.1.1	correct
CAJ21046.1	3.2.1.1	3.2.1.1	correct
CAM98700.1	3.2.1.1	3.2.1.1	correct
AAQ01675.1	3.2.1.1	3.2.1.1	correct
ADD61603.1	3.2.1.-	3.2.1.-	correct
ADD61616.1	3.2.1.-	3.2.1.-	correct
AAO78803.1	3.2.1.1	3.2.1.1	correct
AFI49456.1	3.2.1.133	3.2.1.1	wrong
AFI49455.1	3.2.1.1	3.2.1.1	correct
BAD85166.1	3.2.1.1	3.2.1.1	correct
BAM75337.1	3.2.1.1	3.2.1.1	correct
ACK37366.1	3.2.1.1	3.2.1.1	correct
AAA22194.1	3.2.1.1	3.2.1.1	correct
CAA30643.1	3.2.1.1	3.2.1.1	correct
AAZ30064.1	3.2.1.1	3.2.1.1	correct
AAF14358.1	3.2.1.1	3.2.1.1	correct
ABW34932.1	3.2.1.1	3.2.1.1	correct
AFQ31615.1	3.2.1.1	3.2.1.1	correct
AAT01440.1	3.2.1.1	3.2.1.1	correct
ACD93218.3	3.2.1.1	3.2.1.1	correct
BAA08938.1	3.2.1.1	3.2.1.1	correct
BAC65342.1	3.2.1.132	3.2.1.1	wrong
BAA01368.1	3.2.1.10	3.2.1.10	correct
AAF71997.1	3.2.1.20	3.2.1.10	wrong
ABK86867.1	3.2.1.1	3.2.1.10	wrong
AAP10934.1	3.2.1.10	3.2.1.10	correct
BAE79634.1	3.2.1.70	3.2.1.10	wrong
AAA26939.1	3.2.1.70	3.2.1.10	wrong
CAA54266.1	3.2.1.20	3.2.1.10	wrong
AAK28737.1	3.2.1.10	3.2.1.10	correct
AAU39732.1	3.2.1.93	3.2.1.10	wrong
AAA25570.1	3.2.1.20	3.2.1.10	wrong
ACM89182.1	3.2.1.10	3.2.1.10	correct
ACM89183.1	3.2.1.10	3.2.1.10	correct
BAA11354.1	3.2.1.10	3.2.1.10	correct
AAG23399.1	3.2.1.10	3.2.1.10	correct
ACE77085.1	2.4.1.-	3.2.1.10	wrong
BAA00534.1	3.2.1.10	3.2.1.10	correct
BAA12704.1	3.2.1.20	3.2.1.10	wrong
BAE48285.1	3.2.1.20	3.2.1.10	wrong
AAN06917.1	3.2.1.93	3.2.1.10	wrong
AAG31032.1	3.2.1.93	3.2.1.10	wrong
AAV42157.1	3.2.1.10	3.2.1.10	correct
AHZ71754.1	3.2.1.1	3.2.1.10	wrong
AIT97142.1	3.2.1.100	3.2.1.100	correct
ADX05678.1	3.2.1.-	3.2.1.-	correct
ACE84009.1	3.2.1.100	3.2.1.100	correct
AAO78897.1	3.2.1.101	3.2.1.101	correct
AAO77738.1	3.2.1.101	3.2.1.101	correct
AAO77730.1	3.2.1.101	3.2.1.101	correct
AAK76213.1	3.2.1.102	3.2.1.102	correct
AAR84225.1	3.2.1.-	3.2.1.-	correct
ADX48081.1	3.2.1.102	3.2.1.102	correct
EDO10800.1	3.2.1.8	3.2.1.102	wrong
AAD04036.1	3.2.1.103	3.2.1.103	correct
AAC49157.1	3.2.1.106	3.2.1.106	correct
CCC66734.1	3.2.1.106	3.2.1.106	correct
AAI17253.1	3.2.1.106	3.2.1.106	correct
AAD00906.1	3.2.1.106	3.2.1.106	correct
AAC36477.1	3.2.1.106	3.2.1.106	correct
NP	3.2.1.106	3.2.1.106	correct
ERS95155.1	3.2.1.106	3.2.1.106	correct
AAR23808.1	3.2.1.106	3.2.1.106	correct
BAK64066.1	3.2.1.106	3.2.1.106	correct
CAN86588.1	3.2.1.106	3.2.1.106	correct
ABB97046.1	3.2.1.106	3.2.1.106	correct
WP	3.2.1.-	3.2.1.-	correct
BAR88294.1	3.2.1.107	3.2.1.107	correct
BAA03574.1	3.2.1.109	3.2.1.109	correct
AGZ42770.1	3.2.1.109	3.2.1.109	correct
AAQ91294.1	3.2.1.11	3.2.1.11	correct
AAQ91296.1	3.2.1.11	3.2.1.11	correct
BAA00708.1	3.2.1.11	3.2.1.11	correct
BAA76382.1	3.2.1.95	3.2.1.11	wrong
BAA08409.1	3.2.1.11	3.2.1.11	correct
AEB70967.1	3.2.1.11	3.2.1.11	correct
AHZ97853.1	3.2.1.11	3.2.1.11	correct
AAX09503.1	3.2.1.11	3.2.1.11	correct
ABQ07434.1	3.2.1.11	3.2.1.11	correct
BAD12421.1	3.2.1.11	3.2.1.11	correct
ACC95417.1	3.2.1.11	3.2.1.11	correct
AAB47720.1	3.2.1.11	3.2.1.11	correct
AAS90631.1	3.2.1.11	3.2.1.11	correct
ABD49214.1	3.2.1.11	3.2.1.11	correct
BAA13596.1	3.2.1.11	3.2.1.11	correct
BAE93687.1	3.2.1.11	3.2.1.11	correct
BAG16274.1	3.2.1.11	3.2.1.11	correct
BAB78732.1	3.2.1.11	3.2.1.11	correct
AAA21772.1	3.2.1.11	3.2.1.11	correct
BAA06127.1	3.2.1.11	3.2.1.11	correct
AAQ91301.1	3.2.1.11	3.2.1.11	correct
AAQ91303.1	3.2.1.11	3.2.1.11	correct
AAQ91298.1	3.2.1.11	3.2.1.11	correct
BAA18971.1	3.2.1.57	3.2.1.11	wrong
AAO78193.1	3.2.1.11	3.2.1.11	correct
BAH80310.1	3.2.1.111	3.2.1.111	correct
AAO79241.1	3.2.1.51	3.2.1.111	wrong
ABG83106.1	3.2.1.111	3.2.1.111	correct
ACJ53394.1	3.2.1.51	3.2.1.111	wrong
NP	3.2.1.111	3.2.1.111	correct
AAD10477.1	3.2.1.111	3.2.1.111	correct
AAO77299.1	3.2.1.111	3.2.1.111	correct
AAO78879.1	3.2.1.113	3.2.1.113	correct
AFK83608.1	3.2.1.113	3.2.1.113	correct
AEV96930.1	3.2.1.113	3.2.1.113	correct
AAO77218.1	3.2.1.-	3.2.1.-	correct
AAK96673.1	3.2.1.113	3.2.1.113	correct
AAC26169.1	3.2.1.113	3.2.1.113	correct
ABZ73160.1	3.2.1.113	3.2.1.113	correct
AAB60439.1	3.2.1.113	3.2.1.113	correct
AAA17747.1	3.2.1.113	3.2.1.113	correct
CAA73105.1	3.2.1.113	3.2.1.113	correct
ADG09297.1	3.2.1.113	3.2.1.113	correct
CAA52831.1	3.2.1.113	3.2.1.113	correct
AAA17748.1	3.2.1.113	3.2.1.113	correct
BAA76709.1	3.2.1.113	3.2.1.113	correct
AAF97058.1	3.2.1.113	3.2.1.113	correct
AAN86059.2	3.2.1.113	3.2.1.113	correct
CAY69404.1	3.2.1.113	3.2.1.113	correct
ERT03288.1	3.2.1.113	3.2.1.113	correct
NP	3.2.1.113	3.2.1.113	correct
AAN41293.1	3.2.1.113	3.2.1.113	correct
AAG52623.1	3.2.1.113	3.2.1.113	correct
AAF03215.1	3.2.1.113	3.2.1.113	correct
AAG48158.1	3.2.1.113	3.2.1.113	correct
ERS98665.1	3.2.1.113	3.2.1.113	correct
CAB01415.1	3.2.1.113	3.2.1.113	correct
BAA08634.1	3.2.1.113	3.2.1.113	correct
XP	3.2.1.113	3.2.1.113	correct
ERT02678.1	3.2.1.113	3.2.1.113	correct
ERT02365.1	3.2.1.113	3.2.1.113	correct
ABB36773.3	3.2.1.113	3.2.1.113	correct
BAE57653.1	3.2.1.113	3.2.1.113	correct
EGR51573.1	3.2.1.113	3.2.1.113	correct
AAF34579.1	3.2.1.113	3.2.1.113	correct
ERS98086.1	3.2.1.113	3.2.1.113	correct
AAK43943.1	3.2.1.113	3.2.1.113	correct
AAO77306.1	3.2.1.113	3.2.1.113	correct
AAD45990.1	3.2.1.113	3.2.1.113	correct
AAO79095.1	3.2.1.113	3.2.1.113	correct
AAB62720.1	3.2.1.113	3.2.1.113	correct
CAA92567.1	3.2.1.113	3.2.1.113	correct
AAF16414.1	3.2.1.113	3.2.1.113	correct
AAF46570.1	3.2.1.113	3.2.1.113	correct
CAA57963.1	3.2.1.113	3.2.1.113	correct
BAA08275.1	3.2.1.113	3.2.1.113	correct
XP	3.2.1.113	3.2.1.113	correct
EDO01992.1	3.2.1.113	3.2.1.113	correct
ERS95974.1	3.2.1.113	3.2.1.113	correct
AAO79067.1	3.2.1.113	3.2.1.113	correct
CAC20907.1	3.2.1.113	3.2.1.113	correct
CAA98114.1	3.2.1.113	3.2.1.113	correct
AAA82446.2	3.2.1.113	3.2.1.113	correct
AAC50302.1	3.2.1.114	3.2.1.114	correct
CAA43480.1	3.2.1.114	3.2.1.114	correct
BAA09510.1	3.2.1.114	3.2.1.114	correct
ABG02551.1	3.2.1.114	3.2.1.114	correct
CAA54732.1	3.2.1.114	3.2.1.114	correct
CAC01814.1	3.2.1.114	3.2.1.114	correct
CAJ55257.1	3.2.1.114	3.2.1.114	correct
BAA75817.1	3.2.1.114	3.2.1.114	correct
AAB52345.2	3.2.1.24	3.2.1.114	wrong
AAK78512.1	3.2.1.122	3.2.1.122	correct
AAB63015.1	3.2.1.122	3.2.1.122	correct
AJA53253.1	3.2.1.122	3.2.1.122	correct
ABW01665.1	3.2.1.122	3.2.1.122	correct
BAF56440.1	3.2.1.123	3.2.1.123	correct
AEV59731.1	3.2.1.-	3.2.1.-	correct
BAB17317.1	3.2.1.123	3.2.1.123	correct
AAB67050.1	3.2.1.123	3.2.1.123	correct
BAB16369.1	3.2.1.123	3.2.1.123	correct
BAD20464.1	3.2.1.123	3.2.1.123	correct
AJB35461.1	3.2.1.129	3.2.1.129	correct
CBY99572.1	3.2.1.129	3.2.1.129	correct
BAA32990.1	3.2.1.129	3.2.1.129	correct
CAA55120.1	3.2.1.129	3.2.1.129	correct
ABP02011.1	3.2.1.129	3.2.1.129	correct
CAD44528.2	3.2.1.129	3.2.1.129	correct
CAE12165.1	3.2.1.130	3.2.1.130	correct
AAT44962.1	3.2.1.130	3.2.1.130	correct
AAO78967.1	3.2.1.130	3.2.1.130	correct
CBK68409.1	3.2.1.130	3.2.1.130	correct
ABL98508.1	3.2.1.130	3.2.1.130	correct
CAK42141.1	3.2.1.131	3.2.1.131	correct
CAA75605.1	3.2.1.131	3.2.1.131	correct
CAC38119.1	3.2.1.131	3.2.1.131	correct
AAL33576.3	3.2.1.131	3.2.1.131	correct
CAZ66755.1	3.2.1.139	3.2.1.131	wrong
AAR87862.1	3.2.1.139	3.2.1.131	wrong
EAA66353.1	3.2.1.131	3.2.1.131	correct
CAA92949.1	3.2.1.139	3.2.1.131	wrong
ABD81015.1	3.2.1.131	3.2.1.131	correct
AEH39042.1	3.2.1.131	3.2.1.131	correct
EDO10816.1	3.2.1.131	3.2.1.131	correct
ADV52250.1	3.2.1.131	3.2.1.131	correct
ABN67901.2	3.2.1.131	3.2.1.131	correct
AAO78064.1	3.2.1.-	3.2.1.-	correct
BAB19276.1	3.2.1.132	3.2.1.132	correct
AJA30433.1	3.2.1.132	3.2.1.132	correct
WP	3.2.1.132	3.2.1.132	correct
BAA82599.1	3.2.1.132	3.2.1.132	correct
BAA32084.2	3.2.1.132	3.2.1.132	correct
AEA29710.1	3.2.1.132	3.2.1.132	correct
AAP58254.1	3.2.1.132	3.2.1.132	correct
ABO61888.1	3.2.1.132	3.2.1.132	correct
BAB19277.1	3.2.1.132	3.2.1.132	correct
BAJ05248.1	3.2.1.132	3.2.1.132	correct
ABO61891.1	3.2.1.132	3.2.1.132	correct
ABO61890.1	3.2.1.132	3.2.1.132	correct
AAK07481.1	3.2.1.132	3.2.1.132	correct
AAQ75086.1	3.2.1.132	3.2.1.132	correct
ABO61895.1	3.2.1.132	3.2.1.132	correct
AAQ19678.1	3.2.1.132	3.2.1.132	correct
AAP09638.1	3.2.1.132	3.2.1.132	correct
ABO61892.1	3.2.1.132	3.2.1.132	correct
AAO49750.1	3.2.1.132	3.2.1.132	correct
AAA22409.1	3.2.1.4	3.2.1.132	wrong
AKB80095.1	3.2.1.132	3.2.1.132	correct
ABO61894.1	3.2.1.132	3.2.1.132	correct
BAA82154.1	3.2.1.132	3.2.1.132	correct
ACV53814.1	3.2.1.132	3.2.1.132	correct
BAB64835.1	3.2.1.132	3.2.1.132	correct
ACV74390.1	3.2.1.132	3.2.1.132	correct
BAB69035.1	3.2.1.4	3.2.1.132	wrong
CAB61194.1	3.2.1.132	3.2.1.132	correct
AGV55649.1	3.2.1.132	3.2.1.132	correct
CAA37062.1	3.2.1.132	3.2.1.132	correct
AEN13266.1	3.2.1.132	3.2.1.132	correct
BAD08218.2	3.2.1.132	3.2.1.132	correct
BAL46897.1	3.2.1.132	3.2.1.132	correct
AJG01769.1	3.2.1.73	3.2.1.132	wrong
BAA94840.1	3.2.1.132	3.2.1.132	correct
ABC17783.1	3.2.1.132	3.2.1.132	correct
BAA20342.1	3.2.1.132	3.2.1.132	correct
ADG96019.1	3.2.1.132	3.2.1.132	correct
AFP58892.1	3.2.1.132	3.2.1.132	correct
BAA23489.1	3.2.1.132	3.2.1.132	correct
AAA19865.1	3.2.1.132	3.2.1.132	correct
AAA63405.1	3.2.1.132	3.2.1.132	correct
BAC69561.1	3.2.1.132	3.2.1.132	correct
BAA01474.2	3.2.1.132	3.2.1.132	correct
AAO41660.1	3.2.1.132	3.2.1.132	correct
CAE54966.1	3.2.1.132	3.2.1.132	correct
AAF24188.1	3.2.1.132	3.2.1.132	correct
ABZ88800.1	3.2.1.132	3.2.1.132	correct
AJG44374.1	3.2.1.132	3.2.1.132	correct
BAA92250.1	3.2.1.132	3.2.1.132	correct
BAA12799.1	3.2.1.132	3.2.1.132	correct
ABX57824.1	3.2.1.132	3.2.1.132	correct
ABY77913.1	3.2.1.132	3.2.1.132	correct
AMG38038.1	3.2.1.132	3.2.1.132	correct
CAX66030.1	3.2.1.132	3.2.1.132	correct
AAG17940.1	3.2.1.132	3.2.1.132	correct
BAE86850.1	3.2.1.132	3.2.1.132	correct
CBL17008.1	3.2.1.4	3.2.1.132	wrong
ADB89905.1	3.2.1.132	3.2.1.132	correct
EAQ87617.1	3.2.1.132	3.2.1.132	correct
ABM91442.1	3.2.1.132	3.2.1.132	correct
BAC06189.1	3.2.1.132	3.2.1.132	correct
AFG33049.1	3.2.1.132	3.2.1.132	correct
AHW51935.1	3.2.1.54	3.2.1.133	wrong
AAO47386.1	3.2.1.54	3.2.1.133	wrong
AIQ22911.1	3.2.1.1	3.2.1.133	wrong
ACA48225.1	3.2.1.54	3.2.1.133	wrong
AAX29991.1	3.2.1.54	3.2.1.133	wrong
CAL64396.1	3.2.1.133	3.2.1.133	correct
AAC15072.1	3.2.1.133	3.2.1.133	correct
AAK15003.1	3.2.1.135	3.2.1.133	wrong
AAA22622.1	3.2.1.135	3.2.1.133	wrong
AAX85453.1	3.2.1.133	3.2.1.133	correct
AFM43699.1	3.2.1.133	3.2.1.133	correct
CAB08035.1	3.2.1.133	3.2.1.133	correct
AAF23874.1	3.2.1.133	3.2.1.133	correct
CAA80246.1	3.2.1.133	3.2.1.133	correct
ABY71030.1	3.2.1.135	3.2.1.133	wrong
AAC46346.1	3.2.1.133	3.2.1.133	correct
ACN79585.1	3.2.1.133	3.2.1.133	correct
AAT94159.1	3.2.1.133	3.2.1.133	correct
CAA44454.1	3.2.1.54	3.2.1.133	wrong
BAA31576.1	3.2.1.54	3.2.1.133	wrong
AAX29990.1	3.2.1.54	3.2.1.133	wrong
BAA02521.1	3.2.1.135	3.2.1.133	wrong
BAA02473.1	3.2.1.135	3.2.1.133	wrong
ZP	3.2.1.133	3.2.1.133	correct
CAA60007.1	3.2.1.54	3.2.1.133	wrong
ACC84362.1	2.4.1.25	3.2.1.133	wrong
AAG44799.1	3.2.1.1	3.2.1.133	wrong
AFI70750.1	3.2.1.1	3.2.1.133	wrong
ABR26448.1	3.2.1.1	3.2.1.133	wrong
BAA05832.1	3.2.1.1	3.2.1.133	wrong
ABA39290.1	3.2.1.54	3.2.1.133	wrong
CAA47612.1	3.2.1.133	3.2.1.133	correct
BAA02471.1	3.2.1.1	3.2.1.133	wrong
BAB59359.1	3.2.1.133	3.2.1.133	correct
AAD35834.1	3.2.1.139	3.2.1.139	correct
CAA08868.1	3.2.1.20	3.2.1.139	wrong
EDO10005.1	3.2.1.131	3.2.1.139	wrong
ACM59969.1	3.2.1.139	3.2.1.139	correct
ABI49940.1	3.2.1.131	3.2.1.139	wrong
KFL17022.1	3.2.1.131	3.2.1.139	wrong
AAL32057.1	3.2.1.139	3.2.1.139	correct
ABV90485.1	3.2.1.139	3.2.1.139	correct
AFM44650.1	3.2.1.131	3.2.1.139	wrong
ACK42986.1	3.2.1.139	3.2.1.139	correct
AFE48530.1	3.2.1.-	3.2.1.-	correct
AFJ94648.1	3.2.1.131	3.2.1.131	correct
AAG09715.1	3.2.1.139	3.2.1.131	wrong
ACE83468.1	3.2.1.131	3.2.1.131	correct
BAA74508.1	3.2.1.139	3.2.1.131	wrong
ADI70674.1	3.2.1.139	3.2.1.131	wrong
AAL57753.1	3.2.1.139	3.2.1.131	wrong
AEH38378.1	3.2.1.139	3.2.1.131	wrong
AIW62944.1	3.2.1.139	3.2.1.131	wrong
AEE64776.1	3.2.1.131	3.2.1.131	correct
ABB76136.1	3.2.1.14	3.2.1.14	correct
AAA35684.1	3.2.1.-	3.2.1.-	correct
AAA40924.1	3.2.1.-	3.2.1.-	correct
ABV41826.1	3.2.1.14	3.2.1.14	correct
BAA34922.1	3.2.1.14	3.2.1.14	correct
CAA33278.1	3.2.1.14	3.2.1.14	correct
AHZ63793.1	3.2.1.14	3.2.1.14	correct
ABV42574.1	3.2.1.14	3.2.1.14	correct
CAA85292.1	3.2.1.14	3.2.1.14	correct
ACX42072.1	3.2.1.14	3.2.1.14	correct
ABB76137.1	3.2.1.14	3.2.1.14	correct
AAC37122.1	3.2.1.14	3.2.1.14	correct
AAC72236.1	3.2.1.14	3.2.1.14	correct
AAC96628.1	3.2.1.14	3.2.1.14	correct
CAA15789.1	3.2.1.14	3.2.1.14	correct
BAA25139.1	3.2.1.14	3.2.1.14	correct
BAB40589.1	3.2.1.14	3.2.1.14	correct
AAA98644.1	3.2.1.14	3.2.1.14	correct
BAB40590.1	3.2.1.14	3.2.1.14	correct
BAK43287.1	3.2.1.14	3.2.1.14	correct
BAB40592.1	3.2.1.14	3.2.1.14	correct
AAL78813.1	3.2.1.14	3.2.1.14	correct
BAB40587.1	3.2.1.14	3.2.1.14	correct
BAL40981.1	3.2.1.14	3.2.1.14	correct
AAU19880.1	3.2.1.14	3.2.1.14	correct
AAM48520.2	3.2.1.14	3.2.1.14	correct
ABF57674.1	3.2.1.14	3.2.1.14	correct
ABQ65137.2	3.2.1.14	3.2.1.14	correct
AAL17867.1	3.2.1.14	3.2.1.14	correct
ACW83014.1	3.2.1.14	3.2.1.14	correct
ABO63962.1	3.2.1.14	3.2.1.14	correct
ACA34287.1	3.2.1.14	3.2.1.14	correct
BAK19336.1	3.2.1.14	3.2.1.14	correct
BAF76068.1	3.2.1.14	3.2.1.14	correct
AAC60385.1	3.2.1.14	3.2.1.14	correct
AAF19625.1	3.2.1.14	3.2.1.14	correct
AAY84618.1	3.2.1.14	3.2.1.14	correct
ABR27743.1	3.2.1.14	3.2.1.14	correct
AAB34355.1	3.2.1.14	3.2.1.14	correct
AAO47607.1	3.2.1.14	3.2.1.14	correct
BAB40588.1	3.2.1.14	3.2.1.14	correct
AEV54212.1	3.2.1.14	3.2.1.14	correct
BAB40594.1	3.2.1.14	3.2.1.14	correct
BAB16891.1	3.2.1.14	3.2.1.14	correct
AAF19618.1	3.2.1.14	3.2.1.14	correct
AAF19617.1	3.2.1.14	3.2.1.14	correct
AAC96549.2	3.2.1.14	3.2.1.14	correct
BAA78115.1	3.2.1.14	3.2.1.14	correct
AAK11576.1	3.2.1.14	3.2.1.14	correct
BAB86376.1	3.2.1.14	3.2.1.14	correct
AHA95666.1	3.2.1.14	3.2.1.14	correct
ABU41786.1	3.2.1.14	3.2.1.14	correct
AAA18167.1	3.2.1.14	3.2.1.14	correct
ADV74846.1	3.2.1.14	3.2.1.14	correct
CAG25670.1	3.2.1.14	3.2.1.14	correct
ABV40327.1	3.2.1.14	3.2.1.14	correct
BAD44715.1	3.2.1.14	3.2.1.14	correct
BAA23796.1	3.2.1.14	3.2.1.14	correct
CAA96021.1	3.2.1.14	3.2.1.14	correct
DAA01335.1	3.2.1.14	3.2.1.14	correct
AAF19612.1	3.2.1.14	3.2.1.14	correct
CAB83055.1	3.2.1.14	3.2.1.14	correct
ABP88958.1	3.2.1.14	3.2.1.14	correct
BAA76623.1	3.2.1.14	3.2.1.14	correct
AHN91474.1	3.2.1.14	3.2.1.14	correct
ACX42073.1	3.2.1.14	3.2.1.14	correct
CAF74787.1	3.2.1.14	3.2.1.14	correct
AAC09387.1	3.2.1.14	3.2.1.14	correct
CAB92596.1	3.2.1.14	3.2.1.14	correct
AAF95941.1	3.2.1.14	3.2.1.14	correct
AAT27430.1	3.2.1.14	3.2.1.14	correct
BAB86375.1	3.2.1.14	3.2.1.14	correct
AAC44673.1	3.2.1.14	3.2.1.14	correct
CAB42954.1	3.2.1.14	3.2.1.14	correct
AFM65035.1	3.2.1.14	3.2.1.14	correct
ALD59804.1	3.2.1.14	3.2.1.14	correct
BAG55920.1	3.2.1.14	3.2.1.14	correct
CAB37321.1	3.2.1.14	3.2.1.14	correct
AAF19626.1	3.2.1.14	3.2.1.14	correct
AAF19616.1	3.2.1.14	3.2.1.14	correct
ABE96872.1	3.2.1.14	3.2.1.14	correct
AAC79665.1	3.2.1.14	3.2.1.14	correct
AAS68517.1	3.2.1.14	3.2.1.14	correct
ACX42071.1	3.2.1.14	3.2.1.14	correct
AAW47932.1	3.2.1.14	3.2.1.14	correct
AAK72610.2	3.2.1.14	3.2.1.14	correct
AAB97779.1	3.2.1.14	3.2.1.14	correct
AEC16039.1	3.2.1.14	3.2.1.14	correct
AAA81528.1	3.2.1.14	3.2.1.14	correct
ABF50676.1	3.2.1.14	3.2.1.14	correct
AFK64770.1	3.2.1.14	3.2.1.14	correct
ABV39247.1	3.2.1.14	3.2.1.14	correct
ABM69267.1	3.2.1.14	3.2.1.14	correct
ADR30609.1	3.2.1.14	3.2.1.14	correct
ACI24006.1	3.2.1.14	3.2.1.14	correct
BAB79618.1	3.2.1.-	3.2.1.-	correct
AAA66756.1	3.2.1.14	3.2.1.14	correct
BAA09831.1	3.2.1.14	3.2.1.14	correct
AAN28026.1	3.2.1.14	3.2.1.14	correct
AAB68959.1	3.2.1.14	3.2.1.14	correct
AAZ86539.1	3.2.1.14	3.2.1.14	correct
AAA27854.1	3.2.1.14	3.2.1.14	correct
AAF22480.1	3.2.1.14	3.2.1.14	correct
BAA88835.1	3.2.1.14	3.2.1.14	correct
ABX42168.1	3.2.1.-	3.2.1.-	correct
AGU42402.1	3.2.1.14	3.2.1.14	correct
ABK39408.1	3.2.1.14	3.2.1.14	correct
AAQ24634.1	3.2.1.14	3.2.1.14	correct
AAK85674.1	3.2.1.14	3.2.1.14	correct
AAB49933.1	3.2.1.14	3.2.1.14	correct
AAC47324.1	3.2.1.14	3.2.1.14	correct
AAD31762.1	3.2.1.14	3.2.1.14	correct
AAA93130.1	3.2.1.14	3.2.1.14	correct
CAD58828.1	3.2.1.14	3.2.1.14	correct
BAE87051.1	3.2.1.14	3.2.1.14	correct
CAA45468.1	3.2.1.14	3.2.1.14	correct
AAF66988.1	3.2.1.14	3.2.1.14	correct
AAF70180.1	3.2.1.14	3.2.1.14	correct
AAY32603.1	3.2.1.14	3.2.1.14	correct
AAB58579.1	3.2.1.14	3.2.1.14	correct
AAG09437.1	3.2.1.14	3.2.1.14	correct
BAE47186.1	3.2.1.14	3.2.1.14	correct
CAJ57429.1	3.2.1.14	3.2.1.14	correct
AAB81998.1	3.2.1.14	3.2.1.14	correct
AAF23368.1	3.2.1.14	3.2.1.14	correct
ACU43581.1	3.2.1.14	3.2.1.14	correct
ACK44109.1	3.2.1.14	3.2.1.14	correct
ABI15082.1	3.2.1.14	3.2.1.14	correct
AAK70677.1	3.2.1.14	3.2.1.14	correct
BAM67142.1	3.2.1.14	3.2.1.14	correct
AAB81850.1	3.2.1.14	3.2.1.14	correct
ABQ57240.1	3.2.1.14	3.2.1.14	correct
AAC79667.1	3.2.1.14	3.2.1.14	correct
AAS55554.1	3.2.1.14	3.2.1.14	correct
BAA88834.1	3.2.1.14	3.2.1.14	correct
AAK96293.1	3.2.1.14	3.2.1.14	correct
AAF00578.1	3.2.1.14	3.2.1.14	correct
AAB68594.1	3.2.1.14	3.2.1.14	correct
ACF40833.1	3.2.1.14	3.2.1.14	correct
AAB47847.1	3.2.1.14	3.2.1.14	correct
BAK53889.1	3.2.1.14	3.2.1.14	correct
AAM90596.1	3.2.1.14	3.2.1.14	correct
AAV98692.1	3.2.1.14	3.2.1.14	correct
BAO37115.1	3.2.1.14	3.2.1.14	correct
AAB70917.1	3.2.1.14	3.2.1.14	correct
AAF74782.1	3.2.1.14	3.2.1.14	correct
ABC66095.1	3.2.1.-	3.2.1.-	correct
BAF97147.1	3.2.1.14	3.2.1.14	correct
AAK06048.1	3.2.1.14	3.2.1.14	correct
AFP66961.1	3.2.1.14	3.2.1.14	correct
BAA31131.1	3.2.1.14	3.2.1.14	correct
CAB44709.1	3.2.1.14	3.2.1.14	correct
BAA88833.1	3.2.1.14	3.2.1.14	correct
BAB86377.1	3.2.1.14	3.2.1.14	correct
AAD22958.1	3.2.1.14	3.2.1.14	correct
ABG57262.1	3.2.1.14	3.2.1.14	correct
ADJ56636.1	3.2.1.14	3.2.1.14	correct
ADV02752.1	3.2.1.14	3.2.1.14	correct
ABV57861.1	3.2.1.14	3.2.1.14	correct
AAB41324.1	3.2.1.14	3.2.1.14	correct
CAA71402.1	3.2.1.14	3.2.1.14	correct
CAA78845.1	3.2.1.14	3.2.1.14	correct
ACR33067.1	3.2.1.14	3.2.1.14	correct
AAP44624.1	3.2.1.14	3.2.1.14	correct
AAP01160.1	3.2.1.14	3.2.1.14	correct
CAA10189.1	3.2.1.14	3.2.1.14	correct
ABI95486.1	3.2.1.14	3.2.1.14	correct
AAA75196.1	3.2.1.14	3.2.1.14	correct
AAG37276.1	3.2.1.14	3.2.1.14	correct
ABF29701.1	3.2.1.14	3.2.1.14	correct
AAA17409.1	3.2.1.14	3.2.1.14	correct
CAA19698.1	3.2.1.14	3.2.1.14	correct
CAA64868.1	3.2.1.14	3.2.1.14	correct
CAB01591.1	3.2.1.14	3.2.1.14	correct
CAC14015.1	3.2.1.14	3.2.1.14	correct
ACE79210.1	3.2.1.14	3.2.1.14	correct
ACN96317.1	3.2.1.14	3.2.1.14	correct
ACD86396.1	3.2.1.14	3.2.1.14	correct
AAF43629.1	3.2.1.14	3.2.1.14	correct
CAD32933.1	3.2.1.14	3.2.1.14	correct
AAA17410.1	3.2.1.14	3.2.1.14	correct
BAB13369.1	3.2.1.14	3.2.1.14	correct
AAA18332.1	3.2.1.14	3.2.1.14	correct
AAA17408.1	3.2.1.14	3.2.1.14	correct
CAA07608.1	3.2.1.14	3.2.1.14	correct
AAK01734.1	3.2.1.14	3.2.1.14	correct
ABG47448.1	3.2.1.14	3.2.1.14	correct
BAA02908.1	3.2.1.14	3.2.1.14	correct
CAK44246.1	3.2.1.14	3.2.1.14	correct
BAA03404.1	3.2.1.14	3.2.1.14	correct
CAA90970.1	3.2.1.14	3.2.1.14	correct
AAQ07267.1	3.2.1.14	3.2.1.14	correct
AAG53609.1	3.2.1.14	3.2.1.14	correct
CAA53626.1	3.2.1.14	3.2.1.14	correct
CAA32351.1	3.2.1.14	3.2.1.14	correct
AAG00504.1	3.2.1.14	3.2.1.14	correct
AAB68960.1	3.2.1.14	3.2.1.14	correct
AAE52533.1	3.2.1.14	3.2.1.14	correct
CAB61662.1	3.2.1.14	3.2.1.14	correct
CAA35945.1	3.2.1.14	3.2.1.14	correct
CAC17793.1	3.2.1.14	3.2.1.14	correct
CAA34812.1	3.2.1.14	3.2.1.14	correct
CAA92207.1	3.2.1.14	3.2.1.14	correct
ADZ48671.1	3.2.1.14	3.2.1.14	correct
AAF04454.1	3.2.1.14	3.2.1.14	correct
BAA36460.1	3.2.1.14	3.2.1.14	correct
AAR11388.1	3.2.1.14	3.2.1.14	correct
ABD47583.1	3.2.1.14	3.2.1.14	correct
BAA09626.1	3.2.1.14	3.2.1.14	correct
AAD11255.1	3.2.1.14	3.2.1.14	correct
AAC23715.1	3.2.1.14	3.2.1.14	correct
AIC64238.1	3.2.1.-	3.2.1.-	correct
AAB67842.1	3.2.1.14	3.2.1.14	correct
BAC53632.1	3.2.1.14	3.2.1.14	correct
BAG12896.1	3.2.1.14	3.2.1.14	correct
AAP23218.1	3.2.1.14	3.2.1.14	correct
AAO61686.1	3.2.1.14	3.2.1.14	correct
CAA49998.1	3.2.1.14	3.2.1.14	correct
AAF04453.1	3.2.1.14	3.2.1.14	correct
AAB68047.1	3.2.1.14	3.2.1.14	correct
AAA34219.1	3.2.1.14	3.2.1.14	correct
ABS00927.1	3.2.1.14	3.2.1.14	correct
AAA56787.1	3.2.1.14	3.2.1.14	correct
AAQ17051.1	3.2.1.14	3.2.1.14	correct
CAM88673.1	3.2.1.14	3.2.1.14	correct
BAA02168.1	3.2.1.14	3.2.1.14	correct
CAB94547.1	3.2.1.14	3.2.1.14	correct
CAB62382.1	3.2.1.14	3.2.1.14	correct
AAO80224.1	3.2.1.14	3.2.1.14	correct
AAC16010.1	3.2.1.14	3.2.1.14	correct
AAZ83728.1	3.2.1.14	3.2.1.14	correct
BAC45252.1	3.2.1.14	3.2.1.14	correct
ABU25226.1	3.2.1.14	3.2.1.14	correct
CAA77656.1	3.2.1.14	3.2.1.14	correct
CAA45821.1	3.2.1.14	3.2.1.14	correct
BAC66179.1	3.2.1.14	3.2.1.14	correct
CAA92277.1	3.2.1.14	3.2.1.14	correct
CAA45359.1	3.2.1.14	3.2.1.14	correct
BAB18520.1	3.2.1.14	3.2.1.14	correct
BAC45251.1	3.2.1.14	3.2.1.14	correct
ABG47445.1	3.2.1.14	3.2.1.14	correct
AAB28479.1	3.2.1.14	3.2.1.14	correct
AAY99632.1	3.2.1.14	3.2.1.14	correct
AAF00931.2	3.2.1.14	3.2.1.14	correct
ACV09037.1	1.-.-.-	3.2.1.14	wrong
ACV09037.1	1.-.-.-	3.2.1.14	wrong
AGX26690.2	3.2.1.14	3.2.1.14	correct
CAA07413.1	3.2.1.14	3.2.1.14	correct
AAA32986.1	3.2.1.14	3.2.1.14	correct
AAA85364.1	3.2.1.14	3.2.1.14	correct
AAM93195.1	3.2.1.14	3.2.1.14	correct
AAG23965.1	3.2.1.14	3.2.1.14	correct
CAA61278.1	3.2.1.14	3.2.1.14	correct
AAA32640.1	3.2.1.14	3.2.1.14	correct
AAA51377.1	3.2.1.14	3.2.1.14	correct
BAC77768.1	3.2.1.14	3.2.1.14	correct
AAA34214.1	3.2.1.14	3.2.1.14	correct
CAA55128.1	3.2.1.14	3.2.1.14	correct
BAA03751.1	3.2.1.14	3.2.1.14	correct
CAQ46811.1	3.2.1.14	3.2.1.14	correct
AAP10651.1	3.2.1.14	3.2.1.14	correct
BAB16890.1	3.2.1.14	3.2.1.14	correct
AAP47142.1	3.2.1.14	3.2.1.14	correct
ACY39278.1	3.2.1.14	3.2.1.14	correct
AHB62682.1	3.2.1.14	3.2.1.14	correct
AEF58999.1	3.2.1.14	3.2.1.14	correct
CAA54374.1	3.2.1.14	3.2.1.14	correct
AGX84980.1	3.2.1.-	3.2.1.-	correct
BAA36223.1	3.2.1.14	3.2.1.14	correct
AAC24807.1	3.2.1.14	3.2.1.14	correct
AAA32641.1	3.2.1.14	3.2.1.14	correct
ABD66068.1	3.2.1.14	3.2.1.14	correct
ADT82646.1	3.2.1.14	3.2.1.14	correct
AAD54934.1	3.2.1.14	3.2.1.14	correct
AAD04295.1	3.2.1.14	3.2.1.14	correct
BAA35140.2	3.2.1.14	3.2.1.14	correct
AAA32769.1	3.2.1.14	3.2.1.14	correct
ABM05818.1	3.2.1.14	3.2.1.14	correct
AAA26720.1	3.2.1.14	3.2.1.14	correct
AAG41982.1	3.2.1.14	3.2.1.14	correct
CAB65476.2	3.2.1.14	3.2.1.14	correct
AAA32941.1	3.2.1.14	3.2.1.14	correct
AAC24808.1	3.2.1.14	3.2.1.14	correct
AAA33756.1	3.2.1.14	3.2.1.14	correct
BAA03749.1	3.2.1.14	3.2.1.14	correct
AAG27061.2	3.2.1.14	3.2.1.14	correct
AAC16011.1	3.2.1.14	3.2.1.14	correct
AEO50762.1	3.2.1.14	3.2.1.14	correct
AAT77163.1	3.2.1.14	3.2.1.14	correct
CAA50398.1	3.2.1.-	3.2.1.-	correct
AAD34596.1	3.2.1.14	3.2.1.14	correct
AAB23263.1	3.2.1.14	3.2.1.14	correct
BAM28610.1	3.2.1.14	3.2.1.14	correct
ACU31856.1	3.2.1.14	3.2.1.14	correct
CAA82849.1	3.2.1.14	3.2.1.14	correct
AAR18735.1	3.2.1.14	3.2.1.14	correct
CAA76203.1	3.2.1.14	3.2.1.14	correct
AEF59005.1	3.2.1.14	3.2.1.14	correct
CAC14016.1	3.2.1.14	3.2.1.14	correct
ABD39718.1	3.2.1.14	3.2.1.14	correct
AAB48567.1	3.2.1.14	3.2.1.14	correct
BAL40979.1	3.2.1.14	3.2.1.14	correct
AAG25709.1	3.2.1.14	3.2.1.14	correct
AAG60019.1	3.2.1.14	3.2.1.14	correct
AAN41260.1	3.2.1.14	3.2.1.14	correct
AAB65776.1	3.2.1.14	3.2.1.14	correct
CAA61280.1	3.2.1.14	3.2.1.14	correct
CAK40432.1	3.2.1.14	3.2.1.14	correct
AAD56239.1	3.2.1.14	3.2.1.14	correct
CAA82850.1	3.2.1.14	3.2.1.14	correct
BAA36459.1	3.2.1.14	3.2.1.14	correct
BAJ51753.1	3.2.1.14	3.2.1.14	correct
ABK27625.2	3.2.1.14	3.2.1.14	correct
AAD22114.1	3.2.1.14	3.2.1.14	correct
AAA80656.1	3.2.1.14	3.2.1.14	correct
CAA57774.1	3.2.1.14	3.2.1.14	correct
BAA82826.1	3.2.1.14	3.2.1.14	correct
BAA92252.1	3.2.1.14	3.2.1.14	correct
BAA33971.1	3.2.1.14	3.2.1.14	correct
AAM49597.2	3.2.1.14	3.2.1.14	correct
AAC46383.1	3.2.1.14	3.2.1.14	correct
AAF80370.1	3.2.1.14	3.2.1.14	correct
AAA32768.1	3.2.1.14	3.2.1.14	correct
CAA77657.1	3.2.1.14	3.2.1.14	correct
CAA47921.1	3.2.1.14	3.2.1.14	correct
BAA21876.1	3.2.1.14	3.2.1.14	correct
BAA23809.1	3.2.1.14	3.2.1.14	correct
AAQ60603.1	3.2.1.14	3.2.1.14	correct
ACF32998.1	3.2.1.14	3.2.1.14	correct
CAA01262.1	3.2.1.14	3.2.1.14	correct
BAA92251.1	3.2.1.14	3.2.1.14	correct
AAA92643.1	3.2.1.14	3.2.1.14	correct
AAA57277.1	3.2.1.14	3.2.1.14	correct
AAD54936.1	3.2.1.14	3.2.1.14	correct
AAD54935.1	3.2.1.14	3.2.1.14	correct
AAF02299.1	3.2.1.14	3.2.1.14	correct
BAJ85236.1	3.2.1.14	3.2.1.14	correct
AAG12973.1	3.2.1.14	3.2.1.14	correct
AAB47539.1	3.2.1.14	3.2.1.14	correct
AAB47538.1	3.2.1.14	3.2.1.14	correct
ABB97081.2	3.2.1.14	3.2.1.14	correct
AAQ91786.1	3.2.1.14	3.2.1.14	correct
BAB12678.1	3.2.1.14	3.2.1.14	correct
AAM77132.1	3.2.1.14	3.2.1.14	correct
BAA14014.1	3.2.1.14	3.2.1.14	correct
BAA08708.1	3.2.1.14	3.2.1.14	correct
BAK53888.1	3.2.1.14	3.2.1.14	correct
AAL01886.1	3.2.1.14	3.2.1.14	correct
CAB62499.1	3.2.1.14	3.2.1.14	correct
AAM43792.1	3.2.1.14	3.2.1.14	correct
AAB53952.1	3.2.1.14	3.2.1.14	correct
DAA01336.1	3.2.1.14	3.2.1.14	correct
BAB18519.1	3.2.1.14	3.2.1.14	correct
AAA18586.1	3.2.1.14	3.2.1.14	correct
BAL40980.1	3.2.1.14	3.2.1.14	correct
ADD17351.1	3.2.1.14	3.2.1.14	correct
AAG53610.1	3.2.1.14	3.2.1.14	correct
DAA01334.1	3.2.1.14	3.2.1.14	correct
AAB65777.1	3.2.1.14	3.2.1.14	correct
AAO47731.1	3.2.1.14	3.2.1.14	correct
BAA77676.1	3.2.1.14	3.2.1.14	correct
CAA61279.1	3.2.1.14	3.2.1.14	correct
AAA34107.1	3.2.1.14	3.2.1.14	correct
AAG13608.1	3.2.1.14	3.2.1.14	correct
BAA77675.1	3.2.1.14	3.2.1.14	correct
EAL85930.1	3.2.1.14	3.2.1.14	correct
BAA03750.1	3.2.1.14	3.2.1.14	correct
CAA55344.1	3.2.1.14	3.2.1.14	correct
CAA57773.1	3.2.1.14	3.2.1.14	correct
BAA21875.1	3.2.1.14	3.2.1.14	correct
BAA21743.2	3.2.1.14	3.2.1.14	correct
AAQ75798.3	3.2.1.14	3.2.1.14	correct
CAA78844.1	3.2.1.14	3.2.1.14	correct
AAA18585.1	3.2.1.14	3.2.1.14	correct
CAA60590.1	3.2.1.14	3.2.1.14	correct
ADV02754.1	3.2.1.14	3.2.1.14	correct
BAA88408.1	3.2.1.14	3.2.1.14	correct
ABW75909.1	3.2.1.14	3.2.1.14	correct
BAA21877.1	3.2.1.14	3.2.1.14	correct
BAP90826.1	3.2.1.14	3.2.1.14	correct
CAA78843.1	3.2.1.14	3.2.1.14	correct
AAB08443.1	3.2.1.14	3.2.1.14	correct
BAK43286.1	3.2.1.14	3.2.1.14	correct
BAD85954.1	3.2.1.14	3.2.1.14	correct
EAL85953.1	3.2.1.14	3.2.1.14	correct
BAK68869.1	3.2.1.14	3.2.1.14	correct
BAK53965.1	3.2.1.14	3.2.1.14	correct
ADD17350.1	3.2.1.14	3.2.1.14	correct
AAY44300.1	3.2.1.14	3.2.1.14	correct
ADG22163.1	3.2.1.14	3.2.1.14	correct
CAA87074.1	3.2.1.14	3.2.1.14	correct
BAG38685.1	3.2.1.14	3.2.1.14	correct
AAB96340.1	3.2.1.14	3.2.1.14	correct
AAF80371.1	3.2.1.14	3.2.1.14	correct
BAA22854.1	3.2.1.14	3.2.1.14	correct
AAA68015.1	3.2.1.14	3.2.1.14	correct
AAB81963.1	3.2.1.14	3.2.1.14	correct
AAB96341.1	3.2.1.14	3.2.1.14	correct
BAF10785.1	3.2.1.14	3.2.1.14	correct
AAA62421.1	3.2.1.14	3.2.1.14	correct
AAA64999.1	3.2.1.14	3.2.1.14	correct
CUX78496.1	3.2.1.14	3.2.1.14	correct
BAK19335.1	3.2.1.14	3.2.1.14	correct
EAA66457.1	3.2.1.14	3.2.1.14	correct
AAD27874.1	3.2.1.14	3.2.1.14	correct
AAA34106.1	3.2.1.14	3.2.1.14	correct
BAA22967.1	3.2.1.14	3.2.1.14	correct
AAF64474.1	3.2.1.14	3.2.1.14	correct
ACX37090.1	3.2.1.14	3.2.1.14	correct
AAA33444.1	3.2.1.14	3.2.1.14	correct
AAB81849.1	3.2.1.14	3.2.1.14	correct
AAA92642.1	3.2.1.14	3.2.1.14	correct
AAB87764.1	3.2.1.14	3.2.1.14	correct
BAB92957.1	3.2.1.14	3.2.1.14	correct
AAG60018.1	3.2.1.14	3.2.1.14	correct
AFK20875.1	3.2.1.14	3.2.1.14	correct
AAN37389.1	3.2.1.14	3.2.1.14	correct
BAA24795.1	3.2.1.14	3.2.1.14	correct
CAW92602.1	3.2.1.-	3.2.1.-	correct
AAD11423.1	3.2.1.14	3.2.1.14	correct
BAF98919.1	3.2.1.14	3.2.1.14	correct
AAD28733.1	3.2.1.14	3.2.1.14	correct
AAB67170.1	3.2.1.14	3.2.1.14	correct
AAB64047.1	3.2.1.14	3.2.1.14	correct
AAC49409.2	3.2.1.14	3.2.1.14	correct
CAA77014.1	3.2.1.14	3.2.1.14	correct
AAA33120.1	3.2.1.14	3.2.1.14	correct
AKN52392.1	3.2.1.14	3.2.1.14	correct
AAC36359.1	3.2.1.14	3.2.1.14	correct
CAM00408.1	3.2.1.14	3.2.1.14	correct
CAA56315.1	3.2.1.14	3.2.1.14	correct
CAD43215.1	3.2.1.14	3.2.1.14	correct
ABY83190.1	3.2.1.14	3.2.1.14	correct
CAD41540.2	3.2.1.14	3.2.1.14	correct
AAF47562.1	3.2.1.14	3.2.1.14	correct
AKM77638.1	3.2.1.14	3.2.1.14	correct
BAI22848.1	3.2.1.14	3.2.1.14	correct
CAC19408.1	3.2.1.14	3.2.1.14	correct
AAL34317.1	3.2.1.14	3.2.1.14	correct
AAV74190.1	3.2.1.14	3.2.1.14	correct
ACG45330.1	3.2.1.14	3.2.1.14	correct
CAA42612.1	3.2.1.14	3.2.1.14	correct
BAE98134.1	3.2.1.14	3.2.1.14	correct
CAC37767.1	3.2.1.14	3.2.1.14	correct
AAD53006.1	3.2.1.14	3.2.1.14	correct
AAN39100.1	3.2.1.14	3.2.1.14	correct
CAA93847.1	3.2.1.14	3.2.1.14	correct
BAA22966.1	3.2.1.14	3.2.1.14	correct
BAA22965.1	3.2.1.14	3.2.1.14	correct
BAA22968.1	3.2.1.14	3.2.1.14	correct
AAC49718.1	3.2.1.14	3.2.1.14	correct
CAA78846.1	3.2.1.14	3.2.1.14	correct
CAA73686.1	3.2.1.14	3.2.1.14	correct
CAA73685.1	3.2.1.14	3.2.1.14	correct
AAD40313.1	3.2.1.14	3.2.1.14	correct
BAA12287.1	3.2.1.14	3.2.1.14	correct
AAA68016.1	3.2.1.14	3.2.1.14	correct
AAA32916.1	3.2.1.14	3.2.1.14	correct
BAD92016.1	3.2.1.14	3.2.1.14	correct
AAA62420.1	3.2.1.14	3.2.1.14	correct
AAU11838.1	3.2.1.14	3.2.1.14	correct
CAA53544.1	3.2.1.14	3.2.1.14	correct
AIW06012.1	3.2.1.14	3.2.1.14	correct
CAA87072.1	3.2.1.14	3.2.1.14	correct
CAA43708.1	3.2.1.14	3.2.1.14	correct
BAA34114.1	3.2.1.14	3.2.1.14	correct
AAA61639.1	3.2.1.14	3.2.1.14	correct
CAA74930.1	3.2.1.14	3.2.1.14	correct
CAA93150.1	3.2.1.14	3.2.1.14	correct
AAA33445.1	3.2.1.14	3.2.1.14	correct
AAD28730.1	3.2.1.14	3.2.1.14	correct
BAA13489.1	3.2.1.14	3.2.1.14	correct
BAC76690.1	3.2.1.14	3.2.1.14	correct
BAA33762.1	3.2.1.14	3.2.1.14	correct
AAC49435.1	3.2.1.14	3.2.1.14	correct
AAB67171.1	3.2.1.14	3.2.1.14	correct
AAB08470.1	3.2.1.14	3.2.1.14	correct
AAB64049.1	3.2.1.14	3.2.1.14	correct
CAH01261.1	3.2.1.14	3.2.1.14	correct
ABV53445.1	3.2.1.14	3.2.1.14	correct
AAG35111.1	3.2.1.14	3.2.1.14	correct
AMP03930.1	3.2.1.14	3.2.1.14	correct
AAB52722.1	3.2.1.14	3.2.1.14	correct
AAB52724.1	3.2.1.14	3.2.1.14	correct
EAL86957.1	3.2.1.14	3.2.1.14	correct
AAC95376.1	3.2.1.14	3.2.1.14	correct
ABX42169.1	3.2.1.14	3.2.1.14	correct
BAM67143.1	3.2.1.14	3.2.1.14	correct
AAB52723.1	3.2.1.14	3.2.1.14	correct
BAF99002.1	3.2.1.14	3.2.1.14	correct
BAK53887.1	3.2.1.14	3.2.1.14	correct
BAC06447.1	3.2.1.14	3.2.1.14	correct
BAA09628.1	3.2.1.14	3.2.1.14	correct
BAA13974.1	3.2.1.14	3.2.1.14	correct
AAB58239.1	3.2.1.14	3.2.1.14	correct
AAC35981.1	3.2.1.14	3.2.1.14	correct
CAP13543.1	3.2.1.14	3.2.1.14	correct
ABB89471.1	3.2.1.14	3.2.1.14	correct
AAP88583.1	3.2.1.14	3.2.1.14	correct
AAA83223.1	3.2.1.14	3.2.1.14	correct
AAF21468.1	3.2.1.14	3.2.1.14	correct
AAK62047.1	3.2.1.14	3.2.1.14	correct
BAA25015.1	3.2.1.14	3.2.1.14	correct
CAA25334.1	3.2.1.14	3.2.1.14	correct
BAC76692.1	3.2.1.14	3.2.1.14	correct
EAL92857.2	3.2.1.14	3.2.1.14	correct
BAT89464.1	3.2.1.14	3.2.1.14	correct
BAK53954.1	3.2.1.14	3.2.1.14	correct
CAC87888.1	3.2.1.14	3.2.1.14	correct
[truncated: 6,814 more rows]
