# Supplementary material for: Homology to peptide pattern for annotation of carbohydrate-active enzymes and prediction of function
Source: BMC Bioinformatics. 2017 Apr 12;18:214. doi: 10.1186/s12859-017-1625-9 (PMC5389127; doi:10.1186/s12859-017-1625-9)
Supplement: Supplementary file 4 — Comparison of Hotpep annotation from genomes and from predicted proteins. This file includes the results of Hotpep annotation of carbohydrate-active enzymes in seven fungal genomes and in the predicted proteins from the genomes. (XLSX 15 kb) [file 12859_2017_1625_MOESM4_ESM.xlsx]

## Sheet: additional_file2
Additional file 4: Comparison of Hotpep annotation from genomes and from predicted proteins.
Name	Phylum	Lignocellulose degrader	Accession number	Submitter	Date	Hits in predicted proteins	Hits in genome fragments	Weighted difference
Thermothelomyces thermophila	Ascomycota	yes	GCF_000226095.1	DOE Joint Genome Institute	2011-09-16	415	379	0.0906801
Talaromyces stipitatus	Ascomycota	yes	GCA_000003125.1	J. Craig Venter Institute	2008-12-22	474	377	0.227967
Botryobasidium botryosum	Basidiomycota	brown/white rot	GCA_000697705.1	DOE Joint Genome Institute	2014-06-05	412	268	0.423529
Coprinopsis cinerea	Basidiomycota	yes	GCA_000182895.1	Broad Institute	2010-06-16	484	335	0.363858
Serendipita indica	Basidiomycota	yes	GCA_000313545.1	Institute of Bioinformatics and Systems Biology, Helmholtz Zentrum München, Neuherberg	2012-01-25	396	286	0.322581
Mucor circinelloides	Mucoromycotina	no	GCA_000401635.1	Broad Institute	2013-06-07	279	211	0.277551
Rhizopus delemar	Mucoromycotina	no	GCA_000149305.1	Broad Institute	2009-05-27	292	238	0.203774
					Total	2752	2094	0.271564
Total hits in predicted proteins	2752
Total hits in genome fragments	2094
Genome hits also found in predicted proteins	2014
Hits only in predicted proteins	738
Hits only in genome fragments	80
